# Supplementary material for: The genetics of rhizosheath size in a multiparent mapping population of wheat
Source: J Exp Bot. 2015 May 11;66(15):4527–36. doi: 10.1093/jxb/erv223 (PMC4507764; doi:10.1093/jxb/erv223)
Supplement: Supplementary Data [file supp_erv223_jexbot144915_file002.xlsx]

## Sheet: Supp Data 1
Supplementary Data 1.	The genetics of rhizosheath size in a multiparent mapping population of wheat. Emmanuel Delhaize, Tina M. Rathjen and Colin R. Cavanagh
Genome zipper (v5) from the IWGSC for chromosome arm 5AL.
Information regarding the table structure and codes is available from the IGWSC website (http://wheat-urgi.versailles.inra.fr)
Codes for information relevant to our study:			Location of markers linked to rhizosheath QTL
			Location of marker with homology to bHLH genes
marker	cM	syntenic Bd genes	syntenic Os genes	syntenic Sb genes	flcDNAs matching marker	flcDNAs matching Bd	flcDNAs matching Os	flcDNAs matching Sb	contigs matching marker stringent	contigs matching marker stringent	contigs matching Bd stringent	contigs matching Bd	contigs matching Os stringent	contigs matching Os	contigs matching Sb stringent	contigs matching Sb	contigs matching flcDNAs_marker stringent	contigs matching flcDNAs_marker	contigs matching flcDNAs_Bd stringent	contigs matching flcDNAs_Bd	contigs matching flcDNAs_Os stringent	contigs matching flcDNAs_Os	contigs matching flcDNAs_Sb stringent	contigs matching flcDNAs_Sb	all non red. contigs stringent	all non red. contigs	ESTs matching markers	all non red. ESTs stringent	all non red. ESTs	HCS via bbh	HCS via contigs	HCS consensus
wsnp_Ex_c7841_13337935_5A	59.48	-	-	-	-	-	-	-	-	2734589_5al	-	-	-	-	-	-	-	-	-	-	-	-	-	-	-	2734589_5al	-	-	WHE2063_D10_G19ZS	Traes_5AL_4210A8A6E.1	Traes_5AL_4210A8A6E.1	Traes_5AL_4210A8A6E.1
wsnp_Ex_c7668_13089715_5A	59.48	-	-	-	-	-	-	-	2792447_5al	2792447_5al	-	-	-	-	-	-	-	-	-	-	-	-	-	-	2792447_5al	2792447_5al	-	-	-	-	-	-
-	-	-	-	Sb08g002920.1	-	-	-	-	-	-	-	-	-	-	-	2784679_5al	-	-	-	-	-	-	-	-	-	2784679_5al	-	-	-	-	-	-
-	-	-	-	Sb08g002910.1	-	-	-	-	-	-	-	-	-	-	-	2804907_5al;2806687_5al;2758026_5al;1791057_5al;2746625_5al	-	-	-	-	-	-	-	-	-	1791057_5al;2804907_5al;2806687_5al;2746625_5al;2758026_5al	-	-	-	-	Traes_5AL_4E0CF9929.1;Traes_5AL_E1CFDB279.1;Traes_5AL_614415CDF.1;Traes_5AL_7AF7E4153.1	-
-	-	Bradi4g45397.1	-	Sb08g002900.1	-	-	-	-	-	-	-	2806687_5al;1791057_5al;2746625_5al;2770394_5al	-	-	-	2795184_5al	-	-	-	-	-	-	-	-	-	1791057_5al;2770394_5al;2806687_5al;2746625_5al;2795184_5al	-	-	WHE2869_H01_P01ZS	Traes_5AL_7AF7E4153.1	Traes_5AL_4E0CF9929.1;Traes_5AL_8282D7D5A.1;Traes_5AL_E1CFDB279.1;Traes_5AL_614415CDF.1	-
-	-	Bradi4g45390.1	-	-	-	-	-	-	-	-	-	2795687_5al	-	-	-	-	-	-	-	-	-	-	-	-	-	2795687_5al	-	-	-	Traes_5AL_8A41C50C2.1	Traes_5AL_8A41C50C2.1	Traes_5AL_8A41C50C2.1
-	-	Bradi4g45380.1	-	-	-	RFL_Contig5875	-	-	-	-	2669532_5al	2669532_5al;2687268_5al	-	-	-	-	-	-	-	2669532_5al;2687268_5al	-	-	-	-	2669532_5al	2669532_5al;2687268_5al	-	WHE3506_H04_O08ZS	WHE3506_H04_O08ZS	Traes_5AL_9B10F93AC.1	Traes_5AL_9B10F93AC.1;Traes_5AL_7EDD0CB12.1	Traes_5AL_7EDD0CB12.1;Traes_5AL_9B10F93AC.1
-	-	Bradi4g45360.1	-	-	-	-	-	-	-	-	-	2809490_5al	-	-	-	-	-	-	-	-	-	-	-	-	-	2809490_5al	-	-	-	-	Traes_5AL_8E0580D01.1	-
-	-	Bradi4g45320.1	-	-	-	-	-	-	-	-	-	2739962_5al	-	-	-	-	-	-	-	-	-	-	-	-	-	2739962_5al	-	-	-	Traes_5AL_3AA4476D6.1	Traes_5AL_3AA4476D6.1	Traes_5AL_3AA4476D6.1
-	-	-	-	Sb08g000200.1	-	-	-	-	-	-	-	-	-	-	-	2809490_5al	-	-	-	-	-	-	-	-	-	2809490_5al	-	-	-	-	Traes_5AL_8E0580D01.1	-
-	-	-	-	Sb08g000203.1	-	-	-	-	-	-	-	-	-	-	-	2762820_5al	-	-	-	-	-	-	-	-	-	2762820_5al	-	-	-	-	Traes_5AL_C725BC558.1	-
-	-	-	-	Sb08g000206.1	-	-	-	-	-	-	-	-	-	-	-	2762820_5al	-	-	-	-	-	-	-	-	-	2762820_5al	-	-	-	-	Traes_5AL_C725BC558.1	-
-	-	Bradi4g45310.1	-	Sb08g000260.1	-	-	-	-	-	-	-	2737175_5al	-	-	-	2737175_5al	-	-	-	-	-	-	-	-	-	2737175_5al	-	-	-	Traes_5AL_4B1551434.1	Traes_5AL_4B1551434.1;Traes_5AL_9864BACE3.1	Traes_5AL_4B1551434.1
-	-	Bradi4g45290.1	-	-	-	-	-	-	-	-	-	2685980_5al	-	-	-	-	-	-	-	-	-	-	-	-	-	2685980_5al	-	-	-	-	Traes_5AL_E644A6A0B.1;Traes_5AL_63AA9153E.1;Traes_5AL_873CDFBDF.1	-
-	-	Bradi4g45270.1	-	-	-	-	-	-	-	-	-	2452812_5al	-	-	-	-	-	-	-	-	-	-	-	-	-	2452812_5al	-	-	-	Traes_5AL_7517E65A7.1	Traes_5AL_7517E65A7.1	Traes_5AL_7517E65A7.1
-	-	Bradi4g45245.1	-	-	-	-	-	-	-	-	-	2685980_5al	-	-	-	-	-	-	-	-	-	-	-	-	-	2685980_5al	-	-	-	Traes_5AL_63AA9153E.1	Traes_5AL_E644A6A0B.1;Traes_5AL_63AA9153E.1;Traes_5AL_873CDFBDF.1	Traes_5AL_63AA9153E.1
-	-	Bradi4g45227.1	-	-	-	RFL_Contig4629	-	-	-	-	-	2049845_5al	-	-	-	-	-	-	2049845_5al	2049845_5al	-	-	-	-	2049845_5al	2049845_5al	-	WHE3593_E07_J13ZS	WHE3593_E07_J13ZS	Traes_5AL_44570C8AA.1	Traes_5AL_44570C8AA.1;Traes_5AL_703E8B839.1	Traes_5AL_44570C8AA.1
-	-	Bradi4g45200.1	-	-	-	-	-	-	-	-	2808423_5al	2808423_5al;2806098_5al	-	-	-	-	-	-	-	-	-	-	-	-	2808423_5al	2808423_5al;2806098_5al	-	-	-	Traes_5AL_00CC4E7C6.1	Traes_5AL_9B37C7CDB.1;Traes_5AL_B6CC6F983.1;Traes_5AL_00CC4E7C6.1	Traes_5AL_00CC4E7C6.1
-	-	-	-	Sb08g000290.1	-	-	-	-	-	-	-	-	-	-	-	2049845_5al	-	-	-	-	-	-	-	-	-	2049845_5al	-	-	WHE3593_E07_J13ZS	-	Traes_5AL_44570C8AA.1;Traes_5AL_703E8B839.1	-
-	-	-	-	Sb08g000300.1	-	-	-	-	-	-	-	-	-	-	-	2049845_5al	-	-	-	-	-	-	-	-	-	2049845_5al	-	-	WHE3593_E07_J13ZS	-	Traes_5AL_44570C8AA.1;Traes_5AL_703E8B839.1	-
-	-	-	-	Sb08g000310.1	-	-	-	-	-	-	-	-	-	-	-	2811379_5al	-	-	-	-	-	-	-	-	-	2811379_5al	-	-	WHE2953_B07_D13ZS	-	Traes_5AL_7A671F8F3.1;Traes_5AL_12241E50E.1	Traes_5AL_7A671F8F3.1;Traes_5AL_12241E50E.1
-	-	Bradi4g45190.1	-	Sb08g000350.1	-	tplb0027m24	-	-	-	-	-	2808423_5al;2695329_5al	-	-	-	2808423_5al;2695329_5al	-	-	-	2695329_5al	-	-	-	-	-	2695329_5al;2808423_5al	-	-	-	Traes_5AL_9B37C7CDB.1	Traes_5AL_00CD65EAA.1;Traes_5AL_9B37C7CDB.1;Traes_5AL_B6CC6F983.1	Traes_5AL_9B37C7CDB.1;Traes_5AL_00CD65EAA.1
-	-	-	-	Sb08g000430.1	-	-	-	-	-	-	-	-	-	-	-	2764811_5al	-	-	-	-	-	-	-	-	-	2764811_5al	-	-	-	-	Traes_5AL_2A9F62419.1	Traes_5AL_2A9F62419.1
-	-	-	-	Sb08g000480.1	-	-	-	-	-	-	-	-	-	-	-	2774770_5al	-	-	-	-	-	-	-	-	-	2774770_5al	-	-	-	-	Traes_5AL_C22CF596A.1;Traes_5AL_2DF3DC5D9.1;Traes_5AL_07951DCB6.1	-
-	-	Bradi4g45180.1	-	-	-	-	-	-	-	-	-	2769576_5al	-	-	-	-	-	-	-	-	-	-	-	-	-	2769576_5al	-	-	-	Traes_5AL_38C03A806.1	Traes_5AL_38C03A806.1	Traes_5AL_38C03A806.1
-	-	Bradi4g45050.1	-	-	-	-	-	-	-	-	-	2744541_5al;110213_5al	-	-	-	-	-	-	-	-	-	-	-	-	-	110213_5al;2744541_5al	-	-	-	Traes_5AL_78A6081BC.1	Traes_5AL_78A6081BC.1;Traes_5AL_4675ECC59.1	Traes_5AL_4675ECC59.1;Traes_5AL_78A6081BC.1
-	-	Bradi4g45030.1	-	-	-	-	-	-	-	-	2783306_5al	2783306_5al	-	-	-	-	-	-	-	-	-	-	-	-	2783306_5al	2783306_5al	-	-	-	Traes_5AL_485DB6268.1	Traes_5AL_485DB6268.1	Traes_5AL_485DB6268.1
-	-	Bradi4g44997.2	-	-	-	RFL_Contig4105	-	-	-	-	-	1600145_5al	-	-	-	-	-	-	-	1756694_5al	-	-	-	-	-	1600145_5al;1756694_5al	-	-	WHE3354_F01_L02ZS	Traes_5AL_9E1236CE1.1	Traes_5AL_62E2DE406.1;Traes_5AL_9E1236CE1.1	Traes_5AL_62E2DE406.1;Traes_5AL_9E1236CE1.1
-	-	Bradi4g44977.1	-	-	-	-	-	-	-	-	2774770_5al	2774770_5al	-	-	-	-	-	-	-	-	-	-	-	-	2774770_5al	2774770_5al	-	-	-	Traes_5AL_C22CF596A.1	Traes_5AL_C22CF596A.1;Traes_5AL_2DF3DC5D9.1;Traes_5AL_07951DCB6.1	Traes_5AL_C22CF596A.1
-	-	Bradi4g44960.1	-	-	-	RFL_Contig5096	-	-	-	-	-	2762762_5al	-	-	-	-	-	-	2762762_5al	2762762_5al	-	-	-	-	2762762_5al	2762762_5al	-	WHE1755-1758_B12_B12ZT	WHE1755-1758_B12_B12ZT	Traes_5AL_34692640F.1	Traes_5AL_34692640F.1	Traes_5AL_34692640F.1
-	-	Bradi4g44920.1	-	-	-	-	-	-	-	-	2752802_5al	2752802_5al	-	-	-	-	-	-	-	-	-	-	-	-	2752802_5al	2752802_5al	-	-	-	Traes_5AL_8063209DB.1	Traes_5AL_8063209DB.1	Traes_5AL_8063209DB.1
-	-	Bradi4g44890.1	-	-	-	-	-	-	-	-	-	2693342_5al;1180379_5al	-	-	-	-	-	-	-	-	-	-	-	-	-	2693342_5al;1180379_5al	-	-	-	Traes_5AL_EAE4843B0.1	Traes_5AL_C4E1FD9B7.1;Traes_5AL_27E1761D0.1;Traes_5AL_EAE4843B0.1	Traes_5AL_EAE4843B0.1
wsnp_Ex_c16317_24795290_5A	59.99	Bradi4g44880.1	-	-	-	-	-	-	2675576_5al	2675576_5al	2675576_5al	2675576_5al	-	-	-	-	-	-	-	-	-	-	-	-	2675576_5al	2675576_5al	WHE619_G01_N01ZA	WHE619_G01_N01ZA	WHE619_G01_N01ZA	Traes_5AL_3A68939A6.1	Traes_5AL_3A68939A6.1	Traes_5AL_3A68939A6.1
-	-	Bradi4g44860.1	-	-	-	-	-	-	-	-	-	2751677_5al	-	-	-	-	-	-	-	-	-	-	-	-	-	2751677_5al	-	-	-	Traes_5AL_4921ABBFF.1	Traes_5AL_4921ABBFF.1	Traes_5AL_4921ABBFF.1
-	-	Bradi4g44850.1	-	-	-	-	-	-	-	-	-	2704538_5al	-	-	-	-	-	-	-	-	-	-	-	-	-	2704538_5al	-	-	-	Traes_5AL_2B6B1C6C8.1	Traes_5AL_2B6B1C6C8.1	Traes_5AL_2B6B1C6C8.1
-	-	Bradi4g44844.1	-	-	-	-	-	-	-	-	357761_5al	357761_5al	-	-	-	-	-	-	-	-	-	-	-	-	357761_5al	357761_5al	-	-	-	Traes_5AL_1E982011D.1	Traes_5AL_1E982011D.1	Traes_5AL_1E982011D.1
-	-	Bradi4g44838.2	-	-	-	-	-	-	-	-	-	2672112_5al	-	-	-	-	-	-	-	-	-	-	-	-	-	2672112_5al	-	-	WHE1755-1758_A10_A10ZT	Traes_5AL_F8B65EAB3.1	Traes_5AL_0F28AA0A0.1;Traes_5AL_F8B65EAB3.1	Traes_5AL_F8B65EAB3.1
-	-	-	-	Sb08g000490.1	-	-	-	-	-	-	-	-	-	-	-	2762762_5al	-	-	-	-	-	-	-	-	-	2762762_5al	-	-	WHE1755-1758_B12_B12ZT	-	Traes_5AL_34692640F.1	-
-	-	-	-	Sb08g000535.1	-	-	-	-	-	-	-	-	-	-	1180379_5al	2693342_5al	-	-	-	-	-	-	-	-	1180379_5al	2693342_5al	-	-	-	-	Traes_5AL_C4E1FD9B7.1;Traes_5AL_27E1761D0.1	-
-	-	-	-	Sb08g000580.1	-	-	-	-	-	-	-	-	-	-	-	2751677_5al	-	-	-	-	-	-	-	-	-	2751677_5al	-	-	-	-	Traes_5AL_4921ABBFF.1	-
-	-	-	-	Sb08g000655.1	-	-	-	-	-	-	-	-	-	-	-	2352328_5al	-	-	-	-	-	-	-	-	-	2352328_5al	-	-	-	-	Traes_5AL_E1414913C.1	Traes_5AL_E1414913C.1
-	-	Bradi4g44820.1	-	Sb08g000760.1	-	-	-	-	-	-	-	2515904_5al;1886385_5al	-	-	-	2515904_5al;1886385_5al	-	-	-	-	-	-	-	-	-	1886385_5al;2515904_5al	-	-	-	Traes_5AL_6D0E57ACB.1	Traes_5AL_6D0E57ACB.1	Traes_5AL_6D0E57ACB.1
-	-	Bradi4g44810.1	-	-	-	-	-	-	-	-	-	1114609_5al	-	-	-	-	-	-	-	-	-	-	-	-	-	1114609_5al	-	-	-	-	Traes_5AL_ED1B1402C.1	Traes_5AL_ED1B1402C.1
-	-	Bradi4g44790.1	-	-	-	-	-	-	-	-	-	2674370_5al	-	-	-	-	-	-	-	-	-	-	-	-	-	2674370_5al	-	-	WHE2457_F09_L17ZT	Traes_5AL_F34D9C840.1	Traes_5AL_F34D9C840.1	Traes_5AL_F34D9C840.1
-	-	Bradi4g44780.1	-	Sb08g000780.1	-	-	-	-	-	-	2786268_5al	2670183_5al	-	-	-	2740863_5al;2670183_5al	-	-	-	-	-	-	-	-	2786268_5al	2670183_5al;2740863_5al	-	-	-	Traes_5AL_44362F3EE.1	Traes_5AL_29A23B5D9.1;Traes_5AL_92CB66EA3.1	Traes_5AL_92CB66EA3.1;Traes_5AL_29A23B5D9.1;Traes_5AL_44362F3EE.1
-	-	-	-	Sb08g000800.1	-	-	-	-	-	-	-	-	-	-	-	2741954_5al	-	-	-	-	-	-	-	-	-	2741954_5al	-	-	WHE3589_D03_H05ZS	-	Traes_5AL_8859CF75B.1	-
-	-	Bradi4g44760.1	-	-	-	-	-	-	-	-	-	2741954_5al	-	-	-	-	-	-	-	-	-	-	-	-	-	2741954_5al	-	-	WHE3589_D03_H05ZS	Traes_5AL_8859CF75B.1	Traes_5AL_8859CF75B.1	Traes_5AL_8859CF75B.1
-	-	Bradi4g44750.1	-	-	-	RFL_Contig5228	-	-	-	-	-	2329276_5al	-	-	-	-	-	-	-	2707181_5al;2329276_5al	-	-	-	-	-	2707181_5al;2329276_5al	-	-	WHE0843_D05_H09ZS	Traes_5AL_1179540C2.1	Traes_5AL_1179540C2.1	Traes_5AL_1179540C2.1
-	-	Bradi4g44720.1	-	-	-	-	-	-	-	-	-	2792412_5al	-	-	-	-	-	-	-	-	-	-	-	-	-	2792412_5al	-	-	-	Traes_5AL_1FBDF57601.1	Traes_5AL_1FBDF57601.1	Traes_5AL_1FBDF57601.1
-	-	Bradi4g44707.1	-	-	-	-	-	-	-	-	-	2690612_5al;2794069_5al	-	-	-	-	-	-	-	-	-	-	-	-	-	2794069_5al;2690612_5al	-	-	-	Traes_5AL_9FADECE0A1.1	Traes_5AL_E43731863.1;Traes_5AL_9FADECE0A1.1	Traes_5AL_E43731863.1;Traes_5AL_9FADECE0A1.1
-	-	-	-	Sb08g000810.1	-	-	-	-	-	-	-	-	-	-	-	2329276_5al	-	-	-	-	-	-	-	-	-	2329276_5al	-	-	WHE0843_D05_H09ZS	-	Traes_5AL_1179540C2.1	-
-	-	Bradi4g44680.1	-	Sb08g000870.1	-	-	-	-	-	-	-	2772956_5al	-	-	-	2772956_5al	-	-	-	-	-	-	-	-	-	2772956_5al	-	-	WHE2824_F12_L24ZS	Traes_5AL_E39F52296.1	Traes_5AL_E39F52296.1;Traes_5AL_0CDE382F3.1	Traes_5AL_E39F52296.1
-	-	-	-	Sb08g000900.1	-	-	-	-	-	-	-	-	-	-	-	1470717_5al;2772956_5al	-	-	-	-	-	-	-	-	-	1470717_5al;2772956_5al	-	-	WHE2824_F12_L24ZS	-	Traes_5AL_E39F52296.1;Traes_5AL_0CDE382F3.1	-
-	-	Bradi4g44667.2	-	Sb08g000910.1	-	-	-	-	-	-	-	2763344_5al	-	-	-	2763344_5al	-	-	-	-	-	-	-	-	-	2763344_5al	-	-	WHE1215_C02_F03ZS	Traes_5AL_E014C1216.1	Traes_5AL_5B357EA90.1	Traes_5AL_5B357EA90.1;Traes_5AL_E014C1216.1
-	-	-	-	Sb08g000920.1	-	-	-	-	-	-	-	-	-	-	-	2760444_5al;2810602_5al;2708564_5al	-	-	-	-	-	-	-	-	-	2708564_5al;2760444_5al;2810602_5al	-	-	WHE2987_F08_K15ZS	-	-	-
-	-	-	-	Sb08g000945.1	-	-	-	-	-	-	-	-	-	-	-	2676167_5al	-	-	-	-	-	-	-	-	-	2676167_5al	-	-	-	-	-	-
-	-	Bradi4g44550.2	-	-	-	-	-	-	-	-	-	831578_5al	-	-	-	-	-	-	-	-	-	-	-	-	-	831578_5al	-	-	-	-	-	-
-	-	Bradi4g44530.1	-	-	-	-	-	-	-	-	-	2676888_5al	-	-	-	-	-	-	-	-	-	-	-	-	-	2676888_5al	-	-	-	-	Traes_5AL_D0927E5E1.1	-
-	-	Bradi4g44500.1	-	-	-	-	-	-	-	-	2799150_5al	497117_5al	-	-	-	-	-	-	-	-	-	-	-	-	2799150_5al	497117_5al	-	00090001038.F05_01070319ZB	WHE0435_A02_B03ZT	Traes_5AL_03EDCE239.1	-	-
-	-	Bradi4g44470.1	-	-	-	-	-	-	-	-	-	2799565_5al	-	-	-	-	-	-	-	-	-	-	-	-	-	2799565_5al	-	-	-	Traes_5AL_D69AA769D.1	Traes_5AL_D69AA769D.1	Traes_5AL_D69AA769D.1
-	-	Bradi4g44460.1	-	-	-	-	-	-	-	-	-	2741722_5al	-	-	-	-	-	-	-	-	-	-	-	-	-	2741722_5al	-	-	WHE2820_C10_F20ZS	Traes_5AL_10F82280C.1	Traes_5AL_10F82280C.1	Traes_5AL_10F82280C.1
-	-	Bradi4g44427.1	-	-	-	-	-	-	-	-	-	2496412_5al	-	-	-	-	-	-	-	-	-	-	-	-	-	2496412_5al	-	-	-	-	-	-
-	-	-	-	Sb08g002750.1	-	-	-	-	-	-	-	-	-	-	-	2799565_5al	-	-	-	-	-	-	-	-	-	2799565_5al	-	-	-	-	Traes_5AL_D69AA769D.1	-
-	-	Bradi4g44400.1	-	Sb08g002660.1	-	tplb0037l06	-	-	-	-	-	2780936_5al;2769004_5al;2749442_5al;2800777_5al	-	-	-	2780936_5al;2769004_5al;2749442_5al;2800777_5al	-	-	-	-	-	-	-	-	-	2780936_5al;2749442_5al;2800777_5al;2769004_5al	-	-	-	Traes_5AL_B446A07421.1	Traes_5AL_B446A07422.1;Traes_5AL_B446A07423.1;Traes_5AL_B446A0742.1;Traes_5AL_B446A07421.1	Traes_5AL_B446A07423.1;Traes_5AL_B446A0742.1;Traes_5AL_B446A07422.1;Traes_5AL_B446A07421.1
-	-	-	-	Sb08g002570.1	-	-	-	-	-	-	-	-	-	-	-	2185561_5al	-	-	-	-	-	-	-	-	-	2185561_5al	-	-	-	-	-	-
-	-	-	-	Sb08g002650.1	-	-	-	-	-	-	-	-	-	-	-	2689551_5al	-	-	-	-	-	-	-	-	-	2689551_5al	-	-	-	-	-	-
-	-	-	-	Sb08g002655.1	-	-	-	-	-	-	-	-	-	-	-	2750813_5al	-	-	-	-	-	-	-	-	-	2750813_5al	-	-	-	-	-	-
-	-	Bradi4g44380.1	-	-	-	-	-	-	-	-	-	2734729_5al	-	-	-	-	-	-	-	-	-	-	-	-	-	2734729_5al	-	-	-	-	Traes_5AL_15556724B.1	Traes_5AL_15556724B.1
-	-	Bradi4g44370.1	-	-	-	-	-	-	-	-	-	2185561_5al	-	-	-	-	-	-	-	-	-	-	-	-	-	2185561_5al	-	-	-	-	-	-
-	-	Bradi4g44342.1	-	-	-	-	-	-	-	-	-	2705439_5al	-	-	-	-	-	-	-	-	-	-	-	-	-	2705439_5al	-	-	-	Traes_5AL_6FDB440FB.1	Traes_5AL_6FDB440FB.1	Traes_5AL_6FDB440FB.1
-	-	Bradi4g44336.1	-	-	-	-	-	-	-	-	-	2804872_5al	-	-	-	-	-	-	-	-	-	-	-	-	-	2804872_5al	-	-	-	Traes_5AL_8C9F037D8.1	Traes_5AL_8C9F037D8.1	Traes_5AL_8C9F037D8.1
-	-	-	-	Sb08g002520.1	-	-	-	-	-	-	-	-	-	-	-	2705439_5al	-	-	-	-	-	-	-	-	-	2705439_5al	-	-	-	-	Traes_5AL_6FDB440FB.1	-
-	-	-	-	Sb08g002510.1	-	-	-	-	-	-	-	-	-	-	-	2773811_5al	-	-	-	-	-	-	-	-	-	2773811_5al	-	-	-	-	Traes_5AL_3335F31D2.1;Traes_5AL_3093E4BAB.1	Traes_5AL_3335F31D2.1;Traes_5AL_3093E4BAB.1
-	-	-	-	Sb08g002410.1	-	-	-	-	-	-	-	-	-	-	-	2426986_5al	-	-	-	-	-	-	-	-	-	2426986_5al	-	-	-	-	-	-
-	-	Bradi4g44320.1	-	Sb08g002310.1	-	-	-	-	-	-	-	2790333_5al	-	-	-	2790333_5al	-	-	-	-	-	-	-	-	-	2790333_5al	-	-	-	Traes_5AL_15F4FE850.1	Traes_5AL_15F4FE850.1	Traes_5AL_15F4FE850.1
-	-	-	-	Sb08g002300.1	-	-	-	-	-	-	-	-	-	-	-	2796792_5al	-	-	-	-	-	-	-	-	-	2796792_5al	-	-	WHE1713-1716_H05_H05ZS	-	Traes_5AL_CA653A3AE.1	-
-	-	-	-	Sb08g002200.1	-	-	-	-	-	-	-	-	-	-	-	2810714_5al;2810712_5al	-	-	-	-	-	-	-	-	-	2810712_5al;2810714_5al	-	-	-	-	-	-
-	-	-	-	Sb08g002160.1	-	-	-	-	-	-	-	-	-	-	2729296_5al	2729296_5al	-	-	-	-	-	-	-	-	2729296_5al	2729296_5al	-	-	-	-	Traes_5AL_6AA772AFA.1	Traes_5AL_6AA772AFA.1
-	-	Bradi4g44310.1	-	-	-	-	-	-	-	-	-	2796792_5al;2087448_5al	-	-	-	-	-	-	-	-	-	-	-	-	-	2796792_5al;2087448_5al	-	-	WHE1713-1716_H05_H05ZS	Traes_5AL_CA653A3AE.1	Traes_5AL_CA653A3AE.1;Traes_5AL_F4F0CB598.1	Traes_5AL_F4F0CB598.1;Traes_5AL_CA653A3AE.1
-	-	Bradi4g44277.1	-	-	-	tplb0016e05	-	-	-	-	-	2789148_5al	-	-	-	-	-	-	2789148_5al	2789148_5al	-	-	-	-	2789148_5al	2789148_5al	-	-	-	Traes_5AL_F98F55A39.1	Traes_5AL_F98F55A39.1	Traes_5AL_F98F55A39.1
wsnp_Ex_c11874_19050989_5A	62.52	Bradi4g44270.1	-	-	tplb0053a11	-	-	-	2744488_5al	2744488_5al	-	2744488_5al	-	-	-	-	2744488_5al	2744488_5al	-	-	-	-	-	-	2744488_5al	2744488_5al	-	-	-	Traes_5AL_15E6D9F3E.1	Traes_5AL_15E6D9F3E.1	Traes_5AL_15E6D9F3E.1
-	-	Bradi4g44140.1	-	-	-	RFL_Contig3252	-	-	-	-	-	2784446_5al	-	-	-	-	-	-	2784446_5al	2784446_5al	-	-	-	-	2784446_5al	2784446_5al	-	-	-	Traes_5AL_3EF409B1D.1	Traes_5AL_3EF409B1D.1	Traes_5AL_3EF409B1D.1
-	-	Bradi4g44130.1	-	-	-	-	-	-	-	-	-	168224_5al	-	-	-	-	-	-	-	-	-	-	-	-	-	168224_5al	-	-	-	Traes_5AL_A2B2D25CA.1	Traes_5AL_A2B2D25CA.1	Traes_5AL_A2B2D25CA.1
-	-	Bradi4g44120.3	-	-	-	-	-	-	-	-	-	2677244_5al	-	-	-	-	-	-	-	-	-	-	-	-	-	2677244_5al	-	-	WHE0939_C05_F09ZT	Traes_5AL_E71BA1255.1	Traes_5AL_E71BA1255.1	Traes_5AL_E71BA1255.1
-	-	-	-	Sb08g002100.1	-	-	-	-	-	-	-	-	-	-	-	2784446_5al	-	-	-	-	-	-	-	-	-	2784446_5al	-	-	-	-	Traes_5AL_3EF409B1D.1	-
-	-	-	-	Sb08g002027.1	-	-	-	-	-	-	-	-	-	-	-	2750131_5al	-	-	-	-	-	-	-	-	-	2750131_5al	-	-	-	-	Traes_5AL_034B1A374.1;Traes_5AL_CD30BFCDC.1	-
-	-	-	-	Sb08g002025.1	-	-	-	-	-	-	-	-	-	-	-	2750131_5al	-	-	-	-	-	-	-	-	-	2750131_5al	-	-	-	-	Traes_5AL_034B1A374.1;Traes_5AL_CD30BFCDC.1	-
-	-	Bradi4g44077.1	-	Sb08g002020.1	-	-	-	-	-	-	-	2750131_5al	-	-	-	2750131_5al	-	-	-	-	-	-	-	-	-	2750131_5al	-	-	-	Traes_5AL_CD30BFCDC.1	Traes_5AL_034B1A374.1;Traes_5AL_CD30BFCDC.1	Traes_5AL_CD30BFCDC.1
-	-	-	-	Sb08g002010.1	-	-	-	tplb0044c14	-	-	-	-	-	-	2750131_5al	2750131_5al	-	-	-	-	-	-	2750131_5al	2750131_5al	2750131_5al	2750131_5al	-	-	-	-	Traes_5AL_034B1A374.1;Traes_5AL_CD30BFCDC.1	-
-	-	Bradi4g44050.1	-	-	-	-	-	-	-	-	-	2281311_5al	-	-	-	-	-	-	-	-	-	-	-	-	-	2281311_5al	-	-	WHE2834_B10_C20ZS	-	-	-
-	-	-	-	Sb08g001990.1	-	-	-	-	-	-	-	-	-	-	-	414185_5al	-	-	-	-	-	-	-	-	-	414185_5al	-	-	-	-	-	-
-	-	Bradi4g44040.1	-	Sb08g001980.1	-	-	-	-	-	-	-	703935_5al	-	-	-	703935_5al	-	-	-	-	-	-	-	-	-	703935_5al	-	-	WHE0976_A01_A02ZS	Traes_5AL_66BCD1756.1	Traes_5AL_C06F25761.1	Traes_5AL_C06F25761.1;Traes_5AL_66BCD1756.1
-	-	Bradi4g44027.1	-	-	-	tplb0041g18	-	-	-	-	-	2787156_5al	-	-	-	-	-	-	-	1177080_5al;2790296_5al	-	-	-	-	-	1177080_5al;2787156_5al;2790296_5al	-	-	-	-	Traes_5AL_6BD4391CA.1;Traes_5AL_CCFC55637.1;Traes_5AL_E497B9244.1	-
-	-	Bradi4g44020.1	-	-	-	-	-	-	-	-	-	2787156_5al;1177080_5al	-	-	-	-	-	-	-	-	-	-	-	-	-	1177080_5al;2787156_5al	-	-	-	-	Traes_5AL_6BD4391CA.1;Traes_5AL_CCFC55637.1	-
-	-	Bradi4g44007.1	-	-	-	-	-	-	-	-	-	1177080_5al;2790296_5al	-	-	-	-	-	-	-	-	-	-	-	-	-	1177080_5al;2790296_5al	-	-	-	-	Traes_5AL_6BD4391CA.1;Traes_5AL_E497B9244.1	-
-	-	Bradi4g44000.1	-	-	-	-	-	-	-	-	-	2804545_5al	-	-	-	-	-	-	-	-	-	-	-	-	-	2804545_5al	-	-	-	-	-	-
-	-	Bradi4g43970.1	-	-	-	-	-	-	-	-	-	2743898_5al	-	-	-	-	-	-	-	-	-	-	-	-	-	2743898_5al	-	-	WHE3314_A04_A08ZS	-	-	-
-	-	-	-	Sb08g001860.1	-	-	-	-	-	-	-	-	-	-	-	2736243_5al	-	-	-	-	-	-	-	-	-	2736243_5al	-	-	WHE1788_B10_C20ZT	-	Traes_5AL_24580CAD4.1	-
-	-	Bradi4g43950.1	-	Sb08g001810.1	-	-	-	-	-	-	-	2689395_5al	-	-	-	2689395_5al	-	-	-	-	-	-	-	-	-	2689395_5al	-	-	-	Traes_5AL_C85B3A3B11.1	Traes_5AL_C85B3A3B11.1	Traes_5AL_C85B3A3B11.1
-	-	Bradi4g43937.1	-	-	-	-	-	-	-	-	-	1217720_5al	-	-	-	-	-	-	-	-	-	-	-	-	-	1217720_5al	-	-	-	-	-	-
-	-	Bradi4g43930.1	-	Sb08g001730.1	-	-	-	-	-	-	2787056_5al	2787056_5al	-	-	-	2787056_5al	-	-	-	-	-	-	-	-	2787056_5al	2787056_5al	-	-	-	Traes_5AL_385C6E426.1	Traes_5AL_385C6E426.1	Traes_5AL_385C6E426.1
-	-	Bradi4g43920.1	-	Sb08g001720.1	-	-	-	-	-	-	-	2811408_5al	-	-	-	2748254_5al;2811408_5al	-	-	-	-	-	-	-	-	-	2811408_5al;2748254_5al	-	-	-	Traes_5AL_51D3BDDE8.1	Traes_5AL_51D3BDDE8.1;Traes_5AL_E146DDEBF.1	Traes_5AL_51D3BDDE8.1
-	-	-	-	Sb08g001710.1	-	-	-	-	-	-	-	-	-	-	-	20893_5al;2756030_5al;2799059_5al	-	-	-	-	-	-	-	-	-	2756030_5al;20893_5al;2799059_5al	-	-	-	-	Traes_5AL_F8B1A602B.1;Traes_5AL_E9CD0C69B.1;Traes_5AL_8B3F6F58E.1	Traes_5AL_F8B1A602B.1;Traes_5AL_E9CD0C69B.1
-	-	-	-	Sb08g001652.1	-	-	-	-	-	-	-	-	-	-	-	2794143_5al	-	-	-	-	-	-	-	-	-	2794143_5al	-	-	-	-	Traes_5AL_D92EBA7A0.1	-
-	-	Bradi4g43900.1	-	-	-	RFL_Contig2431	-	-	-	-	-	20893_5al;2811992_5al;2799059_5al	-	-	-	-	-	-	2684029_5al	2684029_5al	-	-	-	-	2684029_5al	2811992_5al;20893_5al;2684029_5al;2799059_5al	-	-	-	Traes_5AL_519AAF666.1	Traes_5AL_519AAF666.1;Traes_5AL_8B3F6F58E.1;Traes_5AL_9697E163B.1	Traes_5AL_519AAF666.1;Traes_5AL_9697E163B.1
-	-	Bradi4g43877.1	-	-	-	-	-	-	-	-	2800642_5al	2800642_5al	-	-	-	-	-	-	-	-	-	-	-	-	2800642_5al	2800642_5al	-	-	-	Traes_5AL_F8DEBE8E7.1	Traes_5AL_3C4D76D91.1;Traes_5AL_F8DEBE8E7.1	Traes_5AL_F8DEBE8E7.1
-	-	Bradi4g43870.1	-	-	-	RFL_Contig4364	-	-	-	-	-	1784842_5al;1752902_5al	-	-	-	-	-	-	1752902_5al	1784842_5al;1752902_5al	-	-	-	-	1752902_5al	1784842_5al;1752902_5al	-	-	-	Traes_5AL_326719947.1	Traes_5AL_326719947.1;Traes_5AL_26A593D70.1	Traes_5AL_26A593D70.1;Traes_5AL_326719947.1
-	-	Bradi4g43850.1	-	-	-	-	-	-	-	-	-	2776616_5al	-	-	-	-	-	-	-	-	-	-	-	-	-	2776616_5al	-	-	0556_G04_M08ZE5_024	Traes_5AL_521868848.1	Traes_5AL_521868848.1	Traes_5AL_521868848.1
-	-	Bradi4g43827.1	-	-	-	-	-	-	-	-	2794143_5al	2794143_5al;2684164_5al	-	-	-	-	-	-	-	-	-	-	-	-	2794143_5al	2684164_5al;2794143_5al	-	-	-	Traes_5AL_D92EBA7A0.1	Traes_5AL_D92EBA7A0.1	Traes_5AL_D92EBA7A0.1
-	-	Bradi4g43810.1	-	-	-	-	-	-	-	-	-	2705441_5al	-	-	-	-	-	-	-	-	-	-	-	-	-	2705441_5al	-	-	WHE0825-0828_F24_F24ZS	Traes_5AL_D62EC0274.1	Traes_5AL_D62EC0274.1	Traes_5AL_D62EC0274.1
-	-	-	-	Sb08g001630.1	-	-	-	-	-	-	-	-	-	-	2794143_5al	2684164_5al	-	-	-	-	-	-	-	-	2794143_5al	2684164_5al	-	-	-	-	-	-
-	-	Bradi4g43780.1	-	Sb08g001600.1	-	-	-	-	-	-	2748340_5al	2748340_5al	-	-	-	2748340_5al	-	-	-	-	-	-	-	-	2748340_5al	2748340_5al	-	-	-	Traes_5AL_35A1B5211.1	Traes_5AL_35A1B5211.1	Traes_5AL_35A1B5211.1
-	-	-	-	Sb08g001580.1	-	-	-	-	-	-	-	-	-	-	-	2734048_5al	-	-	-	-	-	-	-	-	-	2734048_5al	-	-	-	-	Traes_5AL_F8A106D9E.1	-
-	-	-	-	Sb08g001570.1	-	-	-	-	-	-	-	-	-	-	-	2771507_5al	-	-	-	-	-	-	-	-	-	2771507_5al	-	-	-	-	-	-
-	-	Bradi4g43740.1	-	-	-	-	-	-	-	-	-	2760768_5al;951210_5al	-	-	-	-	-	-	-	-	-	-	-	-	-	951210_5al;2760768_5al	-	-	-	Traes_5AL_6CB7946DD.1	Traes_5AL_6CB7946DD.1	Traes_5AL_6CB7946DD.1
-	-	Bradi4g43730.1	-	-	-	-	-	-	-	-	-	2734048_5al	-	-	-	-	-	-	-	-	-	-	-	-	-	2734048_5al	-	-	-	Traes_5AL_F8A106D9E.1	Traes_5AL_F8A106D9E.1	Traes_5AL_F8A106D9E.1
-	-	Bradi4g43717.1	-	-	-	-	-	-	-	-	-	2771507_5al	-	-	-	-	-	-	-	-	-	-	-	-	-	2771507_5al	-	-	-	-	-	-
-	-	Bradi4g43690.1	-	-	-	-	-	-	-	-	-	2481459_5al;1948392_5al;1996433_5al;2698348_5al;1720646_5al	-	-	-	-	-	-	-	-	-	-	-	-	-	1720646_5al;2481459_5al;1996433_5al;2698348_5al;1948392_5al	-	-	-	-	Traes_5AL_A22716BB6.1	Traes_5AL_A22716BB6.1
-	-	Bradi4g43680.2	-	-	-	-	-	-	-	-	-	2798814_5al;246487_5al	-	-	-	-	-	-	-	-	-	-	-	-	-	2798814_5al;246487_5al	-	-	-	Traes_5AL_BF8D0B7C0.1	Traes_5AL_BF8D0B7C0.1;Traes_5AL_71F771705.1	Traes_5AL_71F771705.1;Traes_5AL_BF8D0B7C0.1
-	-	Bradi4g43670.1	-	-	-	-	-	-	-	-	-	2806368_5al	-	-	-	-	-	-	-	-	-	-	-	-	-	2806368_5al	-	-	WHE0810_A09_A18ZT	Traes_5AL_66CB2E133.1	Traes_5AL_66CB2E133.1	Traes_5AL_66CB2E133.1
-	-	Bradi4g43660.1	-	Sb08g001460.1	-	-	-	-	-	-	-	2694249_5al	-	-	-	2694249_5al	-	-	-	-	-	-	-	-	-	2694249_5al	-	-	WHE2490_F04_L08ZS	Traes_5AL_3D5B858C4.1	Traes_5AL_3D5B858C4.1;Traes_5AL_DF8BC95B3.1	Traes_5AL_3D5B858C4.1
-	-	Bradi4g43650.1	-	Sb08g001470.1	-	-	-	-	-	-	-	1845309_5al	-	-	2694249_5al	2694249_5al;1845309_5al	-	-	-	-	-	-	-	-	2694249_5al	1845309_5al;2694249_5al	-	-	WHE2490_F04_L08ZS	Traes_5AL_DF8BC95B3.1	Traes_5AL_3D5B858C4.1;Traes_5AL_DF8BC95B3.1	Traes_5AL_DF8BC95B3.1
-	-	-	-	Sb08g001480.1	-	-	-	-	-	-	-	-	-	-	2631307_5al	2631307_5al	-	-	-	-	-	-	-	-	2631307_5al	2631307_5al	-	WHE612_H08_P16ZA	WHE612_H08_P16ZA	-	Traes_5AL_DA8DC6467.1	-
-	-	-	-	Sb08g001500.1	-	-	-	-	-	-	-	-	-	-	-	2808161_5al	-	-	-	-	-	-	-	-	-	2808161_5al	-	-	WHE2804_F11_L22ZS	-	Traes_5AL_C25D1FB2E.1;Traes_5AL_84DE1EBDA.1	Traes_5AL_84DE1EBDA.1;Traes_5AL_C25D1FB2E.1
-	-	Bradi4g43630.1	-	-	-	-	-	-	-	-	-	216066_5al	-	-	-	-	-	-	-	-	-	-	-	-	-	216066_5al	-	-	-	-	-	-
-	-	Bradi4g43620.1	-	-	-	-	-	-	-	-	-	2670612_5al	-	-	-	-	-	-	-	-	-	-	-	-	-	2670612_5al	-	-	-	-	Traes_5AL_0599F7BC5.1	-
-	-	Bradi4g43590.1	-	Sb08g001410.1	-	-	-	-	-	-	-	1703756_5al;1314237_5al;2670612_5al	-	-	1703756_5al	2670612_5al	-	-	-	-	-	-	-	-	1703756_5al	1314237_5al;1703756_5al;2670612_5al	-	-	WHE3565_C01_F01ZS	-	Traes_5AL_37BFFFD9E.1;Traes_5AL_0599F7BC5.1	Traes_5AL_37BFFFD9E.1
-	-	Bradi4g43580.1	-	-	-	-	-	-	-	-	-	2670612_5al	-	-	-	-	-	-	-	-	-	-	-	-	-	2670612_5al	-	-	-	Traes_5AL_37BFFFD9E.1	Traes_5AL_0599F7BC5.1	-
-	-	Bradi4g43547.1	-	-	-	-	-	-	-	-	-	620719_5al	-	-	-	-	-	-	-	-	-	-	-	-	-	620719_5al	-	-	-	Traes_5AL_D48C74984.1	Traes_5AL_D48C74984.1	Traes_5AL_D48C74984.1
-	-	Bradi4g43517.3	-	-	-	-	-	-	-	-	-	2797227_5al;2675049_5al	-	-	-	-	-	-	-	-	-	-	-	-	-	2797227_5al;2675049_5al	-	-	WHE4116_A11_B22ZS	Traes_5AL_CBA5C4F7B.1	Traes_5AL_CBA5C4F7B.1	Traes_5AL_CBA5C4F7B.1
-	-	Bradi4g43490.5	-	-	-	-	-	-	-	-	-	2062112_5al	-	-	-	-	-	-	-	-	-	-	-	-	-	2062112_5al	-	-	WHE2985_C12_F23ZS	Traes_5AL_D9C7E6799.1	Traes_5AL_D9C7E6799.1	Traes_5AL_D9C7E6799.1
-	-	Bradi4g43390.1	-	-	-	tplb0044b01	-	-	-	-	-	2744145_5al;2343058_5al;2747977_5al	-	-	-	-	-	-	-	2744145_5al;2343058_5al	-	-	-	-	-	2744145_5al;2343058_5al;2747977_5al	-	-	WHE2327_B03_D05ZS;WHE2056_D09_G18ZT	Traes_5AL_48666BBE9.1	Traes_5AL_48666BBE9.1	Traes_5AL_48666BBE9.1
-	-	Bradi4g43310.1	-	Sb08g001270.1	-	-	-	-	-	-	-	2789442_5al	-	-	-	2789442_5al	-	-	-	-	-	-	-	-	-	2789442_5al	-	-	-	Traes_5AL_23EFF34D0.1	Traes_5AL_23EFF34D0.1	Traes_5AL_23EFF34D0.1
-	-	-	-	Sb08g001260.1	-	-	-	-	-	-	-	-	-	-	2755061_5al	2707432_5al	-	-	-	-	-	-	-	-	2755061_5al	2707432_5al	-	-	-	-	-	-
-	-	Bradi4g43300.1	-	-	-	-	-	-	-	-	2755061_5al	2707432_5al;2755061_5al	-	-	-	-	-	-	-	-	-	-	-	-	2755061_5al	2707432_5al;2755061_5al	-	-	-	Traes_5AL_74532EE6C.1	Traes_5AL_74532EE6C.1	Traes_5AL_74532EE6C.1
-	-	Bradi4g43290.1	-	-	-	-	-	-	-	-	-	2755061_5al	-	-	-	-	-	-	-	-	-	-	-	-	-	2755061_5al	-	-	-	-	Traes_5AL_74532EE6C.1	-
-	-	Bradi4g43280.1	-	-	-	-	-	-	-	-	-	2757869_5al	-	-	-	-	-	-	-	-	-	-	-	-	-	2757869_5al	-	-	WHE1701-1704_M23_M23ZS	Traes_5AL_B6AAD5B2F.1	Traes_5AL_025B36CD0.1	-
-	-	Bradi4g43270.1	-	-	-	tplb0017c19	-	-	-	-	2737210_5al	2737210_5al	-	-	-	-	-	-	2737210_5al	2737210_5al	-	-	-	-	2737210_5al	2737210_5al	-	WHE3023_G09_N17ZS	WHE3023_G09_N17ZS	Traes_5AL_7038D9FB7.1	Traes_5AL_7038D9FB7.1;Traes_5AL_B6AAD5B2F.1	Traes_5AL_B6AAD5B2F.1;Traes_5AL_7038D9FB7.1
-	-	Bradi4g43257.1	-	-	-	-	-	-	-	-	2806434_5al	2806434_5al	-	-	-	-	-	-	-	-	-	-	-	-	2806434_5al	2806434_5al	-	-	-	-	Traes_5AL_272CF523B.1	Traes_5AL_272CF523B.1
-	-	Bradi4g43250.2	-	-	-	-	-	-	-	-	-	2757869_5al	-	-	-	-	-	-	-	-	-	-	-	-	-	2757869_5al	-	-	WHE1701-1704_M23_M23ZS	Traes_5AL_025B36CD0.1	Traes_5AL_025B36CD0.1	Traes_5AL_025B36CD0.1
-	-	Bradi4g43230.1	-	-	-	-	-	-	-	-	2805506_5al	2805506_5al	-	-	-	-	-	-	-	-	-	-	-	-	2805506_5al	2805506_5al	-	WHE2467_D07_G13ZS	WHE2467_D07_G13ZS	Traes_5AL_8897C02C7.1	Traes_5AL_8897C02C7.1;Traes_5AL_93DE9A816.1	Traes_5AL_8897C02C7.1;Traes_5AL_93DE9A816.1
-	-	Bradi4g43220.1	-	-	-	-	-	-	-	-	2809746_5al	2768756_5al;2809746_5al;2752919_5al	-	-	-	-	-	-	-	-	-	-	-	-	2809746_5al	2768756_5al;2809746_5al;2752919_5al	-	-	-	Traes_5AL_10E85D5B3.1	Traes_5AL_10E85D5B3.1	Traes_5AL_10E85D5B3.1
-	-	Bradi4g43190.1	-	-	-	-	-	-	-	-	2754488_5al	2754488_5al	-	-	-	-	-	-	-	-	-	-	-	-	2754488_5al	2754488_5al	-	-	-	-	-	-
-	-	Bradi4g43150.1	-	-	-	-	-	-	-	-	-	1795728_5al	-	-	-	-	-	-	-	-	-	-	-	-	-	1795728_5al	-	-	-	Traes_5AL_36B2C91D6.1	Traes_5AL_36B2C91D6.1	Traes_5AL_36B2C91D6.1
-	-	Bradi4g43137.1	-	-	-	tplb0062g13	-	-	-	-	-	2588348_5al;2731309_5al	-	-	-	-	-	-	-	2588348_5al;2731309_5al	-	-	-	-	-	2731309_5al;2588348_5al	-	-	-	-	Traes_5AL_4F6F2817E.1;Traes_5AL_BB4038AE7.1	Traes_5AL_BB4038AE7.1;Traes_5AL_4F6F2817E.1
-	-	Bradi4g43110.1	-	-	-	-	-	-	-	-	-	2704768_5al	-	-	-	-	-	-	-	-	-	-	-	-	-	2704768_5al	-	-	WHE2343_A08_B15ZS	Traes_5AL_A3CE8872B.1	Traes_5AL_A3CE8872B.1	Traes_5AL_A3CE8872B.1
-	-	Bradi4g43080.1	-	-	-	tplb0010b16	-	-	-	-	-	2808627_5al	-	-	-	-	-	-	2808627_5al	2808627_5al	-	-	-	-	2808627_5al	2808627_5al	-	WHE2338_E02_I04ZS	WHE2338_E02_I04ZS	-	Traes_5AL_23AC7877A.1;Traes_5AL_6CC4BFBD8.1	-
-	-	Bradi4g43070.1	-	-	-	-	-	-	-	-	-	2743722_5al	-	-	-	-	-	-	-	-	-	-	-	-	-	2743722_5al	-	-	-	Traes_5AL_E7806F3C1.1	Traes_5AL_E7806F3C1.1	Traes_5AL_E7806F3C1.1
-	-	Bradi4g43037.1	-	-	-	-	-	-	-	-	-	340342_5al	-	-	-	-	-	-	-	-	-	-	-	-	-	340342_5al	-	-	-	Traes_5AL_18D0EFF29.1	Traes_5AL_784860B84.1	Traes_5AL_784860B84.1;Traes_5AL_18D0EFF29.1
-	-	-	-	Sb08g001180.1	-	-	-	-	-	-	-	-	-	-	-	1795728_5al	-	-	-	-	-	-	-	-	-	1795728_5al	-	-	-	-	Traes_5AL_36B2C91D6.1	-
-	-	-	-	Sb08g001130.1	-	-	-	-	-	-	-	-	-	-	-	2808627_5al	-	-	-	-	-	-	-	-	-	2808627_5al	-	-	WHE2338_E02_I04ZS	-	Traes_5AL_23AC7877A.1;Traes_5AL_6CC4BFBD8.1	-
-	-	Bradi4g43030.1	-	Sb08g001110.1	-	-	-	-	-	-	-	2804940_5al	-	-	-	2804940_5al	-	-	-	-	-	-	-	-	-	2804940_5al	-	-	-	-	-	-
-	-	Bradi4g42987.1	-	-	-	-	-	-	-	-	-	2682057_5al	-	-	-	-	-	-	-	-	-	-	-	-	-	2682057_5al	-	-	-	Traes_5AL_F5A19AB70.1	Traes_5AL_F5A19AB70.1	Traes_5AL_F5A19AB70.1
-	-	Bradi4g42980.1	-	-	-	RFL_Contig1856	-	-	-	-	-	2735990_5al	-	-	-	-	-	-	2735990_5al	2735990_5al	-	-	-	-	2735990_5al	2735990_5al	-	WHE2258_B06_D12ZE	WHE2258_B06_D12ZE	Traes_5AL_C852E5035.1	Traes_5AL_C852E5035.1	Traes_5AL_C852E5035.1
-	-	Bradi4g42957.1	-	-	-	-	-	-	-	-	2684655_5al	2684655_5al	-	-	-	-	-	-	-	-	-	-	-	-	2684655_5al	2684655_5al	-	-	-	Traes_5AL_149FB78E2.1	Traes_5AL_149FB78E2.1	Traes_5AL_149FB78E2.1
-	-	-	-	Sb08g000980.1	-	-	-	-	-	-	-	-	-	-	-	2676888_5al	-	-	-	-	-	-	-	-	-	2676888_5al	-	-	-	-	Traes_5AL_D0927E5E1.1	-
-	-	Bradi4g42950.1	-	Sb08g001010.1	-	-	-	-	-	-	-	2337550_5al;2783593_5al	-	-	-	2783593_5al	-	-	-	-	-	-	-	-	-	2337550_5al;2783593_5al	-	-	WHE1205_A10_A19ZY	Traes_5AL_D0BAC222E.1	Traes_5AL_1F039194A.1;Traes_5AL_CFC483466.1	Traes_5AL_D0BAC222E.1;Traes_5AL_1F039194A.1;Traes_5AL_CFC483466.1
-	-	-	-	Sb08g001020.1	-	-	-	-	-	-	-	-	-	-	2684655_5al	2684655_5al	-	-	-	-	-	-	-	-	2684655_5al	2684655_5al	-	-	-	-	Traes_5AL_149FB78E2.1	-
-	-	-	-	Sb08g001070.1	-	-	-	-	-	-	-	-	-	-	-	2682057_5al	-	-	-	-	-	-	-	-	-	2682057_5al	-	-	-	-	Traes_5AL_F5A19AB70.1	-
-	-	Bradi4g42940.1	-	-	-	RFL_Contig4810	-	-	-	-	2803842_5al	2803842_5al	-	-	-	-	-	-	2803842_5al	2803842_5al	-	-	-	-	2803842_5al	2803842_5al	-	-	-	Traes_5AL_5B12FC662.1	Traes_5AL_5B12FC662.1	Traes_5AL_5B12FC662.1
-	-	Bradi4g42900.1	-	-	-	-	-	-	-	-	-	2776027_5al	-	-	-	-	-	-	-	-	-	-	-	-	-	2776027_5al	-	-	-	-	Traes_5AL_DC634F0A5.1	Traes_5AL_DC634F0A5.1
-	-	-	-	Sb08g002800.1	-	-	-	-	-	-	-	-	-	-	-	497117_5al;2799150_5al	-	-	-	-	-	-	-	-	-	2799150_5al;497117_5al	-	-	00090001038.F05_01070319ZB;WHE0435_A02_B03ZT	-	Traes_5AL_03EDCE239.1	Traes_5AL_03EDCE239.1
-	-	Bradi4g42890.1	-	Sb08g002850.1	-	-	-	-	-	-	-	1331746_5al;2800470_5al;2758847_5al	-	-	-	2758847_5al	-	-	-	-	-	-	-	-	-	1331746_5al;2800470_5al;2758847_5al	-	-	WHE1216_G04_N08ZS;WHE4155_E07_I13ZS	-	Traes_5AL_C79BC9A6A.1;Traes_5AL_AD93796C6.1	Traes_5AL_C79BC9A6A.1;Traes_5AL_AD93796C6.1
-	-	Bradi4g42880.1	-	-	-	-	-	-	-	-	2746017_5al	2746017_5al	-	-	-	-	-	-	-	-	-	-	-	-	2746017_5al	2746017_5al	-	-	-	Traes_5AL_B925FC757.1	Traes_5AL_B925FC757.1	Traes_5AL_B925FC757.1
-	-	Bradi4g42860.1	-	Sb08g002870.1	-	-	-	-	-	-	2754856_5al	2754856_5al	-	-	-	2754856_5al	-	-	-	-	-	-	-	-	2754856_5al	2754856_5al	-	-	-	Traes_5AL_9BD08E67E.1	Traes_5AL_9BD08E67E.1	Traes_5AL_9BD08E67E.1
-	-	Bradi4g42836.1	-	-	-	-	-	-	-	-	-	2776516_5al	-	-	-	-	-	-	-	-	-	-	-	-	-	2776516_5al	-	-	WHE0975_H08_O15ZS	-	Traes_5AL_FEB1C38FD.1;Traes_5AL_D0C9CEB7B.1	Traes_5AL_FEB1C38FD.1;Traes_5AL_D0C9CEB7B.1
-	-	-	-	Sb08g002880.1	-	-	-	-	-	-	-	-	-	-	-	281708_5al	-	-	-	-	-	-	-	-	-	281708_5al	-	-	WHE0614_A12_A24ZA	-	Traes_5AL_B9F9CED88.1	Traes_5AL_B9F9CED88.1
-	-	Bradi4g42810.1	-	Sb08g002890.1	-	-	-	-	-	-	-	2769159_5al;1331024_5al	-	-	-	2769159_5al;1331024_5al	-	-	-	-	-	-	-	-	-	2769159_5al;1331024_5al	-	-	WHE1071-1074_A09_A09ZS	Traes_5AL_89F608111.1	-	Traes_5AL_89F608111.1
-	-	Bradi4g42770.1	-	-	-	-	-	-	-	-	2768501_5al	2768501_5al	-	-	-	-	-	-	-	-	-	-	-	-	2768501_5al	2768501_5al	-	-	-	Traes_5AL_FD669859A.1	Traes_5AL_FD669859A.1	Traes_5AL_FD669859A.1
-	-	Bradi4g42760.1	-	-	-	-	-	-	-	-	-	2759216_5al	-	-	-	-	-	-	-	-	-	-	-	-	-	2759216_5al	-	-	-	Traes_5AL_CC7B91AF8.1	Traes_5AL_CC7B91AF8.1	Traes_5AL_CC7B91AF8.1
-	-	-	-	Sb08g002980.1	-	-	-	-	-	-	-	-	-	-	2793296_5al	2793296_5al	-	-	-	-	-	-	-	-	2793296_5al	2793296_5al	-	WHE3311_C11_F21ZS	WHE3311_C11_F21ZS	-	Traes_5AL_9BCAC6920.1	-
-	-	Bradi4g42625.1	-	Sb08g003040.1	-	-	-	-	-	-	-	2809395_5al;2809492_5al;113982_5al	-	-	-	2809395_5al;2809492_5al;113982_5al	-	-	-	-	-	-	-	-	-	2809492_5al;113982_5al;2809395_5al	-	-	WHE1078_H11_P22ZS;WHE1216_C07_F14ZS	Traes_5AL_87F96CFEF.1	Traes_5AL_87F96CFEF.1;Traes_5AL_CD7CD9EDD.1	Traes_5AL_87F96CFEF.1;Traes_5AL_CD7CD9EDD.1
-	-	Bradi4g42600.1	-	-	-	-	-	-	-	-	-	2806519_5al	-	-	-	-	-	-	-	-	-	-	-	-	-	2806519_5al	-	-	-	-	Traes_5AL_17EB43C9E.1	Traes_5AL_17EB43C9E.1
-	-	Bradi4g42560.1	-	Sb08g003100.1	-	-	-	-	-	-	-	2733266_5al	-	-	-	2733266_5al	-	-	-	-	-	-	-	-	-	2733266_5al	-	-	WHE3301_B06_C11ZS	Traes_5AL_E6AD14BF0.1	Traes_5AL_E6AD14BF0.1	Traes_5AL_E6AD14BF0.1
-	-	Bradi4g42517.1	-	-	-	-	-	-	-	-	-	1762348_5al	-	-	-	-	-	-	-	-	-	-	-	-	-	1762348_5al	-	-	-	-	Traes_5AL_DB5C1047D.1	Traes_5AL_DB5C1047D.1
-	-	-	-	Sb08g003160.1	-	-	-	-	-	-	-	-	-	-	-	2792618_5al	-	-	-	-	-	-	-	-	-	2792618_5al	-	-	-	-	-	-
-	-	Bradi4g42500.1	-	Sb08g003190.1	-	-	-	-	-	-	-	2634728_5al;2688432_5al	-	-	-	2634728_5al;2688432_5al	-	-	-	-	-	-	-	-	-	2688432_5al;2634728_5al	-	-	-	-	Traes_5AL_A6F28A3C4.1	Traes_5AL_A6F28A3C4.1
-	-	Bradi4g42400.1	-	-	-	-	-	-	-	-	-	2802100_5al	-	-	-	-	-	-	-	-	-	-	-	-	-	2802100_5al	-	-	-	Traes_5AL_633ED6A5D.1	Traes_5AL_633ED6A5D.1	Traes_5AL_633ED6A5D.1
-	-	-	-	Sb08g003210.1	-	-	-	-	-	-	-	-	-	-	-	2802100_5al	-	-	-	-	-	-	-	-	-	2802100_5al	-	-	-	-	Traes_5AL_633ED6A5D.1	-
-	-	Bradi4g42337.1	-	Sb08g003220.1	-	-	-	-	-	-	-	2696045_5al	-	-	-	2696045_5al	-	-	-	-	-	-	-	-	-	2696045_5al	-	-	-	Traes_5AL_1F30CF090.1	Traes_5AL_1F30CF090.1;Traes_5AL_4678B3E3A.1	Traes_5AL_1F30CF090.1
-	-	Bradi4g42330.1	-	Sb08g003240.1	-	-	-	-	-	-	-	2696045_5al	-	-	-	2696045_5al	-	-	-	-	-	-	-	-	-	2696045_5al	-	-	-	Traes_5AL_4678B3E3A.1	Traes_5AL_1F30CF090.1;Traes_5AL_4678B3E3A.1	Traes_5AL_4678B3E3A.1
-	-	Bradi4g42307.1	-	-	-	-	-	-	-	-	-	490498_5al;2751724_5al	-	-	-	-	-	-	-	-	-	-	-	-	-	2751724_5al;490498_5al	-	-	WHE3508_C12_F24ZS	Traes_5AL_B2F109B87.1	Traes_5AL_D64C26D0B.1;Traes_5AL_B2F109B87.1	Traes_5AL_D64C26D0B.1;Traes_5AL_B2F109B87.1
-	-	Bradi4g42230.1	-	-	-	-	-	-	-	-	2758738_5al	2758738_5al	-	-	-	-	-	-	-	-	-	-	-	-	2758738_5al	2758738_5al	-	-	-	Traes_5AL_76C8D9C4F.1	Traes_5AL_76C8D9C4F.1	Traes_5AL_76C8D9C4F.1
-	-	Bradi4g42210.1	-	-	-	-	-	-	-	-	-	2811251_5al	-	-	-	-	-	-	-	-	-	-	-	-	-	2811251_5al	-	-	-	Traes_5AL_0ECDD86DC.1	Traes_5AL_0ECDD86DC.1	Traes_5AL_0ECDD86DC.1
-	-	Bradi4g42180.1	-	-	-	-	-	-	-	-	2709783_5al	2754834_5al;2709783_5al	-	-	-	-	-	-	-	-	-	-	-	-	2709783_5al	2709783_5al;2754834_5al	-	-	-	-	-	-
-	-	Bradi4g42160.1	-	Sb08g003540.1	-	-	-	-	-	-	-	2790890_5al	-	-	-	2790890_5al	-	-	-	-	-	-	-	-	-	2790890_5al	-	-	-	-	-	-
-	-	Bradi4g42150.1	-	-	-	-	-	-	-	-	-	96087_5al	-	-	-	-	-	-	-	-	-	-	-	-	-	96087_5al	-	-	-	Traes_5AL_9043DA075.1	Traes_5AL_9043DA075.1	Traes_5AL_9043DA075.1
-	-	Bradi4g42120.1	-	-	-	-	-	-	-	-	-	2695324_5al	-	-	-	-	-	-	-	-	-	-	-	-	-	2695324_5al	-	-	-	Traes_5AL_09C375647.1	Traes_5AL_09C375647.1	Traes_5AL_09C375647.1
-	-	-	-	Sb08g003570.1	-	-	-	-	-	-	-	-	-	-	-	96087_5al	-	-	-	-	-	-	-	-	-	96087_5al	-	-	-	-	Traes_5AL_9043DA075.1	-
-	-	Bradi4g42110.1	-	Sb08g003590.1	-	-	-	-	-	-	-	718290_5al	-	-	718290_5al	718290_5al	-	-	-	-	-	-	-	-	718290_5al	718290_5al	-	-	-	Traes_5AL_CA4D25841.1	Traes_5AL_CA4D25841.1	Traes_5AL_CA4D25841.1
-	-	Bradi4g42070.1	-	Sb08g003640.1	-	-	-	-	-	-	-	908363_5al	-	-	-	908363_5al	-	-	-	-	-	-	-	-	-	908363_5al	-	-	-	Traes_5AL_0A16EA343.1	Traes_5AL_0A16EA343.1	Traes_5AL_0A16EA343.1
-	-	Bradi4g42050.1	-	Sb08g003670.1	-	-	-	-	-	-	-	628470_5al	-	-	-	628470_5al	-	-	-	-	-	-	-	-	-	628470_5al	-	-	-	Traes_5AL_7FFD17EDE.1	Traes_5AL_7FFD17EDE.1	Traes_5AL_7FFD17EDE.1
-	-	-	-	Sb08g003680.1	-	-	-	-	-	-	-	-	-	-	-	2751589_5al	-	-	-	-	-	-	-	-	-	2751589_5al	-	-	-	-	-	-
-	-	Bradi4g41970.2	-	Sb08g003770.1	-	-	-	-	-	-	2761160_5al	2761160_5al	-	-	-	2761160_5al	-	-	-	-	-	-	-	-	2761160_5al	2761160_5al	-	-	-	Traes_5AL_189C97273.1	Traes_5AL_189C97273.1	Traes_5AL_189C97273.1
-	-	-	-	Sb08g003780.1	-	-	-	-	-	-	-	-	-	-	-	2782162_5al	-	-	-	-	-	-	-	-	-	2782162_5al	-	-	-	-	-	-
-	-	-	-	Sb08g003860.1	-	-	-	-	-	-	-	-	-	-	-	2761160_5al	-	-	-	-	-	-	-	-	-	2761160_5al	-	-	-	-	Traes_5AL_189C97273.1	-
-	-	Bradi4g41940.1	-	Sb08g003920.1	-	-	-	-	-	-	-	2755583_5al	-	-	-	2755583_5al;1227257_5al;2771809_5al	-	-	-	-	-	-	-	-	-	2771809_5al;1227257_5al;2755583_5al	-	-	-	Traes_5AL_810B207E1.1	-	-
-	-	Bradi4g26317.1	-	Sb08g001380.1	-	-	-	-	-	-	-	1196124_5al;1940705_5al	-	-	-	1940705_5al	-	-	-	-	-	-	-	-	-	1940705_5al;1196124_5al	-	-	-	-	Traes_5AL_C9DAA588B.1;Traes_5AL_80176B533.1	Traes_5AL_80176B533.1
-	-	Bradi4g26354.1	-	-	-	-	-	-	-	-	-	607398_5al	-	-	-	-	-	-	-	-	-	-	-	-	-	607398_5al	-	-	-	-	-	-
-	-	Bradi4g26390.1	-	Sb08g001420.1	-	-	-	-	-	-	-	2788005_5al;2758047_5al;1108808_5al	-	-	-	2788005_5al;1108808_5al	-	-	-	-	-	-	-	-	-	2788005_5al;2758047_5al;1108808_5al	-	-	-	Traes_5AL_715810816.1	Traes_5AL_715810816.1	Traes_5AL_715810816.1
-	-	Bradi4g26430.1	-	-	-	-	-	-	-	-	-	2631307_5al	-	-	-	-	-	-	-	-	-	-	-	-	-	2631307_5al	-	-	WHE612_H08_P16ZA	-	Traes_5AL_DA8DC6467.1	-
-	-	Bradi4g26500.1	-	-	-	-	-	-	-	-	-	2787864_5al	-	-	-	-	-	-	-	-	-	-	-	-	-	2787864_5al	-	-	-	-	Traes_5AL_F2258FD30.1	Traes_5AL_F2258FD30.1
-	-	Bradi4g26550.2	-	-	-	-	-	-	-	-	-	2808627_5al	-	-	-	-	-	-	-	-	-	-	-	-	-	2808627_5al	-	-	WHE2338_E02_I04ZS	Traes_5AL_23AC7877A.1	Traes_5AL_23AC7877A.1;Traes_5AL_6CC4BFBD8.1	Traes_5AL_23AC7877A.1
-	-	Bradi4g26620.1	-	-	-	-	-	-	-	-	-	2794385_5al	-	-	-	-	-	-	-	-	-	-	-	-	-	2794385_5al	-	-	-	-	-	-
-	-	Bradi4g26730.1	-	-	-	-	-	-	-	-	-	2752667_5al	-	-	-	-	-	-	-	-	-	-	-	-	-	2752667_5al	-	-	-	-	Traes_5AL_F340B783A.1	Traes_5AL_F340B783A.1
-	-	Bradi4g26776.1	-	-	-	-	-	-	-	-	-	2672112_5al	-	-	-	-	-	-	-	-	-	-	-	-	-	2672112_5al	-	-	WHE1755-1758_A10_A10ZT	-	Traes_5AL_0F28AA0A0.1;Traes_5AL_F8B65EAB3.1	-
-	-	Bradi4g26890.1	-	-	-	-	-	-	-	-	-	2774770_5al	-	-	-	-	-	-	-	-	-	-	-	-	-	2774770_5al	-	-	-	-	Traes_5AL_C22CF596A.1;Traes_5AL_2DF3DC5D9.1;Traes_5AL_07951DCB6.1	-
-	-	-	Os09g0272300	-	-	-	-	-	-	-	-	-	2810521_5al	2810521_5al	-	-	-	-	-	-	-	-	-	-	2810521_5al	2810521_5al	-	WHE2820_D03_H06ZS	WHE2820_D03_H06ZS	-	Traes_5AL_CB1EDDA461.1	Traes_5AL_CB1EDDA461.1
-	-	-	Os09g0272000	-	-	-	-	-	-	-	-	-	-	2676216_5al;2791632_5al	-	-	-	-	-	-	-	-	-	-	-	2791632_5al;2676216_5al	-	-	-	Traes_5AL_BAEFEBC90.1	Traes_5AL_EF9A558AB.1;Traes_5AL_BAEFEBC90.1	Traes_5AL_EF9A558AB.1;Traes_5AL_BAEFEBC90.1
-	-	Bradi4g26940.1	Os09g0270900	-	-	-	-	-	-	-	-	2808635_5al	-	2808635_5al	-	-	-	-	-	-	-	-	-	-	-	2808635_5al	-	-	-	Traes_5AL_C26099CEE.1	Traes_5AL_C26099CEE.1	Traes_5AL_C26099CEE.1
-	-	Bradi4g26960.1	-	-	-	-	-	-	-	-	-	2676216_5al	-	-	-	-	-	-	-	-	-	-	-	-	-	2676216_5al	-	-	-	-	Traes_5AL_BAEFEBC90.1	-
-	-	-	Os09g0261300	-	-	-	-	-	-	-	-	-	-	2329598_5al;2773537_5al	-	-	-	-	-	-	-	-	-	-	-	2773537_5al;2329598_5al	-	-	2103_H05_P09ZS5_045	-	Traes_5AL_EABE9920D.1;Traes_5AL_219119477.1	Traes_5AL_EABE9920D.1;Traes_5AL_219119477.1
-	-	-	Os09g0261500	-	-	-	-	-	-	-	-	-	-	2807529_5al	-	-	-	-	-	-	-	-	-	-	-	2807529_5al	-	-	-	-	Traes_5AL_7AC12A716.1	Traes_5AL_7AC12A716.1
-	-	-	Os09g0266100	-	-	-	-	-	-	-	-	-	-	439543_5al	-	-	-	-	-	-	-	-	-	-	-	439543_5al	-	-	WHE0426_C07_E14ZS	Traes_5AL_3AA220F77.1	Traes_5AL_3AA220F77.1	Traes_5AL_3AA220F77.1
-	-	-	Os09g0266400	-	-	-	-	-	-	-	-	-	-	2742488_5al;2784965_5al	-	-	-	-	-	-	-	-	-	-	-	2742488_5al;2784965_5al	-	-	WHE3303_B09_D17ZS;WHE2320_A05_B10ZS	-	Traes_5AL_4C89AA5FF.1;Traes_5AL_562C551A5.1	Traes_5AL_4C89AA5FF.1;Traes_5AL_562C551A5.1
-	-	Bradi4g26970.1	Os09g0267500	-	-	-	-	-	-	-	-	2565281_5al	2565281_5al	2565281_5al	-	-	-	-	-	-	-	-	-	-	2565281_5al	2565281_5al	-	-	-	Traes_5AL_CBCED42C4.1	Traes_5AL_CBCED42C4.1	Traes_5AL_CBCED42C4.1
-	-	-	Os09g0267800	-	-	-	-	-	-	-	-	-	-	2764792_5al	-	-	-	-	-	-	-	-	-	-	-	2764792_5al	-	-	WHE2814_F02_K04ZS	-	Traes_5AL_729E014A6.1;Traes_5AL_4D796B58D.1;Traes_5AL_4D5D28C9F.1	Traes_5AL_4D5D28C9F.1;Traes_5AL_4D796B58D.1;Traes_5AL_729E014A6.1
-	-	-	Os09g0268600	-	-	-	-	-	-	-	-	-	-	1658313_5al;31694_5al;926369_5al;2697592_5al;383953_5al;536624_5al;2566160_5al;140631_5al;1394195_5al	-	-	-	-	-	-	-	-	-	-	-	2697592_5al;31694_5al;536624_5al;383953_5al;926369_5al;1394195_5al;140631_5al;1658313_5al;2566160_5al	-	-	-	-	-	-
-	-	-	Os09g0279000	-	-	-	-	-	-	-	-	-	-	1049579_5al	-	-	-	-	-	-	-	-	-	-	-	1049579_5al	-	-	-	-	Traes_5AL_C7B3FBC7D.1	-
-	-	-	-	Sb02g018580.1	-	-	-	-	-	-	-	-	-	-	-	2808878_5al	-	-	-	-	-	-	-	-	-	2808878_5al	-	-	WHE4113_H11_O21ZS	-	Traes_5AL_2A063A2AD.1;Traes_5AL_6034D3040.1	-
-	-	Bradi4g26990.1	Os09g0279100	Sb02g018610.1	-	-	-	-	-	-	-	2808878_5al	2808878_5al	2808878_5al	-	2808878_5al	-	-	-	-	-	-	-	-	2808878_5al	2808878_5al	-	WHE4113_H11_O21ZS	WHE4113_H11_O21ZS	Traes_5AL_2A063A2AD.1	Traes_5AL_2A063A2AD.1;Traes_5AL_6034D3040.1	Traes_5AL_2A063A2AD.1
-	-	-	-	Sb02g018620.1	-	-	-	-	-	-	-	-	-	-	-	2799860_5al	-	-	-	-	-	-	-	-	-	2799860_5al	-	-	-	-	-	-
-	-	Bradi4g27000.1	-	-	-	-	-	-	-	-	-	2733723_5al;2771806_5al;2780562_5al	-	-	-	-	-	-	-	-	-	-	-	-	-	2733723_5al;2771806_5al;2780562_5al	-	-	-	-	-	-
-	-	Bradi4g27030.3	Os09g0279300	Sb02g018630.1	-	-	-	-	-	-	2806786_5al	2806786_5al	-	2806786_5al	-	2806786_5al	-	-	-	-	-	-	-	-	2806786_5al	2806786_5al	-	-	-	Traes_5AL_7B7ED105F.1	Traes_5AL_7B7ED105F.1	Traes_5AL_7B7ED105F.1
-	-	-	Os09g0279500	Sb02g018650.1	-	-	-	-	-	-	-	-	2764999_5al	2764999_5al	2764999_5al	2764999_5al	-	-	-	-	-	-	-	-	2764999_5al	2764999_5al	-	WHE3357_A12_B23ZS	WHE3357_A12_B23ZS	-	Traes_5AL_AD2B2C5AF.1	Traes_5AL_AD2B2C5AF.1
-	-	-	Os09g0279600	Sb02g018660.1	-	-	-	-	-	-	-	-	2698939_5al	2698939_5al	2698939_5al	2698939_5al	-	-	-	-	-	-	-	-	2698939_5al	2698939_5al	-	-	-	-	Traes_5AL_6EB2279C8.1	Traes_5AL_6EB2279C8.1
-	-	Bradi4g27070.1	Os09g0280300	Sb02g018670.1	-	tplb0001k13	-	-	-	-	-	1723398_5al	-	1723398_5al	-	1723398_5al	-	-	2760050_5al	2760050_5al	-	-	-	-	2760050_5al	1723398_5al;2760050_5al	-	-	WHE1791_H08_O15ZS	Traes_5AL_41044CC1A.1	Traes_5AL_582B8B6C5.1;Traes_5AL_41044CC1A.1	Traes_5AL_582B8B6C5.1;Traes_5AL_41044CC1A.1
-	-	Bradi4g27100.1	Os09g0280500	Sb02g018870.1	-	-	-	-	-	-	-	2740111_5al;2692357_5al	2740111_5al	2740111_5al;2692357_5al	-	2740111_5al;2692357_5al	-	-	-	-	-	-	-	-	2740111_5al	2740111_5al;2692357_5al	-	-	-	Traes_5AL_0C11447DF.1	Traes_5AL_0C11447DF.1	Traes_5AL_0C11447DF.1
-	-	Bradi4g27110.1	Os09g0280600	Sb02g018880.1	-	-	-	-	-	-	-	2768672_5al	-	2768672_5al	-	2768672_5al	-	-	-	-	-	-	-	-	-	2768672_5al	-	-	WHE2984_A07_A14ZS	Traes_5AL_8D691DB9A.1	Traes_5AL_8D691DB9A.1	Traes_5AL_8D691DB9A.1
-	-	Bradi4g27130.1	-	Sb02g018890.1	-	-	-	-	-	-	2810866_5al	2810866_5al	-	-	-	2810866_5al	-	-	-	-	-	-	-	-	2810866_5al	2810866_5al	-	-	WHE1122_C02_E04ZS	Traes_5AL_1F460BAB2.1	Traes_5AL_1F460BAB2.1	Traes_5AL_1F460BAB2.1
-	-	-	Os09g0281800	Sb02g018900.1	-	-	-	-	-	-	-	-	-	2758197_5al	-	2758197_5al	-	-	-	-	-	-	-	-	-	2758197_5al	-	-	-	-	-	-
-	-	Bradi4g27157.1	Os09g0281900	Sb02g018910.1	-	-	-	-	-	-	2151642_5al	2549932_5al;2151642_5al	2549932_5al	2549932_5al;2151642_5al	2549932_5al	2549932_5al;2151642_5al	-	-	-	-	-	-	-	-	2151642_5al;2549932_5al	2151642_5al;2549932_5al	-	-	-	Traes_5AL_BCF688A92.1	Traes_5AL_75810AE66.1;Traes_5AL_BCF688A92.1	Traes_5AL_BCF688A92.1;Traes_5AL_75810AE66.1
-	-	-	-	Sb02g019110.1	-	-	-	-	-	-	-	-	-	-	-	2804073_5al	-	-	-	-	-	-	-	-	-	2804073_5al	-	-	-	-	-	-
-	-	Bradi4g27210.1	-	Sb02g020260.1	-	RFL_Contig1245	-	-	-	-	-	2730746_5al	-	-	-	2730746_5al	-	-	2730746_5al	2730746_5al	-	-	-	-	2730746_5al	2730746_5al	-	1861_D06_H11ZS5_047	1861_D06_H11ZS5_047	Traes_5AL_9A9CE7530.1	Traes_5AL_9A9CE7530.1	Traes_5AL_9A9CE7530.1
-	-	Bradi4g27230.1	-	-	-	-	-	-	-	-	-	2684801_5al	-	-	-	-	-	-	-	-	-	-	-	-	-	2684801_5al	-	-	-	Traes_5AL_2C7CD0CA2.1	Traes_5AL_2C7CD0CA2.1	Traes_5AL_2C7CD0CA2.1
-	-	Bradi4g27240.1	Os09g0284200	Sb02g019610.1	-	-	-	-	-	-	-	1552483_5al	-	1552483_5al;2772714_5al	1552483_5al	1552483_5al;2772714_5al	-	-	-	-	-	-	-	-	1552483_5al	2772714_5al;1552483_5al	-	WHE2334_G06_M12ZT	WHE2334_G06_M12ZT	Traes_5AL_D41378346.1	Traes_5AL_CD9481C81.1;Traes_5AL_D41378346.1	Traes_5AL_D41378346.1
-	-	Bradi4g27250.1	-	-	-	-	-	-	-	-	-	2783986_5al;2752010_5al;2634677_5al	-	-	-	-	-	-	-	-	-	-	-	-	-	2752010_5al;2634677_5al;2783986_5al	-	-	WHE2301-2304_G18_G18ZS	-	Traes_5AL_4F1B2EB5D.1	-
-	-	Bradi4g27290.1	Os09g0284600	Sb02g019580.1	-	-	-	-	-	-	-	2784492_5al	-	2784492_5al	-	2784492_5al	-	-	-	-	-	-	-	-	-	2784492_5al	-	-	WHE0419_g05_n09zT	Traes_5AL_DD10BBC8B.1	Traes_5AL_DD10BBC8B.1	Traes_5AL_DD10BBC8B.1
-	-	Bradi4g27320.1	-	-	-	-	-	-	-	-	-	2009115_5al	-	-	-	-	-	-	-	-	-	-	-	-	-	2009115_5al	-	-	-	-	-	-
-	-	-	Os09g0286300	-	-	-	-	-	-	-	-	-	-	2809527_5al	-	-	-	-	-	-	-	-	-	-	-	2809527_5al	-	-	-	-	Traes_5AL_557BCB47E.1	Traes_5AL_557BCB47E.1
-	-	Bradi4g27334.1	Os09g0286400	Sb02g019500.1	-	-	-	-	-	-	2801082_5al	2801082_5al	-	2801082_5al	2801082_5al	2801082_5al	-	-	-	-	-	-	-	-	2801082_5al	2801082_5al	-	-	-	Traes_5AL_0CE943722.1	Traes_5AL_0CE943722.1	Traes_5AL_0CE943722.1
-	-	-	Os09g0286600	-	-	-	-	-	-	-	-	-	-	2756355_5al	-	-	-	-	-	-	-	-	-	-	-	2756355_5al	-	-	-	-	-	-
-	-	-	Os09g0287500	-	-	-	-	-	-	-	-	-	-	2810620_5al	-	-	-	-	-	-	-	-	-	-	-	2810620_5al	-	-	-	-	Traes_5AL_999754919.1	-
-	-	-	Os09g0290900	-	-	-	-	-	-	-	-	-	-	2731976_5al	-	-	-	-	-	-	-	-	-	-	-	2731976_5al	-	-	-	-	-	-
-	-	-	-	Sb02g019510.1	-	-	-	-	-	-	-	-	-	-	-	2806106_5al	-	-	-	-	-	-	-	-	-	2806106_5al	-	-	-	-	-	-
-	-	Bradi4g27376.1	-	Sb02g019530.1	-	-	-	-	-	-	-	2810620_5al	-	-	2810620_5al	2810620_5al	-	-	-	-	-	-	-	-	2810620_5al	2810620_5al	-	-	-	Traes_5AL_999754919.1	Traes_5AL_999754919.1	Traes_5AL_999754919.1
-	-	Bradi4g27390.1	-	-	-	-	-	-	-	-	-	306451_5al	-	-	-	-	-	-	-	-	-	-	-	-	-	306451_5al	-	-	-	-	Traes_5AL_F4785D480.1	-
-	-	Bradi4g27430.1	-	-	-	-	-	-	-	-	-	2762599_5al	-	-	-	-	-	-	-	-	-	-	-	-	-	2762599_5al	-	-	WHE3506_A04_A08ZS	Traes_5AL_F34FF282E.1	Traes_5AL_F34FF282E.1	Traes_5AL_F34FF282E.1
-	-	Bradi4g27450.1	Os09g0294000	Sb02g019450.1	-	-	-	-	-	-	-	2748254_5al;2747907_5al	2747907_5al	2748254_5al;2747907_5al	-	2748254_5al;2747907_5al	-	-	-	-	-	-	-	-	2747907_5al	2747907_5al;2748254_5al	-	WHE2013_G10_M19ZS	WHE2013_G10_M19ZS	Traes_5AL_EAE1A5561.1	Traes_5AL_EAE1A5561.1;Traes_5AL_E146DDEBF.1	Traes_5AL_EAE1A5561.1
-	-	Bradi4g27460.2	-	Sb02g019440.1	-	-	-	-	-	-	-	2746012_5al	-	-	-	2746012_5al	-	-	-	-	-	-	-	-	-	2746012_5al	-	-	-	Traes_5AL_AB8F97A49.1	Traes_5AL_AB8F97A49.1	Traes_5AL_AB8F97A49.1
-	-	Bradi4g27470.1	Os09g0296700	Sb02g019400.1	-	-	-	-	-	-	-	2738525_5al	-	2738525_5al	-	2738525_5al	-	-	-	-	-	-	-	-	-	2738525_5al	-	-	-	Traes_5AL_08889C1AC.1	Traes_5AL_08889C1AC.1	Traes_5AL_08889C1AC.1
-	-	-	-	Sb02g019410.1	-	-	-	-	-	-	-	-	-	-	-	2681703_5al;2804913_5al	-	-	-	-	-	-	-	-	-	2804913_5al;2681703_5al	-	-	-	-	-	-
-	-	-	-	Sb02g019420.1	-	-	-	-	-	-	-	-	-	-	-	2755178_5al	-	-	-	-	-	-	-	-	-	2755178_5al	-	-	-	-	-	-
-	-	Bradi4g27480.1	Os09g0296800	Sb02g020290.1	-	-	-	-	-	-	2774847_5al	2774847_5al	-	2774847_5al	2774847_5al	2777560_5al;2774847_5al	-	-	-	-	-	-	-	-	2774847_5al	2777560_5al;2774847_5al	-	-	WHE1078_B07_D14ZS	Traes_5AL_75780E5B0.1	Traes_5AL_DC76F0F83.1;Traes_5AL_874668E31.1;Traes_5AL_75780E5B0.1	Traes_5AL_75780E5B0.1
-	-	Bradi4g27490.1	Os09g0297000	Sb02g020320.1	-	RFL_Contig3030	-	-	-	-	-	2765092_5al	2765092_5al	2765092_5al	-	2765092_5al	-	-	2765092_5al	2765092_5al	-	-	-	-	2765092_5al	2765092_5al	-	WHE2992_B05_C10ZS	WHE2992_B05_C10ZS	Traes_5AL_23B24917C.1	Traes_5AL_23B24917C.1	Traes_5AL_23B24917C.1
-	-	Bradi4g27530.1	-	Sb02g020340.1	-	tplb0006l24	-	-	-	-	-	2697131_5al	-	-	2808933_5al	2697131_5al	-	-	2808933_5al	2808933_5al	-	-	-	-	2808933_5al	2697131_5al;2808933_5al	-	WHE0591-0594_E03_E03ZE	WHE0591-0594_E03_E03ZE	Traes_5AL_E095C1A5F.1	Traes_5AL_E095C1A5F.1	Traes_5AL_E095C1A5F.1
-	-	-	-	Sb02g020350.1	-	-	-	-	-	-	-	-	-	-	-	2741708_5al;2700351_5al;2806810_5al	-	-	-	-	-	-	-	-	-	2741708_5al;2806810_5al;2700351_5al	-	-	-	-	-	-
-	-	Bradi4g27550.1	Os09g0297400	Sb02g020360.1	-	-	-	-	-	-	2753272_5al	2753272_5al	2753272_5al	297082_5al;2753272_5al	2753272_5al	297082_5al;2753272_5al	-	-	-	-	-	-	-	-	2753272_5al	2753272_5al;297082_5al	-	WHE0279_B01_C01ZS	WHE3568_F11_K22ZS;WHE0279_B01_C01ZS	Traes_5AL_973AE97A2.1	Traes_5AL_F5DE61878.1;Traes_5AL_973AE97A2.1	Traes_5AL_F5DE61878.1;Traes_5AL_973AE97A2.1
-	-	-	-	Sb02g020370.1	-	-	-	-	-	-	-	-	-	-	-	2306745_5al	-	-	-	-	-	-	-	-	-	2306745_5al	-	-	-	-	-	-
-	-	-	Os09g0298200	Sb02g020410.1	-	-	-	-	-	-	-	-	-	2692522_5al	-	2692522_5al	-	-	-	-	-	-	-	-	-	2692522_5al	-	-	-	-	Traes_5AL_92651A012.1	Traes_5AL_92651A012.1
-	-	Bradi4g27580.1	Os09g0298400	Sb02g020440.1	-	-	-	-	-	-	-	2783950_5al;2735329_5al	-	2783950_5al;2735329_5al	-	2783950_5al;2735329_5al	-	-	-	-	-	-	-	-	-	2783950_5al;2735329_5al	-	-	WHE2106_G06_M12ZT;WHE2106_G06_M12ZS	Traes_5AL_E45D2E4AB.1	Traes_5AL_8E3D68110.1;Traes_5AL_E45D2E4AB.1;Traes_5AL_96C55169F.1	Traes_5AL_E45D2E4AB.1
-	-	Bradi4g27590.1	Os09g0298500	Sb02g020450.1	-	-	-	-	-	-	-	2735329_5al;2707724_5al	-	2735329_5al;2707724_5al	-	2735329_5al;2707724_5al	-	-	-	-	-	-	-	-	-	2735329_5al;2707724_5al	-	-	WHE2106_G06_M12ZT	Traes_5AL_8E3D68110.1	Traes_5AL_8E3D68110.1;Traes_5AL_E45D2E4AB.1;Traes_5AL_96C55169F.1	Traes_5AL_8E3D68110.1
-	-	Bradi4g27600.1	Os09g0298700	Sb02g020460.1	-	-	-	-	-	-	2706948_5al	2706948_5al	-	2706948_5al	2706948_5al	2706948_5al	-	-	-	-	-	-	-	-	2706948_5al	2706948_5al	-	WHE2964_C02_E04ZS	WHE2964_C02_E04ZS	Traes_5AL_8D0C181DC.1	Traes_5AL_8D0C181DC.1	Traes_5AL_8D0C181DC.1
-	-	-	Os09g0301700	-	-	-	-	-	-	-	-	-	-	2796316_5al;2697080_5al	-	-	-	-	-	-	-	-	-	-	-	2697080_5al;2796316_5al	-	-	-	-	-	-
-	-	Bradi4g27607.1	-	Sb02g020690.1	-	-	-	-	-	-	-	2767763_5al	-	-	-	2767763_5al	-	-	-	-	-	-	-	-	-	2767763_5al	-	-	WHE2480_F09_K18ZT	Traes_5AL_0684A2454.1	Traes_5AL_0684A2454.1	Traes_5AL_0684A2454.1
-	-	Bradi4g27620.1	-	-	-	-	-	-	-	-	-	2807132_5al	-	-	-	-	-	-	-	-	-	-	-	-	-	2807132_5al	-	-	-	Traes_5AL_6F77CFB03.1	Traes_5AL_6F77CFB03.1	Traes_5AL_6F77CFB03.1
-	-	Bradi4g27640.1	-	-	-	-	-	-	-	-	-	2708318_5al;2703626_5al;2807784_5al;2810911_5al	-	-	-	-	-	-	-	-	-	-	-	-	-	2708318_5al;2807784_5al;2703626_5al;2810911_5al	-	-	WHE3559_E07_I13ZS	-	Traes_5AL_2C5DAF3E2.1	-
-	-	Bradi4g27690.1	-	-	-	-	-	-	-	-	-	2753475_5al	-	-	-	-	-	-	-	-	-	-	-	-	-	2753475_5al	-	-	-	-	-	-
-	-	-	-	Sb02g020740.1	-	-	-	-	-	-	-	-	-	-	-	2708318_5al	-	-	-	-	-	-	-	-	-	2708318_5al	-	-	-	-	Traes_5AL_2C5DAF3E2.1	-
-	-	Bradi4g27720.1	Os09g0306400	Sb02g020760.1	-	-	-	-	-	-	-	2794985_5al	-	2794985_5al	-	2794985_5al	-	-	-	-	-	-	-	-	-	2794985_5al	-	-	-	Traes_5AL_D9A4DFF71.1	Traes_5AL_6ACDB1B09.1;Traes_5AL_D9A4DFF71.1	Traes_5AL_D9A4DFF71.1
-	-	Bradi4g27730.1	Os09g0306500	-	-	-	-	-	-	-	-	2794985_5al	-	2794985_5al	-	-	-	-	-	-	-	-	-	-	-	2794985_5al	-	-	-	Traes_5AL_6ACDB1B09.1	Traes_5AL_6ACDB1B09.1;Traes_5AL_D9A4DFF71.1	Traes_5AL_6ACDB1B09.1
-	-	Bradi4g27740.1	Os09g0306650	Sb02g020770.1	-	-	-	-	-	-	-	2804061_5al	-	2804061_5al	-	2804061_5al	-	-	-	-	-	-	-	-	-	2804061_5al	-	-	-	Traes_5AL_E571D0E44.1	Traes_5AL_E571D0E44.1	Traes_5AL_E571D0E44.1
-	-	-	-	Sb02g020780.1	-	-	-	-	-	-	-	-	-	-	-	2705397_5al	-	-	-	-	-	-	-	-	-	2705397_5al	-	-	-	-	-	-
-	-	-	Os09g0306800	-	-	-	RFL_Contig5075	-	-	-	-	-	-	2756913_5al	-	-	-	-	-	-	2756913_5al	2756913_5al	-	-	2756913_5al	2756913_5al	-	0853_A12_B23Z_085	0853_A12_B23Z_085	-	Traes_5AL_0C4598F51.1	-
-	-	Bradi4g27747.1	-	Sb02g020790.1	-	-	-	RFL_Contig4207	-	-	2461897_5al	2461897_5al	-	-	2461897_5al	2461897_5al	-	-	-	-	-	-	2461897_5al	2461897_5al	2461897_5al	2461897_5al	-	WHE1768_E07_I14ZS	WHE1768_E07_I14ZS	Traes_5AL_71985B7B2.1	Traes_5AL_71985B7B2.1	Traes_5AL_71985B7B2.1
-	-	-	-	Sb02g020844.1	-	-	-	-	-	-	-	-	-	-	-	2778805_5al	-	-	-	-	-	-	-	-	-	2778805_5al	-	-	WHE2972_A08_A16ZS	-	Traes_5AL_F529B50C6.1	-
-	-	Bradi4g27797.1	Os09g0307800	-	-	-	-	-	-	-	-	945662_5al	2778805_5al	945662_5al;2778805_5al	-	-	-	-	-	-	-	-	-	-	2778805_5al	945662_5al;2778805_5al	-	WHE2972_A08_A16ZS	WHE2972_A08_A16ZS	Traes_5AL_F529B50C6.1	Traes_5AL_AF7D542EC.1;Traes_5AL_F529B50C6.1	Traes_5AL_F529B50C6.1;Traes_5AL_AF7D542EC.1
-	-	Bradi4g27820.1	Os09g0309100	-	-	-	-	-	-	-	-	2810497_5al	-	2810497_5al	-	-	-	-	-	-	-	-	-	-	-	2810497_5al	-	-	WHE0364_D09_G18ZY	Traes_5AL_BF99919DC.1	Traes_5AL_BF99919DC.1	Traes_5AL_BF99919DC.1
-	-	Bradi4g27870.1	-	-	-	-	-	-	-	-	2696672_5al	2696672_5al	-	-	-	-	-	-	-	-	-	-	-	-	2696672_5al	2696672_5al	-	-	-	Traes_5AL_3A60F49E5.1	Traes_5AL_3A60F49E5.1;Traes_5AL_A62340EE71.1	Traes_5AL_3A60F49E5.1
-	-	-	-	Sb02g020940.1	-	-	-	-	-	-	-	-	-	-	-	2752100_5al	-	-	-	-	-	-	-	-	-	2752100_5al	-	-	-	-	Traes_5AL_3E458AA1F.1	-
-	-	-	-	Sb02g021020.1	-	-	-	-	-	-	-	-	-	-	-	2675915_5al;2756441_5al;2738718_5al;717002_5al	-	-	-	-	-	-	-	-	-	717002_5al;2756441_5al;2675915_5al;2738718_5al	-	-	-	-	Traes_5AL_9100F8011.1	Traes_5AL_9100F8011.1
-	-	-	-	Sb02g021040.1	-	-	-	-	-	-	-	-	-	-	2696672_5al	2696672_5al	-	-	-	-	-	-	-	-	2696672_5al	2696672_5al	-	-	-	-	Traes_5AL_3A60F49E5.1;Traes_5AL_A62340EE71.1	-
-	-	Bradi4g27880.1	Os09g0314400	Sb02g021050.1	-	-	-	-	-	-	2785847_5al	2762910_5al;2785847_5al	-	2762910_5al;2785847_5al	2762910_5al	2762910_5al;2785847_5al	-	-	-	-	-	-	-	-	2785847_5al;2762910_5al	2785847_5al;2762910_5al	-	-	-	Traes_5AL_98327BB43.1	Traes_5AL_98327BB43.1	Traes_5AL_98327BB43.1
-	-	-	-	Sb02g021080.1	-	-	-	-	-	-	-	-	-	-	-	2678999_5al	-	-	-	-	-	-	-	-	-	2678999_5al	-	-	-	-	Traes_5AL_D0F5C42A0.1	-
-	-	Bradi4g27897.1	-	-	-	-	-	-	-	-	-	2678999_5al	-	-	-	-	-	-	-	-	-	-	-	-	-	2678999_5al	-	-	-	-	Traes_5AL_D0F5C42A0.1	-
-	-	Bradi4g27910.1	-	-	-	-	-	-	-	-	-	2807110_5al	-	-	-	-	-	-	-	-	-	-	-	-	-	2807110_5al	-	-	WHE0904_E12_J24ZT	Traes_5AL_65FC8CBE2.1	Traes_5AL_65FC8CBE2.1	Traes_5AL_65FC8CBE2.1
-	-	-	Os09g0315700	-	-	-	-	-	-	-	-	-	-	2807110_5al	-	-	-	-	-	-	-	-	-	-	-	2807110_5al	-	-	WHE0904_E12_J24ZT	-	Traes_5AL_65FC8CBE2.1	-
-	-	Bradi4g27920.1	Os09g0315800	Sb02g021130.1	-	-	-	-	-	-	-	2798790_5al;2786637_5al	-	2798790_5al;2786637_5al	-	2798790_5al;2786637_5al	-	-	-	-	-	-	-	-	-	2798790_5al;2786637_5al	-	-	WHE0825-0828_K13_K13ZS	Traes_5AL_AD6FE4AF5.1	Traes_5AL_AD6FE4AF5.1;Traes_5AL_6F3261B87.1	Traes_5AL_6F3261B87.1;Traes_5AL_AD6FE4AF5.1
-	-	-	-	Sb02g021200.1	-	-	-	-	-	-	-	-	-	-	-	2743453_5al	-	-	-	-	-	-	-	-	-	2743453_5al	-	-	-	-	-	-
-	-	-	-	Sb02g021220.1	-	-	-	-	-	-	-	-	-	-	-	2806763_5al	-	-	-	-	-	-	-	-	-	2806763_5al	-	-	-	-	-	-
-	-	-	Os09g0316000	-	-	-	-	-	-	-	-	-	-	2730421_5al;719777_5al	-	-	-	-	-	-	-	-	-	-	-	719777_5al;2730421_5al	-	-	1764_G01_M02Z5S_005	-	Traes_5AL_385340B4A.1;Traes_5AL_D64C97798.1	Traes_5AL_D64C97798.1;Traes_5AL_385340B4A.1
-	-	-	-	Sb02g021226.1	-	-	-	-	-	-	-	-	-	-	-	2807170_5al;315730_5al;1669199_5al;2780782_5al	-	-	-	-	-	-	-	-	-	2780782_5al;1669199_5al;315730_5al;2807170_5al	-	-	-	-	-	-
-	-	Bradi4g27960.1	-	Sb02g021450.1	-	-	-	-	-	-	-	2737807_5al	-	-	-	765999_5al	-	-	-	-	-	-	-	-	-	2737807_5al;765999_5al	-	-	WHE2836_B10_D20ZS	Traes_5AL_7C768531B.1	Traes_5AL_A7326C4FD.1;Traes_5AL_EF49DF1E8.1	Traes_5AL_EF49DF1E8.1
-	-	Bradi4g27970.1	-	-	-	-	-	-	-	-	-	217048_5al	-	-	-	-	-	-	-	-	-	-	-	-	-	217048_5al	-	-	-	-	Traes_5AL_632F49251.1	Traes_5AL_632F49251.1
-	-	Bradi4g28030.1	-	Sb02g021770.1	-	-	-	-	-	-	2669975_5al	2193182_5al	-	-	-	2193182_5al	-	-	-	-	-	-	-	-	2669975_5al	2193182_5al	-	-	-	Traes_5AL_AC6404BE0.1	Traes_5AL_C3B32B56A.1	Traes_5AL_C3B32B56A.1;Traes_5AL_AC6404BE0.1
-	-	-	Os09g0320400	-	-	-	-	-	-	-	-	-	-	2731127_5al;2794599_5al;2737807_5al	-	-	-	-	-	-	-	-	-	-	-	2731127_5al;2794599_5al;2737807_5al	-	-	WHE0807_A06_B11ZS	-	Traes_5AL_7C768531B.1;Traes_5AL_3E0C865DF.1;Traes_5AL_A7326C4FD.1	-
-	-	-	Os09g0321200	Sb02g021490.1	-	-	-	-	-	-	-	-	-	2696224_5al	-	2696224_5al	-	-	-	-	-	-	-	-	-	2696224_5al	-	-	-	-	Traes_5AL_2D155BBEF.1	Traes_5AL_2D155BBEF.1
-	-	Bradi4g28040.1	Os09g0323000	-	-	-	-	-	-	-	-	2780018_5al	2780018_5al	2780018_5al	-	-	-	-	-	-	-	-	-	-	2780018_5al	2780018_5al	-	-	-	Traes_5AL_1C608F1B5.1	Traes_5AL_1C608F1B5.1	Traes_5AL_1C608F1B5.1
-	-	Bradi4g28050.2	Os09g0323100	Sb02g021790.1	-	-	-	-	-	-	2691783_5al	2691783_5al	2691783_5al	2691783_5al	2691783_5al	2691783_5al	-	-	-	-	-	-	-	-	2691783_5al	2691783_5al	-	-	-	Traes_5AL_343BFDD0D.1	Traes_5AL_343BFDD0D.1	Traes_5AL_343BFDD0D.1
-	-	-	Os09g0325220	-	-	-	-	-	-	-	-	-	-	2739238_5al	-	-	-	-	-	-	-	-	-	-	-	2739238_5al	-	-	-	-	-	-
-	-	Bradi4g28057.1	-	-	-	-	-	-	-	-	-	2803447_5al;1819843_5al	-	-	-	-	-	-	-	-	-	-	-	-	-	2803447_5al;1819843_5al	-	-	-	-	-	-
-	-	Bradi4g28107.1	-	Sb02g022100.1	-	-	-	-	-	-	-	998996_5al;2741090_5al	-	-	-	2741090_5al	-	-	-	-	-	-	-	-	-	998996_5al;2741090_5al	-	-	-	-	Traes_5AL_F66790AE8.1;Traes_5AL_DEC0287E4.1	Traes_5AL_F66790AE8.1
-	-	Bradi4g28130.1	Os09g0327100	Sb02g022140.1	-	-	-	-	-	-	-	2731557_5al	-	2731557_5al	-	2731557_5al	-	-	-	-	-	-	-	-	-	2731557_5al	-	-	-	Traes_5AL_E8CAA9375.1	Traes_5AL_E8CAA9375.1	Traes_5AL_E8CAA9375.1
-	-	Bradi4g28137.1	Os09g0327200	Sb02g022150.1	-	-	-	-	-	-	-	2739129_5al	-	2739129_5al	-	2739129_5al	-	-	-	-	-	-	-	-	-	2739129_5al	-	-	-	Traes_5AL_78EF9DE6E.1	Traes_5AL_78EF9DE6E.1	Traes_5AL_78EF9DE6E.1
-	-	Bradi4g28150.1	Os09g0327300	Sb02g022160.1	-	RFL_Contig5996	-	-	-	-	-	2205676_5al;1231714_5al	1231714_5al	2205676_5al;1231714_5al	-	2205676_5al;1231714_5al	-	-	2205676_5al	2205676_5al;1231714_5al	-	-	-	-	2205676_5al;1231714_5al	2205676_5al;1231714_5al	-	WHE2824_B03_D06ZS	WHE2824_B03_D06ZS	Traes_5AL_B772D42F0.1	Traes_5AL_676D49521.1;Traes_5AL_B772D42F0.1	Traes_5AL_B772D42F0.1;Traes_5AL_676D49521.1
-	-	-	Os09g0327800	-	-	-	-	-	-	-	-	-	-	1875553_5al	-	-	-	-	-	-	-	-	-	-	-	1875553_5al	-	-	-	Traes_5AL_C18926980.1	Traes_5AL_C18926980.1	Traes_5AL_C18926980.1
-	-	-	Os09g0329200	-	-	-	-	-	-	-	-	-	-	2752876_5al;2804836_5al;2798514_5al;2734241_5al	-	-	-	-	-	-	-	-	-	-	-	2798514_5al;2734241_5al;2752876_5al;2804836_5al	-	-	-	-	Traes_5AL_3046ECF3A.1;Traes_5AL_087BA6E70.1;Traes_5AL_9303059F0.1;Traes_5AL_F212D729D.1	-
-	-	Bradi4g28170.1	-	-	-	-	-	-	-	-	1299933_5al	1299933_5al	-	-	-	-	-	-	-	-	-	-	-	-	1299933_5al	1299933_5al	-	-	-	Traes_5AL_746CB9781.1	Traes_5AL_746CB9781.1	Traes_5AL_746CB9781.1
-	-	Bradi4g28177.1	-	Sb02g022180.1	-	-	-	-	-	-	2808023_5al	2797528_5al;2808023_5al	-	-	2797528_5al	2797528_5al;2808023_5al;1299933_5al	-	-	-	-	-	-	-	-	2797528_5al;2808023_5al	2797528_5al;1299933_5al;2808023_5al	-	-	-	Traes_5AL_0111F1298.1	Traes_5AL_0111F1298.1;Traes_5AL_746CB9781.1;Traes_5AL_0EF92377A.1	Traes_5AL_0111F1298.1;Traes_5AL_0EF92377A.1
-	-	-	-	Sb02g022190.1	-	-	-	-	-	-	-	-	-	-	1875553_5al	1875553_5al	-	-	-	-	-	-	-	-	1875553_5al	1875553_5al	-	-	-	-	Traes_5AL_C18926980.1	-
-	-	Bradi4g28210.1	-	Sb02g022230.1	-	-	-	-	-	-	-	2752876_5al;2804836_5al;2798514_5al;2734241_5al	-	-	-	2752876_5al;2804836_5al;2798514_5al;2734241_5al	-	-	-	-	-	-	-	-	-	2798514_5al;2734241_5al;2752876_5al;2804836_5al	-	-	-	Traes_5AL_087BA6E70.1	Traes_5AL_3046ECF3A.1;Traes_5AL_087BA6E70.1;Traes_5AL_9303059F0.1;Traes_5AL_F212D729D.1	Traes_5AL_087BA6E70.1
-	-	Bradi4g28230.1	-	-	-	-	-	-	-	-	-	2801521_5al;2676750_5al	-	-	-	-	-	-	-	-	-	-	-	-	-	2676750_5al;2801521_5al	-	-	-	Traes_5AL_BAB46D7A5.1	Traes_5AL_0F8F376C0.1;Traes_5AL_BAB46D7A5.1	Traes_5AL_0F8F376C0.1;Traes_5AL_BAB46D7A5.1
-	-	Bradi4g28240.1	-	-	-	-	-	-	-	-	-	2737729_5al	-	-	-	-	-	-	-	-	-	-	-	-	-	2737729_5al	-	-	-	-	-	-
-	-	-	Os09g0332360	-	-	-	-	-	-	-	-	-	-	2806687_5al;2746625_5al	-	-	-	-	-	-	-	-	-	-	-	2806687_5al;2746625_5al	-	-	-	-	Traes_5AL_E1CFDB279.1;Traes_5AL_614415CDF.1	-
-	-	-	Os09g0332600	-	-	-	-	-	-	-	-	-	-	2770394_5al	-	-	-	-	-	-	-	-	-	-	-	2770394_5al	-	-	-	-	Traes_5AL_8282D7D5A.1	-
-	-	Bradi4g28270.1	Os09g0332700	-	-	-	-	-	-	-	-	2770394_5al	-	1791057_5al	-	-	-	-	-	-	-	-	-	-	-	2770394_5al;1791057_5al	-	-	-	Traes_5AL_8282D7D5A.1	Traes_5AL_8282D7D5A.1;Traes_5AL_4E0CF9929.1	Traes_5AL_8282D7D5A.1
-	-	-	Os09g0333500	-	-	-	-	-	-	-	-	-	-	2758026_5al	-	-	-	-	-	-	-	-	-	-	-	2758026_5al	-	-	-	-	Traes_5AL_7AF7E4153.1	-
-	-	-	Os09g0333600	-	-	-	-	-	-	-	-	-	-	2743453_5al;2806687_5al;2732737_5al;2758026_5al;2802421_5al;2770394_5al	-	-	-	-	-	-	-	-	-	-	-	2732737_5al;2770394_5al;2802421_5al;2806687_5al;2758026_5al;2743453_5al	-	-	-	-	Traes_5AL_6FA699CD8.1;Traes_5AL_8282D7D5A.1;Traes_5AL_84AF4670A.1;Traes_5AL_E1CFDB279.1;Traes_5AL_7AF7E4153.1	Traes_5AL_6FA699CD8.1;Traes_5AL_84AF4670A.1
-	-	Bradi4g28280.1	-	-	-	-	-	-	-	-	-	434980_5al	-	-	-	-	-	-	-	-	-	-	-	-	-	434980_5al	-	-	WHE4161_G04_N07ZS	Traes_5AL_A39A63F43.1	Traes_5AL_A39A63F43.1	Traes_5AL_A39A63F43.1
-	-	-	Os09g0334800	Sb02g022340.1	-	-	-	-	-	-	-	-	2749467_5al	2749467_5al	-	2749467_5al	-	-	-	-	-	-	-	-	2749467_5al	2749467_5al	-	-	-	-	Traes_5AL_85ADD8461.1	-
-	-	Bradi4g28300.1	Os09g0338400	Sb02g022360.1	-	-	-	-	-	-	-	246798_5al	-	246798_5al	-	246798_5al	-	-	-	-	-	-	-	-	-	246798_5al	-	-	WHE3304_D12_H24ZS	Traes_5AL_A34769BC2.1	Traes_5AL_A34769BC2.1	Traes_5AL_A34769BC2.1
-	-	-	-	Sb02g022390.1	-	-	-	-	-	-	-	-	-	-	-	2694090_5al;2759036_5al	-	-	-	-	-	-	-	-	-	2759036_5al;2694090_5al	-	-	0405_C03_E05ZS5_018	-	Traes_5AL_A9B3F0AE6.1	Traes_5AL_A9B3F0AE6.1
-	-	Bradi4g28320.1	Os09g0338500	Sb02g022420.1	-	-	-	-	-	-	-	2746997_5al	-	2746997_5al	-	2746997_5al	-	-	-	-	-	-	-	-	-	2746997_5al	-	-	WHE1452_H12_O24ZY	Traes_5AL_E31B25471.1	Traes_5AL_E31B25471.1	Traes_5AL_E31B25471.1
-	-	-	-	Sb02g022430.1	-	-	-	-	-	-	-	-	-	-	-	2753469_5al;2768056_5al	-	-	-	-	-	-	-	-	-	2768056_5al;2753469_5al	-	-	-	-	Traes_5AL_A0F50CD71.1;Traes_5AL_EA37E7001.1	-
-	-	-	Os09g0339000	-	-	-	-	-	-	-	-	-	-	2749467_5al	-	-	-	-	-	-	-	-	-	-	-	2749467_5al	-	-	-	-	Traes_5AL_85ADD8461.1	-
-	-	-	Os09g0344500	-	-	-	-	-	-	-	-	-	-	2703744_5al;676386_5al	-	-	-	-	-	-	-	-	-	-	-	2703744_5al;676386_5al	-	-	-	-	-	-
-	-	-	Os09g0344800	Sb02g022510.1	-	-	tplb0013l03	-	-	-	-	-	-	2762380_5al	-	2762380_5al	-	-	-	-	2762380_5al	2762380_5al	-	-	2762380_5al	2762380_5al	-	-	-	-	Traes_5AL_10F6D3D4C.1;Traes_5AL_73B46EF4D.1	Traes_5AL_73B46EF4D.1;Traes_5AL_10F6D3D4C.1
-	-	Bradi4g28367.1	Os09g0345300	-	-	tplb0008d17	-	-	-	-	-	2697212_5al	-	2697212_5al	-	-	-	-	2697212_5al	2697212_5al	-	-	-	-	2697212_5al	2697212_5al	-	WHE2118_H05_O10ZT	WHE2118_H05_O10ZT	Traes_5AL_922FDD124.1	Traes_5AL_1B961C5C0.1;Traes_5AL_922FDD124.1	Traes_5AL_1B961C5C0.1;Traes_5AL_922FDD124.1
-	-	Bradi4g28400.1	Os09g0346400	Sb02g022580.1	-	RFL_Contig4411	-	-	-	-	2710312_5al	2710312_5al	-	2710312_5al	-	2710312_5al	-	-	2710312_5al	2710312_5al	-	-	-	-	2710312_5al	2710312_5al	-	WHE2153_F01_L01ZS	WHE2153_F01_L01ZS	Traes_5AL_A3A8264A8.1	Traes_5AL_A3A8264A8.1	Traes_5AL_A3A8264A8.1
-	-	-	Os09g0346500	-	-	-	-	-	-	-	-	-	-	2767380_5al	-	-	-	-	-	-	-	-	-	-	-	2767380_5al	-	-	-	-	Traes_5AL_16F3640B6.1	Traes_5AL_16F3640B6.1
-	-	Bradi4g28420.1	Os09g0346600	Sb02g022590.1	-	-	-	-	-	-	222494_5al	222494_5al	-	222494_5al	-	222494_5al	-	-	-	-	-	-	-	-	222494_5al	222494_5al	-	-	-	Traes_5AL_19C6919C3.1	Traes_5AL_19C6919C3.1	Traes_5AL_19C6919C3.1
-	-	Bradi4g28430.1	Os09g0346700	Sb02g022610.1	-	-	-	-	-	-	-	924782_5al	-	924782_5al	-	924782_5al	-	-	-	-	-	-	-	-	-	924782_5al	-	-	-	Traes_5AL_F8182F2FB.1	Traes_5AL_F8182F2FB.1	Traes_5AL_F8182F2FB.1
-	-	Bradi4g28440.3	-	-	-	-	-	-	-	-	-	2752100_5al	-	-	-	-	-	-	-	-	-	-	-	-	-	2752100_5al	-	-	-	Traes_5AL_3E458AA1F.1	Traes_5AL_3E458AA1F.1	Traes_5AL_3E458AA1F.1
-	-	Bradi4g28460.1	-	-	-	-	-	-	-	-	-	2747815_5al	-	-	-	-	-	-	-	-	-	-	-	-	-	2747815_5al	-	-	-	-	Traes_5AL_54D255B3B.1	-
-	-	-	Os09g0237600	-	-	-	-	-	-	-	-	-	-	2740269_5al;2787259_5al	-	-	-	-	-	-	-	-	-	-	-	2787259_5al;2740269_5al	-	-	WHE0425_E04_I07ZT;WHE3562_H12_P24ZS	-	Traes_5AL_9AF6430EC.1;Traes_5AL_FB26B1C25.1	-
-	-	-	Os09g0240200	-	-	-	-	-	-	-	-	-	-	2734655_5al	-	-	-	-	-	-	-	-	-	-	-	2734655_5al	-	-	WHE1659-1662_E06_E06ZT	-	-	-
-	-	-	Os09g0240500	-	-	-	-	-	-	-	-	-	-	2737743_5al	-	-	-	-	-	-	-	-	-	-	-	2737743_5al	-	-	-	-	Traes_5AL_1F90AF47B.1	Traes_5AL_1F90AF47B.1
-	-	-	Os09g0241100	-	-	-	tplb0007d02	-	-	-	-	-	-	2746804_5al	-	-	-	-	-	-	-	2746804_5al	-	-	-	2746804_5al	-	-	WHE2488_F11_K22ZS	-	Traes_5AL_BD0119116.1	Traes_5AL_BD0119116.1
-	-	Bradi4g28467.1	Os09g0242300	-	-	-	-	-	-	-	1444992_5al	1444992_5al	1444992_5al	1444992_5al	-	-	-	-	-	-	-	-	-	-	1444992_5al	1444992_5al	-	-	-	Traes_5AL_DC2120AC3.1	Traes_5AL_DC2120AC3.1	Traes_5AL_DC2120AC3.1
-	-	-	Os09g0244000	-	-	-	-	-	-	-	-	-	-	2808000_5al	-	-	-	-	-	-	-	-	-	-	-	2808000_5al	-	-	-	-	-	-
-	-	Bradi4g28480.1	-	-	-	-	-	-	-	-	-	2684434_5al	-	-	-	-	-	-	-	-	-	-	-	-	-	2684434_5al	-	-	-	-	-	-
-	-	Bradi4g28490.1	Os09g0347800	Sb02g022640.1	-	tplb0057a19	-	-	-	-	-	2396954_5al;2686111_5al	-	2396954_5al;2686111_5al	2396954_5al	2396954_5al;2686111_5al	-	-	-	2396954_5al;2809564_5al;2686111_5al	-	-	-	-	2396954_5al	2686111_5al;2809564_5al;2396954_5al	-	-	-	Traes_5AL_45F5DA25A.1	Traes_5AL_74806F070.1;Traes_5AL_E4CDDA6B2.1;Traes_5AL_45F5DA25A.1	Traes_5AL_45F5DA25A.1;Traes_5AL_74806F070.1;Traes_5AL_E4CDDA6B2.1
-	-	Bradi4g28500.1	Os09g0347700	-	-	-	-	-	-	-	-	2769169_5al;2735418_5al	-	2769169_5al;2735418_5al	-	-	-	-	-	-	-	-	-	-	-	2735418_5al;2769169_5al	-	-	WHE1134_G02_M04ZS;WHE2809_D01_G01ZS	Traes_5AL_B1FE1EF12.1	Traes_5AL_68A0BD67A.1;Traes_5AL_B1FE1EF12.1	Traes_5AL_B1FE1EF12.1;Traes_5AL_68A0BD67A.1
-	-	Bradi4g28510.1	Os09g0348300	Sb02g022650.1	-	-	-	-	-	-	-	2810630_5al	-	2810630_5al	-	2701279_5al;2688806_5al	-	-	-	-	-	-	-	-	-	2688806_5al;2810630_5al;2701279_5al	-	-	-	Traes_5AL_4E3F91755.1	Traes_5AL_140D4BD4A.1;Traes_5AL_FA169FE03.1;Traes_5AL_B0C6FEBC9.1	-
-	-	-	Os09g0349100	-	-	-	-	-	-	-	-	-	-	2688806_5al	-	-	-	-	-	-	-	-	-	-	-	2688806_5al	-	-	-	-	Traes_5AL_140D4BD4A.1	-
-	-	Bradi4g28530.1	-	-	-	-	-	-	-	-	-	2743740_5al;2729526_5al	-	-	-	-	-	-	-	-	-	-	-	-	-	2743740_5al;2729526_5al	-	-	WHE1759-1762_E23_E23ZT	-	-	-
-	-	-	Os09g0355400	-	-	-	-	-	-	-	-	-	-	2688806_5al	-	-	-	-	-	-	-	-	-	-	-	2688806_5al	-	-	-	-	Traes_5AL_140D4BD4A.1	-
-	-	-	Os09g0356000	-	-	-	-	-	-	-	-	-	-	2701279_5al;2772794_5al	-	-	-	-	-	-	-	-	-	-	-	2772794_5al;2701279_5al	-	-	-	-	Traes_5AL_4E3F91755.1;Traes_5AL_FA169FE03.1;Traes_5AL_B0C6FEBC9.1	-
-	-	-	Os09g0356200	-	-	-	-	-	-	-	-	-	2688806_5al	2688806_5al	-	-	-	-	-	-	-	-	-	-	2688806_5al	2688806_5al	-	-	-	-	Traes_5AL_140D4BD4A.1	-
-	-	-	Os09g0359900	-	-	-	-	-	-	-	-	-	-	2741946_5al	-	-	-	-	-	-	-	-	-	-	-	2741946_5al	-	-	WHE1794_C03_F06ZT	-	Traes_5AL_F185FAE4D.1	Traes_5AL_F185FAE4D.1
-	-	-	-	Sb02g022730.1	-	-	-	-	-	-	-	-	-	-	-	2772794_5al	-	-	-	-	-	-	-	-	-	2772794_5al	-	-	-	-	Traes_5AL_4E3F91755.1	-
-	-	-	-	Sb02g022750.1	-	-	-	-	-	-	-	-	-	-	-	2769943_5al	-	-	-	-	-	-	-	-	-	2769943_5al	-	-	-	-	-	-
-	-	Bradi4g28590.1	Os09g0360400	Sb02g022820.1	-	-	-	-	-	-	2694836_5al	2694836_5al	2694836_5al	2694836_5al	2694836_5al	2694836_5al	-	-	-	-	-	-	-	-	2694836_5al	2694836_5al	-	-	-	Traes_5AL_8286EA3C7.1	Traes_5AL_8286EA3C7.1	Traes_5AL_8286EA3C7.1
-	-	Bradi4g28627.1	Os09g0361100	-	-	tplb0006n10	-	-	-	-	2806294_5al	2806294_5al	2806294_5al	2806294_5al	-	-	-	-	-	2806294_5al	-	-	-	-	2806294_5al	2806294_5al	-	WHE2301-2304_G06_G06ZS	WHE2301-2304_G06_G06ZS	Traes_5AL_0AE50C9C0.1	Traes_5AL_0AE50C9C0.1	Traes_5AL_0AE50C9C0.1
-	-	Bradi4g28640.1	Os09g0361200	-	-	tplb0026d07	-	-	-	-	-	2763687_5al	2763687_5al	2763687_5al	-	-	-	-	-	-	-	-	-	-	2763687_5al	2763687_5al	-	-	-	Traes_5AL_07C125B1C.1	Traes_5AL_07C125B1C.1	Traes_5AL_07C125B1C.1
-	-	Bradi4g28650.1	-	Sb02g022900.1	-	-	-	-	-	-	-	2763687_5al	-	-	-	2763687_5al	-	-	-	-	-	-	-	-	-	2763687_5al	-	-	-	-	Traes_5AL_07C125B1C.1	-
-	-	Bradi4g28660.1	-	Sb02g022910.1	-	tplb0046k08	-	-	-	-	-	2810831_5al	-	-	-	2810831_5al	-	-	-	530011_5al;2810831_5al	-	-	-	-	-	530011_5al;2810831_5al	-	-	WHE0957_E03_J05ZT	Traes_5AL_99BEC1C3B.1	Traes_5AL_99BEC1C3B.1	Traes_5AL_99BEC1C3B.1
-	-	Bradi4g28670.1	Os09g0361500	Sb02g022920.1	-	-	-	-	-	-	-	2756970_5al	2695370_5al	2695370_5al	2695370_5al	2695370_5al;2756970_5al	-	-	-	-	-	-	-	-	2695370_5al	2695370_5al;2756970_5al	-	1856_H10_O20ZS5_080	1856_H10_O20ZS5_080	Traes_5AL_8E141BEC7.1	Traes_5AL_8E141BEC7.1	Traes_5AL_8E141BEC7.1
-	-	Bradi4g28680.1	Os09g0361700	-	-	-	-	-	-	-	-	2759061_5al	-	2759061_5al	-	-	-	-	-	-	-	-	-	-	-	2759061_5al	-	-	-	Traes_5AL_27F0E0D1C.1	Traes_5AL_802C1113C.1;Traes_5AL_27F0E0D1C.1	Traes_5AL_802C1113C.1;Traes_5AL_27F0E0D1C.1
-	-	-	Os09g0101800	-	-	-	-	-	-	-	-	-	-	2786633_5al	-	-	-	-	-	-	-	-	-	-	-	2786633_5al	-	-	-	-	Traes_5AL_C2CD10270.1	Traes_5AL_C2CD10270.1
-	-	-	Os09g0103100	-	-	-	-	-	-	-	-	-	-	2762628_5al	-	-	-	-	-	-	-	-	-	-	-	2762628_5al	-	-	WHE1115_C05_F09ZS	-	Traes_5AL_E03FF5EC3.1	Traes_5AL_E03FF5EC3.1
-	-	-	Os09g0110200	-	-	-	-	-	-	-	-	-	-	2764912_5al	-	-	-	-	-	-	-	-	-	-	-	2764912_5al	-	-	WHE2488_D12_G24ZT	-	Traes_5AL_2C41D7902.1	Traes_5AL_2C41D7902.1
-	-	-	Os09g0110300	-	-	-	-	-	-	-	-	-	-	2243465_5al	-	-	-	-	-	-	-	-	-	-	-	2243465_5al	-	-	-	-	Traes_5AL_AA8E88E2C.1	Traes_5AL_AA8E88E2C.1
-	-	-	Os09g0110400	-	-	-	-	-	-	-	-	-	-	2805182_5al	-	-	-	-	-	-	-	-	-	-	-	2805182_5al	-	-	WHE1124_C03_F06ZS	-	Traes_5AL_3D0BC525D.1	Traes_5AL_3D0BC525D.1
-	-	-	Os09g0112400	-	-	-	-	-	-	-	-	-	-	2795007_5al	-	-	-	-	-	-	-	-	-	-	-	2795007_5al	-	-	-	-	Traes_5AL_8F522953F.1	Traes_5AL_8F522953F.1
-	-	-	Os09g0113000	-	-	-	-	-	-	-	-	-	2681569_5al	2681569_5al	-	-	-	-	-	-	-	-	-	-	2681569_5al	2681569_5al	-	-	-	-	Traes_5AL_6A7515EF5.1	Traes_5AL_6A7515EF5.1
-	-	-	Os09g0114500	-	-	-	RFL_Contig3290	-	-	-	-	-	2791539_5al	2791539_5al	-	-	-	-	-	-	2791539_5al	2791539_5al	-	-	2791539_5al	2791539_5al	-	-	-	-	Traes_5AL_35752FC19.1;Traes_5AL_84C5A7475.1	-
-	-	-	Os09g0115400	-	-	-	-	-	-	-	-	-	-	1090536_5al	-	-	-	-	-	-	-	-	-	-	-	1090536_5al	-	-	WHE3557_F12_L23ZS	-	Traes_5AL_F8FD20EF8.1	Traes_5AL_F8FD20EF8.1
-	-	-	Os09g0115600	-	-	-	-	-	-	-	-	-	2783986_5al	2783986_5al	-	-	-	-	-	-	-	-	-	-	2783986_5al	2783986_5al	-	WHE2301-2304_G18_G18ZS	WHE2301-2304_G18_G18ZS	-	Traes_5AL_4F1B2EB5D.1	-
-	-	-	Os09g0120100	-	-	-	-	-	-	-	-	-	-	2759785_5al	-	-	-	-	-	-	-	-	-	-	-	2759785_5al	-	-	-	-	-	-
-	-	-	Os09g0121000	Sb02g019360.1	-	-	-	-	-	-	-	-	-	2765342_5al;2681496_5al	-	2765342_5al	-	-	-	-	-	-	-	-	-	2681496_5al;2765342_5al	-	-	BRY_2236	Traes_5AL_B29B81FCF.1	Traes_5AL_7FEA885A4.1;Traes_5AL_B29B81FCF.1	Traes_5AL_B29B81FCF.1
-	-	-	-	Sb02g019376.1	-	-	-	-	-	-	-	-	-	-	-	2765342_5al;2681496_5al	-	-	-	-	-	-	-	-	-	2681496_5al;2765342_5al	-	-	BRY_2236	-	Traes_5AL_7FEA885A4.1;Traes_5AL_B29B81FCF.1	-
-	-	-	Os09g0121600	-	-	-	-	-	-	-	-	-	-	1530051_5al	-	-	-	-	-	-	-	-	-	-	-	1530051_5al	-	-	-	-	-	-
-	-	-	Os09g0123100	-	-	-	-	-	-	-	-	-	-	1150531_5al	-	-	-	-	-	-	-	-	-	-	-	1150531_5al	-	-	WHE2461_F02_L03ZS	-	Traes_5AL_8B5D1500F.1	Traes_5AL_8B5D1500F.1
-	-	-	Os09g0123200	-	-	-	-	-	-	-	-	-	2740077_5al	2740077_5al	-	-	-	-	-	-	-	-	-	-	2740077_5al	2740077_5al	-	2166_B01_D02ZS5_010	2166_B01_D02ZS5_010	-	Traes_5AL_C0E595204.1	Traes_5AL_C0E595204.1
-	-	-	Os09g0123300	-	-	-	-	-	-	-	-	-	-	2771470_5al	-	-	-	-	-	-	-	-	-	-	-	2771470_5al	-	-	WHE3021_H04_O07ZS	-	Traes_5AL_B7DE48963.1	Traes_5AL_B7DE48963.1
-	-	-	Os09g0124100	-	-	-	-	-	-	-	-	-	-	2747239_5al;2686633_5al;2767349_5al;2767350_5al;2736891_5al;2810714_5al;2807367_5al;2801292_5al;2810712_5al;2752412_5al	-	-	-	-	-	-	-	-	-	-	-	2752412_5al;2736891_5al;2767350_5al;2767349_5al;2747239_5al;2810714_5al;2801292_5al;2686633_5al;2807367_5al;2810712_5al	-	-	-	-	-	-
-	-	-	Os09g0124800	-	-	-	-	-	-	-	-	-	-	2747239_5al;2767349_5al;2810714_5al;2810713_5al;2810712_5al;2810711_5al	-	-	-	-	-	-	-	-	-	-	-	2767349_5al;2747239_5al;2810714_5al;2810711_5al;2810713_5al;2810712_5al	-	-	-	-	-	-
-	-	-	Os09g0125828	-	-	-	-	-	-	-	-	-	2694741_5al	2790482_5al;2694741_5al	-	-	-	-	-	-	-	-	-	-	2694741_5al	2694741_5al;2790482_5al	-	BRY_1829	BRY_1829	-	Traes_5AL_6D9971FC5.1;Traes_5AL_19122A6AC.1	Traes_5AL_6D9971FC5.1
-	-	-	Os09g0125900	-	-	-	-	-	-	-	-	-	-	2810867_5al	-	-	-	-	-	-	-	-	-	-	-	2810867_5al	-	-	WHE4109_G08_M15ZS	-	Traes_5AL_FE44E594E.1	Traes_5AL_FE44E594E.1
-	-	-	Os09g0127300	-	-	-	-	-	-	-	-	-	-	2734898_5al;2789593_5al;509159_5al	-	-	-	-	-	-	-	-	-	-	-	2734898_5al;509159_5al;2789593_5al	-	-	WHE2824_H03_P06ZS;WHE3513_B09_C17ZS	-	Traes_5AL_2DE3A8330.1;Traes_5AL_C09D1D957.1	Traes_5AL_2DE3A8330.1
-	-	-	Os09g0127800	-	-	-	-	-	-	-	-	-	-	2462358_5al	-	-	-	-	-	-	-	-	-	-	-	2462358_5al	-	-	-	-	Traes_5AL_E153CEC65.1	Traes_5AL_E153CEC65.1
-	-	-	Os09g0128400	-	-	-	RFL_Contig1430	-	-	-	-	-	2785559_5al	2809405_5al;2732551_5al;2785559_5al	-	-	-	-	-	-	2785559_5al	2785559_5al	-	-	2785559_5al	2785559_5al;2732551_5al;2809405_5al	-	WHE2957_F09_L17ZT	WHE2957_F09_L17ZT	-	Traes_5AL_B17551C7F.1	Traes_5AL_B17551C7F.1
-	-	-	Os09g0130800	Sb02g020475.1	-	-	-	-	-	-	-	-	-	2787939_5al;2742247_5al;2685702_5al	-	2685702_5al	-	-	-	-	-	-	-	-	-	2787939_5al;2742247_5al;2685702_5al	-	-	-	-	Traes_5AL_0A9E2184F.1;Traes_5AL_F2173EB1E.1;Traes_5AL_F854153B8.1	Traes_5AL_F854153B8.1;Traes_5AL_F2173EB1E.1;Traes_5AL_0A9E2184F.1
-	-	-	Os09g0132200	-	-	-	-	-	-	-	-	-	-	2131127_5al	-	-	-	-	-	-	-	-	-	-	-	2131127_5al	-	-	-	-	-	-
-	-	-	Os09g0132900	-	-	-	-	-	-	-	-	-	-	2744213_5al	-	-	-	-	-	-	-	-	-	-	-	2744213_5al	-	-	0566_H06_P12ZE5_048	-	Traes_5AL_A7FDAACE6.1;Traes_5AL_55F4553EC.1	-
-	-	Bradi4g28690.1	Os09g0133000	-	-	-	-	-	-	-	-	2744213_5al	-	2744213_5al	-	-	-	-	-	-	-	-	-	-	-	2744213_5al	-	-	0566_H06_P12ZE5_048	Traes_5AL_A7FDAACE6.1	Traes_5AL_A7FDAACE6.1;Traes_5AL_55F4553EC.1	Traes_5AL_A7FDAACE6.1
-	-	-	Os09g0133200	-	-	-	-	-	-	-	-	-	-	2747731_5al	-	-	-	-	-	-	-	-	-	-	-	2747731_5al	-	-	WHE4160_D06_G12ZS	-	Traes_5AL_51CCB66E9.1	Traes_5AL_51CCB66E9.1
-	-	-	Os09g0133600	-	-	-	-	-	-	-	-	-	-	2807403_5al	-	-	-	-	-	-	-	-	-	-	-	2807403_5al	-	-	-	-	-	-
-	-	-	Os09g0134400	-	-	-	-	-	-	-	-	-	-	2748712_5al	-	-	-	-	-	-	-	-	-	-	-	2748712_5al	-	-	WHE1659-1662_K16_K16ZY	-	Traes_5AL_AA6B342E2.1	Traes_5AL_AA6B342E2.1
-	-	-	Os09g0134500	-	-	-	-	-	-	-	-	-	2697055_5al	1268562_5al	-	-	-	-	-	-	-	-	-	-	2697055_5al	1268562_5al	-	WHE3303_D06_H11ZS	-	-	Traes_5AL_817C4CFD8.1	Traes_5AL_817C4CFD8.1
-	-	-	Os09g0135400	-	-	-	-	-	-	-	-	-	2812472_5al	2812472_5al	-	-	-	-	-	-	-	-	-	-	2812472_5al	2812472_5al	-	-	-	-	Traes_5AL_07416F262.1	Traes_5AL_07416F262.1
-	-	-	Os09g0135800	-	-	-	RFL_Contig4988	-	-	-	-	-	-	2791486_5al;1078930_5al	-	-	-	-	-	-	-	2791486_5al;1078930_5al	-	-	-	1078930_5al;2791486_5al	-	-	-	-	Traes_5AL_96271BAD5.1;Traes_5AL_0312FCB92.1;Traes_5AL_8E30ABAC3.1	Traes_5AL_8E30ABAC3.1;Traes_5AL_0312FCB92.1;Traes_5AL_96271BAD5.1
-	-	Bradi4g28705.1	-	-	-	-	-	-	-	-	-	2541205_5al;253082_5al;2765970_5al	-	-	-	-	-	-	-	-	-	-	-	-	-	253082_5al;2541205_5al;2765970_5al	-	-	-	-	-	-
-	-	Bradi4g28727.1	-	-	-	-	-	-	-	-	-	2776805_5al	-	-	-	-	-	-	-	-	-	-	-	-	-	2776805_5al	-	-	-	-	-	-
-	-	Bradi4g28760.1	-	-	-	-	-	-	-	-	-	2785477_5al;2746950_5al;1435173_5al	-	-	-	-	-	-	-	-	-	-	-	-	-	2746950_5al;1435173_5al;2785477_5al	-	-	-	-	Traes_5AL_AF993E663.1;Traes_5AL_95F17EB07.1;Traes_5AL_BF2994143.1	-
-	-	Bradi4g28767.1	Os09g0362500	Sb02g022933.1	-	-	-	-	-	-	2763756_5al	2785477_5al;2746950_5al;2763756_5al;1435173_5al	-	2785477_5al;2746950_5al;2763756_5al;1435173_5al	-	2785477_5al;2746950_5al;2763756_5al	-	-	-	-	-	-	-	-	2763756_5al	2763756_5al;2746950_5al;1435173_5al;2785477_5al	-	-	-	Traes_5AL_BF2994143.1	Traes_5AL_403C90909.1;Traes_5AL_AF993E663.1;Traes_5AL_95F17EB07.1;Traes_5AL_BF2994143.1	Traes_5AL_403C90909.1;Traes_5AL_BF2994143.1
-	-	Bradi4g28792.1	-	Sb02g022936.1	-	-	-	-	-	-	-	2777559_5al;2747815_5al	-	-	-	2777559_5al	-	-	-	-	-	-	-	-	-	2747815_5al;2777559_5al	-	-	-	Traes_5AL_54D255B3B.1	Traes_5AL_54D255B3B.1;Traes_5AL_CFC7D4C4F.1	Traes_5AL_54D255B3B.1;Traes_5AL_CFC7D4C4F.1
-	-	-	-	Sb02g022960.1	-	-	-	-	-	-	-	-	-	-	-	2697069_5al	-	-	-	-	-	-	-	-	-	2697069_5al	-	-	WHE0802_H12_O24ZS	-	Traes_5AL_42A8EE8EC.1	Traes_5AL_42A8EE8EC.1
-	-	Bradi4g28820.1	Os09g0363500	Sb02g022970.1	-	-	-	-	-	-	2778923_5al	2778923_5al	2778923_5al	2778923_5al	2778923_5al	2778923_5al	-	-	-	-	-	-	-	-	2778923_5al	2778923_5al	-	WHE0622_C09_E18ZA	WHE0622_C09_E18ZA	Traes_5AL_E41B5D520.1	Traes_5AL_E41B5D520.1;Traes_5AL_088576607.1	Traes_5AL_E41B5D520.1
-	-	-	Os09g0363600	-	-	-	-	-	-	-	-	-	-	2778923_5al	-	-	-	-	-	-	-	-	-	-	-	2778923_5al	-	-	WHE0622_C09_E18ZA	-	Traes_5AL_E41B5D520.1;Traes_5AL_088576607.1	-
-	-	Bradi4g28837.1	-	-	-	-	-	-	-	-	2678524_5al	2678524_5al	-	-	-	-	-	-	-	-	-	-	-	-	2678524_5al	2678524_5al	-	-	-	Traes_5AL_3B85A55D6.1	Traes_5AL_3B85A55D6.1	Traes_5AL_3B85A55D6.1
-	-	Bradi4g28850.2	Os09g0363700	Sb02g022990.1	-	-	-	-	-	-	2273532_5al	2273532_5al	2273532_5al	2273532_5al	-	2273532_5al	-	-	-	-	-	-	-	-	2273532_5al	2273532_5al	-	WHE0591-0594_H20_H20ZE	WHE0591-0594_H20_H20ZE	Traes_5AL_CC84CBCD1.1	Traes_5AL_CC84CBCD1.1	Traes_5AL_CC84CBCD1.1
-	-	-	Os09g0363800	-	-	-	-	-	-	-	-	-	-	2754998_5al	-	-	-	-	-	-	-	-	-	-	-	2754998_5al	-	-	-	-	Traes_5AL_ADFB163A9.1;Traes_5AL_1BA61DAB5.1	-
-	-	Bradi4g28870.1	Os09g0363900	Sb02g023010.1	-	-	-	-	-	-	-	2754998_5al	2754998_5al	2754998_5al	2754998_5al	2754998_5al	-	-	-	-	-	-	-	-	2754998_5al	2754998_5al	-	-	-	Traes_5AL_ADFB163A9.1	Traes_5AL_ADFB163A9.1;Traes_5AL_1BA61DAB5.1	Traes_5AL_ADFB163A9.1
-	-	-	-	Sb02g023020.1	-	-	-	-	-	-	-	-	-	-	-	2804049_5al;2806322_5al;2758697_5al;2806321_5al;2806320_5al	-	-	-	-	-	-	-	-	-	2758697_5al;2806322_5al;2806320_5al;2804049_5al;2806321_5al	-	-	-	-	-	-
-	-	Bradi4g28877.1	Os09g0364000	Sb02g023040.1	-	-	-	-	-	-	-	2738042_5al	-	2738042_5al	-	2738042_5al	-	-	-	-	-	-	-	-	-	2738042_5al	-	-	BRY_680	Traes_5AL_23D7DADBE.1	Traes_5AL_23D7DADBE.1	Traes_5AL_23D7DADBE.1
-	-	Bradi4g28900.1	-	Sb02g023110.1	-	-	-	-	-	-	-	2789457_5al	-	-	-	2789457_5al	-	-	-	-	-	-	-	-	-	2789457_5al	-	-	WHE0442_A05_A10ZT	-	-	-
-	-	Bradi4g28910.1	Os09g0364500	Sb02g023120.1	-	-	-	-	-	-	-	2811729_5al	-	2811729_5al	-	2811729_5al	-	-	-	-	-	-	-	-	-	2811729_5al	-	-	-	Traes_5AL_AEB344EBB.1	Traes_5AL_AEB344EBB.1	Traes_5AL_AEB344EBB.1
-	-	-	-	Sb02g023160.1	-	-	-	-	-	-	-	-	-	-	-	1620345_5al	-	-	-	-	-	-	-	-	-	1620345_5al	-	-	-	-	-	-
-	-	-	Os09g0364800	-	-	-	-	-	-	-	-	-	-	2778963_5al	-	-	-	-	-	-	-	-	-	-	-	2778963_5al	-	-	-	-	Traes_5AL_90BCD474E.1	-
-	-	Bradi4g28960.1	-	-	-	-	-	-	-	-	2741239_5al	2741239_5al	-	-	-	-	-	-	-	-	-	-	-	-	2741239_5al	2741239_5al	-	-	-	-	Traes_5AL_1311205EE.1	-
-	-	-	Os09g0368500	-	-	-	-	-	-	-	-	-	-	2510260_5al	-	-	-	-	-	-	-	-	-	-	-	2510260_5al	-	-	-	-	Traes_5AL_D2EE9CAC1.1	Traes_5AL_D2EE9CAC1.1
-	-	Bradi4g29010.1	Os09g0369000	-	-	-	-	-	-	-	-	1245144_5al	-	1245144_5al	-	-	-	-	-	-	-	-	-	-	-	1245144_5al	-	-	-	-	-	-
-	-	Bradi4g29096.1	-	-	-	-	-	-	-	-	-	2734438_5al	-	-	-	-	-	-	-	-	-	-	-	-	-	2734438_5al	-	-	-	-	-	-
-	-	Bradi4g29102.1	Os09g0371000	Sb02g023340.1	-	tplb0002f06	-	-	-	-	2790495_5al	2790495_5al	2790495_5al	2790495_5al	-	2790495_5al	-	-	2790495_5al	2790495_5al	-	-	-	-	2790495_5al	2790495_5al	-	-	-	Traes_5AL_F8B48EC59.1	Traes_5AL_F8B48EC59.1	Traes_5AL_F8B48EC59.1
-	-	Bradi4g29110.1	-	-	-	-	-	-	-	-	-	1481568_5al	-	-	-	-	-	-	-	-	-	-	-	-	-	1481568_5al	-	-	-	-	-	-
wsnp_Ex_c14812_22928900_5A	63.02	-	-	-	-	-	-	-	2731557_5al	2731557_5al	-	-	-	-	-	-	-	-	-	-	-	-	-	-	2731557_5al	2731557_5al	-	-	-	-	Traes_5AL_E8CAA9375.1	-
wsnp_Ex_c26581_35828388_5A	63.02	-	-	-	-	-	-	-	2379831_5al	2379831_5al	-	-	-	-	-	-	-	-	-	-	-	-	-	-	2379831_5al	2379831_5al	WHE1109_A11_A21ZS	WHE1108_F01_L02ZS;WHE1109_A11_A21ZS	WHE1108_F01_L02ZS;WHE1109_A11_A21ZS	Traes_5AL_D598C9177.1	Traes_5AL_D598C9177.1	Traes_5AL_D598C9177.1
wsnp_Ku_c11110_18216209_5A	65.05	-	-	-	-	-	-	-	-	-	-	-	-	-	-	-	-	-	-	-	-	-	-	-	-	-	WHE3582_B01_D02ZS	WHE3582_B01_D02ZS	WHE3582_B01_D02ZS	Traes_5AL_BF5BF43C0.1	-	Traes_5AL_BF5BF43C0.1
wsnp_RFL_Contig4136_4696148_5A	65.55	-	Os09g0249600	-	RFL_Contig4136	-	-	-	2739505_5al	2739505_5al	-	-	2739505_5al	2739505_5al	-	-	2739505_5al	2739505_5al	-	-	-	-	-	-	2739505_5al	2739505_5al	WHE4109_A12_A23ZS	WHE4109_A12_A23ZS	WHE4109_A12_A23ZS	Traes_5AL_2A8D06987.1	Traes_5AL_2A8D06987.1	Traes_5AL_2A8D06987.1
wsnp_Ra_c47593_53112812_5A	68.12	-	-	-	-	-	-	-	-	-	-	-	-	-	-	-	-	-	-	-	-	-	-	-	-	-	-	-	-	-	-	-
wsnp_Ra_c4187_7642735_5A	68.12	-	-	-	-	-	-	-	-	-	-	-	-	-	-	-	-	-	-	-	-	-	-	-	-	-	-	-	-	-	-	-
wsnp_Ra_c18755_27856621_5A	68.12	-	-	-	-	-	-	-	-	-	-	-	-	-	-	-	-	-	-	-	-	-	-	-	-	-	-	-	-	-	-	-
wsnp_Ex_c14839_22961666_5A	68.12	-	-	-	-	-	-	-	-	-	-	-	-	-	-	-	-	-	-	-	-	-	-	-	-	-	-	-	-	-	-	-
wsnp_Ra_c47593_53112743_5A	68.12	-	-	-	-	-	-	-	1531245_5al	1531245_5al	-	-	-	-	-	-	-	-	-	-	-	-	-	-	1531245_5al	1531245_5al	-	-	WHE3565_G11_N21ZS	Traes_5AL_1A6CFF268.1	Traes_5AL_1A6CFF268.1	Traes_5AL_1A6CFF268.1
wsnp_Ra_c18755_27856508_5A	68.12	Bradi4g29170.1	Os09g0371700	Sb02g023390.1	-	-	-	-	2809878_5al	2809878_5al	-	2809878_5al	-	2809878_5al	-	2809878_5al	-	-	-	-	-	-	-	-	2809878_5al	2809878_5al	-	-	-	Traes_5AL_834F5D799.1	Traes_5AL_834F5D799.1	Traes_5AL_834F5D799.1
-	-	Bradi4g29180.1	-	-	-	-	-	-	-	-	-	212461_5al	-	-	-	-	-	-	-	-	-	-	-	-	-	212461_5al	-	-	WHE2317_E06_I11ZS	Traes_5AL_15FF09A3C.1	Traes_5AL_15FF09A3C.1	Traes_5AL_15FF09A3C.1
-	-	Bradi4g29190.1	-	Sb02g023395.1	-	-	-	-	-	-	2458989_5al	2677971_5al	-	-	-	2677971_5al	-	-	-	-	-	-	-	-	2458989_5al	2677971_5al	-	-	WHE2858_C12_F24ZS	Traes_5AL_748A59371.1	Traes_5AL_748A59371.1	Traes_5AL_748A59371.1
-	-	-	-	Sb02g023400.1	-	-	-	-	-	-	-	-	-	-	-	2677971_5al	-	-	-	-	-	-	-	-	-	2677971_5al	-	-	WHE2858_C12_F24ZS	-	Traes_5AL_748A59371.1	-
wsnp_Ex_c14839_22961659_5A	68.12	Bradi4g29210.3	Os09g0372700	Sb02g023420.1	-	-	-	-	2792690_5al	2792690_5al	2792690_5al	2739922_5al	-	2739922_5al;2733049_5al	2792690_5al	2739922_5al;2733049_5al	-	-	-	-	-	-	-	-	2792690_5al	2733049_5al;2739922_5al;2792690_5al	-	-	-	Traes_5AL_CF2138623.1	Traes_5AL_8B78983B1.1;Traes_5AL_98546A45F.1;Traes_5AL_CF2138623.1	Traes_5AL_CF2138623.1;Traes_5AL_8B78983B1.1;Traes_5AL_98546A45F.1
wsnp_Ra_c4187_7643034_5A	68.12	Bradi4g29220.1	Os09g0372800	Sb02g023430.1	-	-	-	-	2740269_5al	2740269_5al	-	2740269_5al;2787259_5al	-	2740269_5al	2740269_5al	2740269_5al;2787259_5al	-	-	-	-	-	-	-	-	2740269_5al	2787259_5al;2740269_5al	-	-	WHE0425_E04_I07ZT;WHE3562_H12_P24ZS	Traes_5AL_FB26B1C25.1	Traes_5AL_9AF6430EC.1;Traes_5AL_FB26B1C25.1	Traes_5AL_FB26B1C25.1
-	-	Bradi4g29240.2	Os09g0372900	Sb02g023440.1	-	tplb0014n16	-	-	-	-	-	2229643_5al	2229643_5al	2229643_5al	-	2229643_5al	-	-	2229643_5al	2229643_5al	-	-	-	-	2229643_5al	2229643_5al	-	WHE1106_C02_E04ZT	WHE1106_C02_E04ZT	Traes_5AL_B829EC837.1	Traes_5AL_B829EC837.1	Traes_5AL_B829EC837.1
-	-	-	Os09g0373800	-	-	-	-	-	-	-	-	-	-	1389906_5al	-	-	-	-	-	-	-	-	-	-	-	1389906_5al	-	-	-	-	-	-
-	-	-	-	Sb02g023470.1	-	-	-	-	-	-	-	-	-	-	-	2791203_5al	-	-	-	-	-	-	-	-	-	2791203_5al	-	-	-	-	Traes_5AL_D49188D25.1	-
wsnp_Ex_rep_c103811_88676355_5A	68.12	Bradi4g29250.1	Os09g0375000	Sb02g023480.1	-	-	-	-	2768766_5al	2768766_5al	2768766_5al	2768766_5al	-	2768766_5al	2768766_5al	2768766_5al	-	-	-	-	-	-	-	-	2768766_5al	2768766_5al	-	-	-	Traes_5AL_AB5831D39.1	Traes_5AL_AB5831D39.1	Traes_5AL_AB5831D39.1
-	-	Bradi4g29260.1	-	Sb02g023500.1	-	-	-	-	-	-	-	2675525_5al	-	-	-	2675525_5al	-	-	-	-	-	-	-	-	-	2675525_5al	-	-	WHE3353_E09_J17ZS	Traes_5AL_D940B7246.1	Traes_5AL_D940B7246.1	Traes_5AL_D940B7246.1
-	-	Bradi4g29290.1	Os09g0375600	Sb02g023540.1	-	tplb0017o11	-	-	-	-	-	2806275_5al;1569138_5al	-	1569138_5al	-	2806275_5al;1569138_5al	-	-	1985629_5al	1985629_5al;2806275_5al;1569138_5al	-	-	-	-	1985629_5al	1569138_5al;2806275_5al;1985629_5al	-	-	-	Traes_5AL_251C3D9A8.1	Traes_5AL_385CDF5FE.1;Traes_5AL_251C3D9A8.1;Traes_5AL_54B4A131A.1	Traes_5AL_251C3D9A8.1;Traes_5AL_54B4A131A.1;Traes_5AL_385CDF5FE.1
-	-	Bradi4g29300.1	Os09g0375900	Sb02g023550.1	-	-	-	-	-	-	-	2564711_5al	-	2564711_5al	-	2564711_5al	-	-	-	-	-	-	-	-	-	2564711_5al	-	-	WHE0332_A04_B08ZS	Traes_5AL_800F7BA3B.1	Traes_5AL_800F7BA3B.1;Traes_5AL_B74B6D583.1	Traes_5AL_800F7BA3B.1
-	-	-	Os09g0376000	-	-	-	-	-	-	-	-	-	-	2564711_5al	-	-	-	-	-	-	-	-	-	-	-	2564711_5al	-	-	WHE0332_A04_B08ZS	-	Traes_5AL_800F7BA3B.1;Traes_5AL_B74B6D583.1	-
-	-	Bradi4g29347.1	Os09g0376900	Sb02g023620.1	-	-	-	-	-	-	-	1805373_5al	-	1805373_5al	1805373_5al	1805373_5al	-	-	-	-	-	-	-	-	1805373_5al	1805373_5al	-	0405_H08_O15ZS5_064	0405_H08_O15ZS5_064	Traes_5AL_B64648FE6.1	Traes_5AL_B64648FE6.1	Traes_5AL_B64648FE6.1
-	-	-	Os09g0378300	-	-	-	-	-	-	-	-	-	-	2784951_5al	-	-	-	-	-	-	-	-	-	-	-	2784951_5al	-	-	-	-	-	-
-	-	-	-	Sb02g023665.1	-	-	-	-	-	-	-	-	-	-	-	2811398_5al;2746133_5al	-	-	-	-	-	-	-	-	-	2746133_5al;2811398_5al	-	-	-	-	-	-
-	-	Bradi4g29410.1	Os09g0380000	Sb02g023690.1	-	-	-	-	-	-	-	2737483_5al;452817_5al	-	2737483_5al;452817_5al	-	2737483_5al;452817_5al	-	-	-	-	-	-	-	-	-	2737483_5al;452817_5al	-	-	-	Traes_5AL_DD1665D87.1	Traes_5AL_DD1665D87.1;Traes_5AL_AC0A32629.1	Traes_5AL_DD1665D87.1
-	-	Bradi4g29430.1	Os09g0380200	Sb02g023710.1	-	-	-	-	-	-	-	2704014_5al	-	2704014_5al	-	2704014_5al	-	-	-	-	-	-	-	-	-	2704014_5al	-	-	-	Traes_5AL_49E50C41D.1	Traes_5AL_49E50C41D.1	Traes_5AL_49E50C41D.1
-	-	Bradi4g29440.1	Os09g0381100	-	-	tplb0043g06	-	-	-	-	-	2794599_5al;2751952_5al;2811423_5al	-	2761202_5al	-	-	-	-	2794599_5al	2794599_5al	-	-	-	-	2794599_5al	2794599_5al;2751952_5al;2811423_5al;2761202_5al	-	WHE0807_A06_B11ZS	WHE1104_A05_B10ZS;WHE0807_A06_B11ZS	Traes_5AL_3E0C865DF.1	Traes_5AL_3E0C865DF.1	Traes_5AL_3E0C865DF.1
-	-	Bradi4g29467.1	-	Sb02g023800.1	-	-	-	-	-	-	2773431_5al	787651_5al	-	-	-	787651_5al;1062865_5al	-	-	-	-	-	-	-	-	2773431_5al	1062865_5al;787651_5al	-	-	-	Traes_5AL_857988C1D.1	Traes_5AL_D57A6DEC0.1;Traes_5AL_335C254E9.1	Traes_5AL_335C254E9.1;Traes_5AL_857988C1D.1
-	-	Bradi4g29480.1	Os09g0382400	Sb02g023810.1	-	-	-	-	-	-	-	2752970_5al	-	2752970_5al	-	2752970_5al	-	-	-	-	-	-	-	-	-	2752970_5al	-	-	-	Traes_5AL_79B88571F.1	Traes_5AL_79B88571F.1	Traes_5AL_79B88571F.1
-	-	Bradi4g29487.1	Os09g0382500	Sb02g023820.1	-	-	-	-	-	-	-	926559_5al	-	926559_5al	-	926559_5al	-	-	-	-	-	-	-	-	-	926559_5al	-	-	WHE1121_B05_C09ZT	Traes_5AL_BDEA0E355.1	Traes_5AL_BDEA0E355.1	Traes_5AL_BDEA0E355.1
-	-	Bradi4g29500.1	Os09g0383300	Sb02g023830.1	-	-	-	-	-	-	-	2767817_5al	-	2767817_5al	-	2767817_5al	-	-	-	-	-	-	-	-	-	2767817_5al	-	-	-	Traes_5AL_4D0919BA1.1	Traes_5AL_4D0919BA1.1	Traes_5AL_4D0919BA1.1
-	-	Bradi4g29520.1	Os09g0383400	Sb02g023840.1	-	-	-	-	-	-	1717832_5al	1717832_5al	1717832_5al	1717832_5al	1717832_5al	1717832_5al	-	-	-	-	-	-	-	-	1717832_5al	1717832_5al	-	-	-	Traes_5AL_D952BA6DB.1	Traes_5AL_D952BA6DB.1	Traes_5AL_D952BA6DB.1
-	-	-	Os09g0384900	-	-	-	-	-	-	-	-	-	-	2780205_5al	-	-	-	-	-	-	-	-	-	-	-	2780205_5al	-	-	-	-	-	-
-	-	Bradi4g29547.1	Os09g0386400	Sb02g023930.1	-	-	-	-	-	-	-	2808128_5al	-	2808128_5al	-	2808128_5al	-	-	-	-	-	-	-	-	-	2808128_5al	-	-	WHE0613_B01_C01ZA	Traes_5AL_3270A6690.1	Traes_5AL_3270A6690.1	Traes_5AL_3270A6690.1
-	-	Bradi4g29570.1	Os09g0386600	Sb02g023980.1	-	-	-	-	-	-	2684427_5al	2684427_5al	2684427_5al	2684427_5al	2684427_5al	2684427_5al	-	-	-	-	-	-	-	-	2684427_5al	2684427_5al	-	-	-	Traes_5AL_167E7E562.1	Traes_5AL_167E7E562.1;Traes_5AL_28D5E9DAA.1	Traes_5AL_28D5E9DAA.1;Traes_5AL_167E7E562.1
-	-	Bradi4g29590.1	Os09g0392000	Sb02g024000.1	-	tplb0006c24	-	-	-	-	-	2703566_5al	2703566_5al	2703566_5al	-	2703566_5al;2733489_5al	-	-	2703566_5al	2703566_5al;2692196_5al	-	-	-	-	2703566_5al	2733489_5al;2703566_5al;2692196_5al	-	-	-	Traes_5AL_192FDBBCB.1	Traes_5AL_192FDBBCB.1	Traes_5AL_192FDBBCB.1
wsnp_RFL_Contig4307_5006558_5A	70.13	-	Os09g0258500	-	-	-	-	-	-	2804899_5al	-	-	2804899_5al	2804899_5al	-	-	-	-	-	-	-	-	-	-	2804899_5al	2804899_5al	WHE0924_F07_L14ZS	WHE0924_F07_L14ZS	WHE0924_F07_L14ZS	Traes_5AL_F78546083.1	Traes_5AL_F78546083.1	Traes_5AL_F78546083.1
wsnp_Ku_c5071_9050628_5A	73.71	-	-	-	-	-	-	-	-	-	-	-	-	-	-	-	-	-	-	-	-	-	-	-	-	-	-	-	-	-	-	-
wsnp_Ex_rep_c68515_67349716_5A	73.71	-	-	-	-	-	-	-	-	-	-	-	-	-	-	-	-	-	-	-	-	-	-	-	-	-	-	-	-	-	-	-
wsnp_BE497368A_Ta_2_1_5A	73.71	-	-	-	-	-	-	-	-	-	-	-	-	-	-	-	-	-	-	-	-	-	-	-	-	-	WHE3559_H03_O05ZS	WHE3559_H03_O05ZS	WHE3559_H03_O05ZS	Traes_5AL_75A3C15D7.1	-	Traes_5AL_75A3C15D7.1
wsnp_Ex_c4666_8349206_5A	73.71	-	Os09g0402300	Sb02g024300.1	-	-	-	-	2748971_5al	2748971_5al	-	-	-	2748971_5al	-	2748971_5al	-	-	-	-	-	-	-	-	2748971_5al	2748971_5al	-	WHE623_C11_F21ZA	WHE623_C11_F21ZA	Traes_5AL_08650A9DC.1	Traes_5AL_08650A9DC.1	Traes_5AL_08650A9DC.1
wsnp_Ex_rep_c70343_69286072_5A	73.71	-	-	-	-	-	-	-	-	-	-	-	-	-	-	-	-	-	-	-	-	-	-	-	-	-	-	-	-	-	-	-
wsnp_Ex_rep_c68515_67349904_5A	73.71	-	-	-	-	-	-	-	-	-	-	-	-	-	-	-	-	-	-	-	-	-	-	-	-	-	-	-	-	-	-	-
wsnp_BE442892A_Ta_2_2_5A	73.71	-	-	-	-	-	-	-	-	-	-	-	-	-	-	-	-	-	-	-	-	-	-	-	-	-	-	-	-	-	-	-
wsnp_Ku_c5071_9049540_5A	73.71	-	-	-	-	-	-	-	2155702_5al	2155702_5al	-	-	-	-	-	-	-	-	-	-	-	-	-	-	2155702_5al	2155702_5al	WHE3553_E02_J03ZS	WHE3553_E02_J03ZS;WHE3569_G07_N13ZS	WHE3553_E02_J03ZS;WHE3569_G07_N13ZS	Traes_5AL_2B7FB92CB.1	Traes_5AL_1B03BC4CF.1;Traes_5AL_2B7FB92CB.1	Traes_5AL_2B7FB92CB.1
wsnp_JD_c6047_7211052_5A	73.71	-	-	-	-	-	-	-	-	-	-	-	-	-	-	-	-	-	-	-	-	-	-	-	-	-	-	-	-	-	-	-
wsnp_CD453438A_Ta_2_1_5A	73.71	-	-	-	-	-	-	-	-	-	-	-	-	-	-	-	-	-	-	-	-	-	-	-	-	-	WHE0751_E03_I05ZY	WHE0751_E03_I05ZY	WHE0751_E03_I05ZY	Traes_5AL_28D5E9DAA.1	-	-
wsnp_Ex_c15163_23357477_5A	73.71	Bradi4g29600.1	Os09g0392100	Sb02g024030.1	-	-	-	-	2807316_5al	2807316_5al	2807316_5al	2807316_5al	2807316_5al	2807316_5al	2807316_5al	2807316_5al	-	-	-	-	-	-	-	-	2807316_5al	2807316_5al	-	-	-	Traes_5AL_737DE6F9D.1	Traes_5AL_737DE6F9D.1	Traes_5AL_737DE6F9D.1
-	-	Bradi4g29617.1	Os09g0393200	-	-	-	-	-	-	-	-	2747915_5al	-	2747915_5al	-	-	-	-	-	-	-	-	-	-	-	2747915_5al	-	-	-	Traes_5AL_C9FC195D1.1	Traes_5AL_C9FC195D1.1	Traes_5AL_C9FC195D1.1
-	-	Bradi4g29630.1	Os09g0394100	Sb02g024040.1	-	-	-	-	-	-	-	2689879_5al	-	2689879_5al	-	2689879_5al	-	-	-	-	-	-	-	-	-	2689879_5al	-	-	-	Traes_5AL_BBFE7756D.1	Traes_5AL_BBFE7756D.1	Traes_5AL_BBFE7756D.1
-	-	-	Os09g0394500	-	-	-	-	-	-	-	-	-	-	2793643_5al	-	-	-	-	-	-	-	-	-	-	-	2793643_5al	-	-	-	-	Traes_5AL_01A13992D.1;Traes_5AL_B8B668113.1	-
-	-	Bradi4g29660.1	Os09g0394600	Sb02g024070.1	-	-	-	-	-	-	-	2793643_5al	-	2793643_5al	-	2793643_5al	-	-	-	-	-	-	-	-	-	2793643_5al	-	-	-	Traes_5AL_01A13992D.1	Traes_5AL_01A13992D.1;Traes_5AL_B8B668113.1	Traes_5AL_01A13992D.1
-	-	Bradi4g29670.1	Os09g0394700	Sb02g024080.1	-	-	-	-	-	-	2793643_5al	2793643_5al	2793643_5al	2793643_5al	2793643_5al	2793643_5al	-	-	-	-	-	-	-	-	2793643_5al	2793643_5al	-	-	-	-	Traes_5AL_01A13992D.1;Traes_5AL_B8B668113.1	-
-	-	Bradi4g29680.1	Os09g0394900	Sb02g024090.1	-	-	-	-	-	-	-	2731834_5al	-	2731834_5al	-	2731834_5al	-	-	-	-	-	-	-	-	-	2731834_5al	-	-	WHE2341_G07_M13ZY	Traes_5AL_23B319E9E.1	Traes_5AL_23B319E9E.1	Traes_5AL_23B319E9E.1
-	-	Bradi4g29720.1	Os09g0396900	Sb02g024130.1	-	tplb0024l13	-	-	-	-	-	2695812_5al	-	2695812_5al	-	2695812_5al	-	-	-	2695812_5al;2782753_5al	-	-	-	-	-	2695812_5al;2782753_5al	-	-	WHE1787_E02_I03ZS	Traes_5AL_F80B422BA.1	Traes_5AL_F80B422BA.1	Traes_5AL_F80B422BA.1
-	-	Bradi4g29730.1	Os09g0397300	Sb02g024140.1	-	-	-	-	-	-	-	2675778_5al;866381_5al	-	2675778_5al;866381_5al	-	2675778_5al;866381_5al	-	-	-	-	-	-	-	-	-	866381_5al;2675778_5al	-	-	WHE2803_A04_B07ZS	Traes_5AL_98C605C48.1	Traes_5AL_EE59BB19D.1;Traes_5AL_98C605C48.1	Traes_5AL_EE59BB19D.1;Traes_5AL_98C605C48.1
-	-	Bradi4g29760.1	Os09g0397900	-	-	tplb0030m03	-	-	-	-	-	2682663_5al	-	2682663_5al	-	-	-	-	2682663_5al	2682663_5al	-	-	-	-	2682663_5al	2682663_5al	-	-	-	Traes_5AL_EC434AE0F.1	Traes_5AL_EC434AE0F.1	Traes_5AL_EC434AE0F.1
-	-	Bradi4g29796.1	-	-	-	-	-	-	-	-	-	2806666_5al	-	-	-	-	-	-	-	-	-	-	-	-	-	2806666_5al	-	-	-	-	-	-
-	-	Bradi4g29810.1	Os09g0401100	-	-	-	-	-	-	-	-	111920_5al;2703158_5al;2672928_5al	2703158_5al	111920_5al;2703158_5al;2672928_5al	-	-	-	-	-	-	-	-	-	-	2703158_5al	2703158_5al;2672928_5al;111920_5al	-	-	-	Traes_5AL_678EA44B2.1	Traes_5AL_678EA44B2.1;Traes_5AL_097E0BB13.1;Traes_5AL_4090950AE.1	Traes_5AL_678EA44B2.1;Traes_5AL_4090950AE.1
-	-	Bradi4g29820.1	Os09g0401200	-	-	-	-	-	-	-	-	2787976_5al;2672928_5al	-	2787976_5al;2672928_5al	-	-	-	-	-	-	-	-	-	-	-	2672928_5al;2787976_5al	-	-	-	Traes_5AL_097E0BB13.1	Traes_5AL_097E0BB13.1	Traes_5AL_097E0BB13.1
-	-	-	Os09g0401300	Sb02g024270.1	-	-	tplb0031i04	-	-	-	-	-	-	7360_5al	-	7360_5al	-	-	-	-	-	-	-	-	-	7360_5al	-	-	-	-	Traes_5AL_BF3D7E764.1	Traes_5AL_BF3D7E764.1
-	-	Bradi4g29840.1	Os09g0401600	Sb02g024280.1	-	-	-	-	-	-	-	2810808_5al	-	2810808_5al	-	2810808_5al	-	-	-	-	-	-	-	-	-	2810808_5al	-	-	-	Traes_5AL_55CFC4B56.1	Traes_5AL_55CFC4B56.1	Traes_5AL_55CFC4B56.1
wsnp_Ex_rep_c70343_69286263_5A	73.71	Bradi4g29870.1	Os09g0407200	Sb02g024340.1	-	-	-	-	2777049_5al	2777049_5al	-	2777049_5al	-	2777049_5al	-	2777049_5al	-	-	-	-	-	-	-	-	2777049_5al	2777049_5al	WHE3315_E11_J21ZS	WHE3315_E11_J21ZS	WHE3315_E11_J21ZS	Traes_5AL_385883702.1	Traes_5AL_385883702.1;Traes_5AL_532BF9D77.1	Traes_5AL_385883702.1;Traes_5AL_532BF9D77.1
-	-	-	Os09g0407600	-	-	-	-	-	-	-	-	-	-	2805231_5al	-	-	-	-	-	-	-	-	-	-	-	2805231_5al	-	-	WHE0958_D08_H16ZT	-	Traes_5AL_CFC54CBAD.1	-
-	-	-	-	Sb02g021100.1	-	-	-	-	-	-	-	-	-	-	-	2762008_5al	-	-	-	-	-	-	-	-	-	2762008_5al	-	-	-	-	Traes_5AL_DCDA7771F.1	Traes_5AL_DCDA7771F.1
-	-	-	Os09g0407800	Sb02g021120.1	-	-	-	-	-	-	-	-	-	1264322_5al;2745349_5al	1264322_5al	2745349_5al	-	-	-	-	-	-	-	-	1264322_5al	2745349_5al;1264322_5al	-	-	WHE2108_F01_L02ZS	-	-	-
-	-	Bradi4g29900.1	-	-	-	-	-	-	-	-	-	915330_5al;2800013_5al;2803710_5al;2749275_5al;2808709_5al;597257_5al	-	-	-	-	-	-	-	-	-	-	-	-	-	2749275_5al;2803710_5al;597257_5al;2808709_5al;2800013_5al;915330_5al	-	-	-	-	-	-
-	-	Bradi4g29910.1	Os09g0408500	-	-	-	-	-	-	-	2803476_5al	2803476_5al	2803476_5al	2803476_5al	-	-	-	-	-	-	-	-	-	-	2803476_5al	2803476_5al	-	WHE0014_C09_C09ZS	WHE0014_C09_C09ZS	Traes_5AL_15C06CFC0.1	Traes_5AL_15C06CFC0.1	Traes_5AL_15C06CFC0.1
-	-	-	-	Sb02g024360.1	-	-	-	-	-	-	-	-	-	-	-	2805231_5al	-	-	-	-	-	-	-	-	-	2805231_5al	-	-	WHE0958_D08_H16ZT	-	Traes_5AL_CFC54CBAD.1	-
-	-	-	-	Sb02g024370.1	-	-	-	-	-	-	-	-	-	-	-	2805231_5al	-	-	-	-	-	-	-	-	-	2805231_5al	-	-	WHE0958_D08_H16ZT	-	Traes_5AL_CFC54CBAD.1	-
-	-	-	Os09g0408600	Sb02g024380.1	-	-	-	-	-	-	-	-	-	2803476_5al;2797324_5al	-	2803476_5al;2797324_5al	-	-	-	-	-	-	-	-	-	2797324_5al;2803476_5al	-	-	WHE0014_C09_C09ZS	-	Traes_5AL_15C06CFC0.1	-
-	-	Bradi4g29930.1	Os09g0408800	Sb02g024390.1	-	-	-	-	-	-	-	2752034_5al	-	2754139_5al;2752034_5al	-	2752034_5al	-	-	-	-	-	-	-	-	-	2754139_5al;2752034_5al	-	-	-	-	Traes_5AL_6F347768E.1	Traes_5AL_6F347768E.1
-	-	-	-	Sb02g024425.1	-	-	-	-	-	-	-	-	-	-	-	1064388_5al	-	-	-	-	-	-	-	-	-	1064388_5al	-	-	-	-	Traes_5AL_22903FAFD.1;Traes_5AL_00C198395.1	-
wsnp_Ex_c12440_19836844_5A	73.71	Bradi4g29947.1	-	-	-	-	-	-	1064388_5al	1064388_5al	-	1064388_5al	-	-	-	-	-	-	-	-	-	-	-	-	1064388_5al	1064388_5al	3455_C09_E17ZS5_066	3455_C09_E17ZS5_066	3455_C09_E17ZS5_066	Traes_5AL_00C198395.1	Traes_5AL_22903FAFD.1;Traes_5AL_00C198395.1	Traes_5AL_00C198395.1
-	-	Bradi4g29960.1	-	-	-	-	-	-	-	-	-	2698377_5al	-	-	-	-	-	-	-	-	-	-	-	-	-	2698377_5al	-	-	-	-	Traes_5AL_25728F60F.1;Traes_5AL_9D26B5853.1	Traes_5AL_9D26B5853.1;Traes_5AL_25728F60F.1
-	-	Bradi4g30000.1	-	Sb02g024470.1	-	tplb0017n04	-	-	-	-	2742041_5al	2742041_5al	-	-	-	2742041_5al	-	-	2742041_5al	2742041_5al	-	-	-	-	2742041_5al	2742041_5al	-	-	-	Traes_5AL_FD24C4D3F.1	Traes_5AL_FD24C4D3F.1	Traes_5AL_FD24C4D3F.1
-	-	Bradi4g30017.1	Os09g0411600	Sb02g024490.1	-	-	-	-	-	-	-	2787383_5al;385328_5al	-	2787383_5al;385328_5al	-	2787383_5al;385328_5al	-	-	-	-	-	-	-	-	-	385328_5al;2787383_5al	-	-	-	-	Traes_5AL_F8C3B03A5.1	Traes_5AL_F8C3B03A5.1
-	-	Bradi4g30030.1	Os09g0417500	Sb02g024500.1	-	-	-	-	-	-	-	31032_5al	-	31032_5al	-	31032_5al	-	-	-	-	-	-	-	-	-	31032_5al	-	-	-	Traes_5AL_7E134CAB9.1	Traes_5AL_7E134CAB9.1	Traes_5AL_7E134CAB9.1
-	-	Bradi4g30040.1	Os09g0411650	Sb02g024510.1	-	tplb0062k02	-	-	-	-	-	31032_5al	-	31032_5al	-	31032_5al	-	-	-	31032_5al	-	-	-	-	-	31032_5al	-	-	-	-	Traes_5AL_7E134CAB9.1	-
-	-	Bradi4g30050.1	Os09g0411700	Sb02g024520.1	-	RFL_Contig3039	-	-	-	-	2806953_5al	2806953_5al	2806953_5al	2806953_5al	2806953_5al	2806953_5al	-	-	2806953_5al	2806953_5al	-	-	-	-	2806953_5al	2806953_5al	-	WHE0975_D10_G19ZS	WHE0975_D10_G19ZS	Traes_5AL_ED53128E0.1	Traes_5AL_ED53128E0.1	Traes_5AL_ED53128E0.1
-	-	Bradi4g30060.2	-	-	-	-	-	-	-	-	-	2777560_5al	-	-	-	-	-	-	-	-	-	-	-	-	-	2777560_5al	-	-	WHE1078_B07_D14ZS	Traes_5AL_DC76F0F83.1	Traes_5AL_DC76F0F83.1;Traes_5AL_874668E31.1	Traes_5AL_DC76F0F83.1
-	-	Bradi4g30070.1	Os09g0412200	Sb02g024540.1	-	-	-	-	-	-	2777560_5al	2777560_5al	-	2777560_5al	-	2777560_5al	-	-	-	-	-	-	-	-	2777560_5al	2777560_5al	-	WHE1078_B07_D14ZS	WHE1078_B07_D14ZS	Traes_5AL_874668E31.1	Traes_5AL_DC76F0F83.1;Traes_5AL_874668E31.1	Traes_5AL_874668E31.1
-	-	Bradi4g30130.1	-	-	-	-	-	-	-	-	-	2803744_5al	-	-	-	-	-	-	-	-	-	-	-	-	-	2803744_5al	-	-	-	Traes_5AL_3F575A9C1.1	Traes_5AL_3F575A9C1.1	Traes_5AL_3F575A9C1.1
-	-	-	Os09g0412700	-	-	-	-	-	-	-	-	-	-	2803744_5al	-	-	-	-	-	-	-	-	-	-	-	2803744_5al	-	-	-	-	Traes_5AL_3F575A9C1.1	-
-	-	Bradi4g30140.1	Os09g0412900	-	-	-	-	-	-	-	-	2710770_5al	-	2710770_5al	-	-	-	-	-	-	-	-	-	-	-	2710770_5al	-	-	-	Traes_5AL_5D65F5235.1	Traes_5AL_5D65F5235.1	Traes_5AL_5D65F5235.1
-	-	-	-	Sb02g024560.1	-	-	-	-	-	-	-	-	-	-	-	2803744_5al	-	-	-	-	-	-	-	-	-	2803744_5al	-	-	-	-	Traes_5AL_3F575A9C1.1	-
-	-	Bradi4g30150.7	-	Sb02g024570.1	-	-	-	-	-	-	-	2736298_5al	-	-	-	2736298_5al	-	-	-	-	-	-	-	-	-	2736298_5al	-	-	WHE1109_E03_I05ZS	-	Traes_5AL_1C4AB8F62.1	-
-	-	-	Os09g0413000	-	-	-	-	-	-	-	-	-	-	2736298_5al	-	-	-	-	-	-	-	-	-	-	-	2736298_5al	-	-	WHE1109_E03_I05ZS	-	Traes_5AL_1C4AB8F62.1	-
-	-	Bradi4g30160.1	Os09g0413100	Sb02g024580.1	-	-	-	-	-	-	-	1004531_5al	1004531_5al	1004531_5al	1004531_5al	1004531_5al	-	-	-	-	-	-	-	-	1004531_5al	1004531_5al	-	WHE0579_H11_H11ZE	WHE0579_H11_H11ZE	Traes_5AL_2EDDF65BE.1	Traes_5AL_2EDDF65BE.1	Traes_5AL_2EDDF65BE.1
-	-	Bradi4g30177.1	-	-	-	-	-	-	-	-	-	646164_5al	-	-	-	-	-	-	-	-	-	-	-	-	-	646164_5al	-	-	-	-	Traes_5AL_F35B9FF8E.1;Traes_5AL_AC299D3FF.1;Traes_5AL_4D6CEE175.1	-
-	-	Bradi4g30190.1	Os09g0413300	-	-	-	-	-	-	-	-	646164_5al	-	646164_5al	-	-	-	-	-	-	-	-	-	-	-	646164_5al	-	-	-	Traes_5AL_4D6CEE175.1	Traes_5AL_F35B9FF8E.1;Traes_5AL_AC299D3FF.1;Traes_5AL_4D6CEE175.1	Traes_5AL_4D6CEE175.1
-	-	Bradi4g30200.1	Os09g0413600	Sb02g024620.1	-	-	-	-	-	-	-	2695816_5al;2777811_5al	-	2695816_5al;2777811_5al	-	2695816_5al;2777811_5al	-	-	-	-	-	-	-	-	-	2695816_5al;2777811_5al	-	-	-	Traes_5AL_B6C68B37C.1	Traes_5AL_CFAE20551.1;Traes_5AL_B6C68B37C.1	Traes_5AL_B6C68B37C.1;Traes_5AL_CFAE20551.1
-	-	Bradi4g30210.1	Os09g0413700	Sb02g024630.1	-	tplb0016b03	-	-	-	-	-	2806311_5al	2806311_5al	2806311_5al	2806311_5al	2806311_5al	-	-	2806311_5al	2806311_5al	-	-	-	-	2806311_5al	2806311_5al	-	-	-	Traes_5AL_5D958B4C1.1	Traes_5AL_5D958B4C1.1	Traes_5AL_5D958B4C1.1
-	-	Bradi4g30227.1	-	-	-	-	-	-	-	-	-	2811498_5al	-	-	-	-	-	-	-	-	-	-	-	-	-	2811498_5al	-	-	-	Traes_5AL_C1EC942D6.1	Traes_5AL_C1EC942D6.1	Traes_5AL_C1EC942D6.1
-	-	Bradi4g38240.1	-	-	-	-	-	-	-	-	-	2701938_5al	-	-	-	-	-	-	-	-	-	-	-	-	-	2701938_5al	-	-	-	-	-	-
-	-	Bradi4g38260.1	-	-	-	tplb0059e05	-	-	-	-	-	2731002_5al	-	-	-	-	-	-	-	2731002_5al	-	-	-	-	-	2731002_5al	-	-	WHE2337_B11_C21ZT	Traes_5AL_3AB38DAAD.1	Traes_5AL_3AB38DAAD.1	Traes_5AL_3AB38DAAD.1
-	-	Bradi4g38270.1	-	-	-	-	-	-	-	-	-	2774313_5al;2806881_5al	-	-	-	-	-	-	-	-	-	-	-	-	-	2806881_5al;2774313_5al	-	-	WHE1778_C02_E03ZS	Traes_5AL_D03E7F2F7.1	Traes_5AL_D03E7F2F7.1	Traes_5AL_D03E7F2F7.1
-	-	Bradi4g38330.1	-	-	-	-	-	-	-	-	-	2803815_5al;2793339_5al	-	-	-	-	-	-	-	-	-	-	-	-	-	2793339_5al;2803815_5al	-	-	-	Traes_5AL_568E56A57.1	Traes_5AL_305CF79071.1;Traes_5AL_568E56A57.1	Traes_5AL_568E56A57.1;Traes_5AL_305CF79071.1
-	-	Bradi4g38350.1	-	-	-	-	-	-	-	-	-	507767_5al;2776633_5al	-	-	-	-	-	-	-	-	-	-	-	-	-	2776633_5al;507767_5al	-	-	WHE3008_F11_L22ZT;WHE3028_G06_N12ZS	Traes_5AL_027DD2E07.1	Traes_5AL_027DD2E07.1;Traes_5AL_F44B3B5C4.1	Traes_5AL_027DD2E07.1;Traes_5AL_F44B3B5C4.1
-	-	Bradi4g38357.1	-	-	-	-	-	-	-	-	-	2733350_5al	-	-	-	-	-	-	-	-	-	-	-	-	-	2733350_5al	-	-	-	Traes_5AL_E95E4829E.1	Traes_5AL_E95E4829E.1	Traes_5AL_E95E4829E.1
-	-	Bradi4g38380.1	-	-	-	-	-	-	-	-	-	2759077_5al	-	-	-	-	-	-	-	-	-	-	-	-	-	2759077_5al	-	-	-	-	-	-
-	-	Bradi4g38527.1	-	-	-	-	-	-	-	-	-	2675820_5al	-	-	-	-	-	-	-	-	-	-	-	-	-	2675820_5al	-	-	-	-	-	-
-	-	Bradi4g38540.1	-	-	-	-	-	-	-	-	-	2807309_5al	-	-	-	-	-	-	-	-	-	-	-	-	-	2807309_5al	-	-	-	-	-	-
-	-	Bradi4g38560.1	-	-	-	-	-	-	-	-	-	835249_5al	-	-	-	-	-	-	-	-	-	-	-	-	-	835249_5al	-	-	-	-	-	-
-	-	Bradi4g38660.1	-	-	-	-	-	-	-	-	-	2736359_5al;2809199_5al	-	-	-	-	-	-	-	-	-	-	-	-	-	2736359_5al;2809199_5al	-	-	-	-	Traes_5AL_1F9A1AC37.1	Traes_5AL_1F9A1AC37.1
-	-	Bradi4g38665.1	-	-	-	-	-	-	-	-	-	2808194_5al;2772461_5al	-	-	-	-	-	-	-	-	-	-	-	-	-	2772461_5al;2808194_5al	-	-	-	-	-	-
-	-	Bradi4g38690.1	-	-	-	-	-	-	-	-	-	2810623_5al	-	-	-	-	-	-	-	-	-	-	-	-	-	2810623_5al	-	-	WHE1148_G02_N04ZS	Traes_5AL_FE6E41DC1.1	Traes_5AL_76DC44E77.1;Traes_5AL_FE6E41DC1.1;Traes_5AL_4FF33D496.1	Traes_5AL_FE6E41DC1.1
-	-	Bradi4g38700.1	-	-	-	-	-	-	-	-	-	2810623_5al	-	-	-	-	-	-	-	-	-	-	-	-	-	2810623_5al	-	-	WHE1148_G02_N04ZS	Traes_5AL_76DC44E77.1	Traes_5AL_76DC44E77.1;Traes_5AL_FE6E41DC1.1;Traes_5AL_4FF33D496.1	Traes_5AL_76DC44E77.1
-	-	Bradi4g38965.1	-	-	-	-	-	-	-	-	-	2809810_5al	-	-	-	-	-	-	-	-	-	-	-	-	-	2809810_5al	-	-	-	-	Traes_5AL_8008803A5.1	-
-	-	Bradi4g38980.1	-	-	-	-	-	-	-	-	-	684390_5al	-	-	-	-	-	-	-	-	-	-	-	-	-	684390_5al	-	-	-	Traes_5AL_4949400C4.1	Traes_5AL_4949400C4.1	Traes_5AL_4949400C4.1
-	-	Bradi4g39137.1	-	-	-	RFL_Contig5569	-	-	-	-	-	2709957_5al;2766846_5al;2738880_5al	-	-	-	-	-	-	2766846_5al	2709957_5al;2766846_5al;2738880_5al	-	-	-	-	2766846_5al	2738880_5al;2709957_5al;2766846_5al	-	-	WHE2101_H02_O03ZS	Traes_5AL_1A385DD24.1	Traes_5AL_1A385DD24.1	Traes_5AL_1A385DD24.1
-	-	Bradi4g39240.1	-	-	-	-	-	-	-	-	-	2810212_5al	-	-	-	-	-	-	-	-	-	-	-	-	-	2810212_5al	-	-	-	-	-	-
-	-	Bradi4g39277.1	-	-	-	-	-	-	-	-	-	2773574_5al	-	-	-	-	-	-	-	-	-	-	-	-	-	2773574_5al	-	-	-	Traes_5AL_5E7E682D2.1	Traes_5AL_2E79B98C6.1	Traes_5AL_2E79B98C6.1;Traes_5AL_5E7E682D2.1
-	-	Bradi4g39317.1	-	-	-	-	-	-	-	-	-	2805152_5al	-	-	-	-	-	-	-	-	-	-	-	-	-	2805152_5al	-	-	-	-	-	-
-	-	Bradi4g39380.1	-	-	-	-	-	-	-	-	-	664962_5al;2750526_5al	-	-	-	-	-	-	-	-	-	-	-	-	-	664962_5al;2750526_5al	-	-	-	-	-	-
-	-	Bradi4g39530.1	-	-	-	-	-	-	-	-	-	2796461_5al	-	-	-	-	-	-	-	-	-	-	-	-	-	2796461_5al	-	-	WHE0591-0594_F05_F05ZE	Traes_5AL_82B7E8573.1	Traes_5AL_82B7E8573.1	Traes_5AL_82B7E8573.1
wsnp_Ex_rep_c113621_94394656_5A	73.71	Bradi4g39590.1	-	-	-	-	-	-	262481_5al	262481_5al;2778289_5al	-	2672843_5al;262481_5al	-	-	-	-	-	-	-	-	-	-	-	-	262481_5al	2778289_5al;262481_5al;2672843_5al	-	-	-	Traes_5AL_2EC36FC33.1;Traes_5AL_E24DCCFF0.1	Traes_5AL_2EC36FC33.1;Traes_5AL_E8F570C66.1;Traes_5AL_E24DCCFF0.1;Traes_5AL_1D8F705CE.1	Traes_5AL_2EC36FC33.1;Traes_5AL_1D8F705CE.1;Traes_5AL_E24DCCFF0.1
-	-	Bradi4g39600.1	-	-	-	tplb0004h09	-	-	-	-	2156424_5al	2742947_5al;567842_5al;149972_5al	-	-	-	-	-	-	2742947_5al	2156424_5al;2742947_5al;567842_5al	-	-	-	-	2156424_5al;2742947_5al	2742947_5al;2156424_5al;567842_5al;149972_5al	-	WHE2014_C08_E16ZT;WHE1104_B09_D18ZS	WHE2014_C08_E16ZT;WHE1104_B09_D18ZS	Traes_5AL_F1AB5C004.1	Traes_5AL_763343BC0.1;Traes_5AL_F1AB5C004.1;Traes_5AL_AB801600B.1;Traes_5AL_821898B2E.1	Traes_5AL_763343BC0.1;Traes_5AL_F1AB5C004.1;Traes_5AL_AB801600B.1
-	-	Bradi4g39730.1	-	-	-	-	-	-	-	-	-	2791411_5al	-	-	-	-	-	-	-	-	-	-	-	-	-	2791411_5al	-	-	-	Traes_5AL_1AF8FD33F.1	Traes_5AL_96274800D.1	Traes_5AL_96274800D.1
-	-	Bradi4g39760.1	-	-	-	-	-	-	-	-	-	2811167_5al	-	-	-	-	-	-	-	-	-	-	-	-	-	2811167_5al	-	-	-	-	Traes_5AL_1AF8FD33F.1	Traes_5AL_1AF8FD33F.1
-	-	Bradi4g39800.2	-	-	-	-	-	-	-	-	-	1001351_5al	-	-	-	-	-	-	-	-	-	-	-	-	-	1001351_5al	-	-	-	-	Traes_5AL_DEDF36AD2.1	-
-	-	-	-	Sb02g028530.1	-	-	-	-	-	-	-	-	-	-	-	2668583_5al	-	-	-	-	-	-	-	-	-	2668583_5al	-	-	-	-	Traes_5AL_156C3BB94.1	-
-	-	Bradi4g39810.1	-	Sb02g028560.1	-	-	-	-	-	-	-	2773870_5al	-	-	-	2729712_5al	-	-	-	-	-	-	-	-	-	2773870_5al;2729712_5al	-	-	-	-	-	-
-	-	Bradi4g39970.1	-	-	-	-	-	-	-	-	-	2743279_5al;832202_5al	-	-	-	-	-	-	-	-	-	-	-	-	-	2743279_5al;832202_5al	-	-	-	-	Traes_5AL_67C6B0F48.1	Traes_5AL_67C6B0F48.1
-	-	Bradi4g39980.1	-	-	-	-	-	-	-	-	-	2735795_5al	-	-	-	-	-	-	-	-	-	-	-	-	-	2735795_5al	-	-	-	Traes_5AL_604D99DF9.1	Traes_5AL_604D99DF9.1	Traes_5AL_604D99DF9.1
-	-	Bradi4g39987.1	-	-	-	-	-	-	-	-	-	2686581_5al	-	-	-	-	-	-	-	-	-	-	-	-	-	2686581_5al	-	-	-	-	-	-
-	-	Bradi4g40020.1	-	-	-	-	-	-	-	-	-	2809658_5al;2809657_5al	-	-	-	-	-	-	-	-	-	-	-	-	-	2809657_5al;2809658_5al	-	-	-	-	-	-
-	-	Bradi4g40030.1	-	-	-	tplb0002p05	-	-	-	-	-	2808265_5al	-	-	-	-	-	-	-	2808265_5al	-	-	-	-	-	2808265_5al	-	-	WHE3006_F05_K10ZS	Traes_5AL_00DCD9DAF.1	Traes_5AL_00DCD9DAF.1;Traes_5AL_3940E3758.1	Traes_5AL_00DCD9DAF.1;Traes_5AL_3940E3758.1
-	-	Bradi4g40220.1	-	-	-	-	-	-	-	-	-	2769150_5al;2649676_5al;2777476_5al;2747623_5al	-	-	-	-	-	-	-	-	-	-	-	-	-	2769150_5al;2747623_5al;2649676_5al;2777476_5al	-	-	-	-	Traes_5AL_AD1AE3C44.1;Traes_5AL_2D5ACE514.1	Traes_5AL_AD1AE3C44.1;Traes_5AL_2D5ACE514.1
-	-	Bradi4g40260.2	-	-	-	-	-	-	-	-	-	2743933_5al;2691232_5al;2781260_5al	-	-	-	-	-	-	-	-	-	-	-	-	-	2691232_5al;2781260_5al;2743933_5al	-	-	-	Traes_5AL_B3E561820.1	Traes_5AL_B3E561820.1;Traes_5AL_9813E63D3.1	Traes_5AL_B3E561820.1;Traes_5AL_9813E63D3.1
-	-	Bradi4g40610.1	-	-	-	-	-	-	-	-	-	2793296_5al	-	-	-	-	-	-	-	-	-	-	-	-	-	2793296_5al	-	-	WHE3311_C11_F21ZS	-	Traes_5AL_9BCAC6920.1	-
-	-	Bradi4g40900.1	-	-	-	RFL_Contig4199	-	-	-	-	-	907978_5al	-	-	-	-	-	-	2738769_5al	2685442_5al;2738769_5al;907978_5al	-	-	-	-	2738769_5al	2685442_5al;2738769_5al;907978_5al	-	WHE1061_B06_D11ZT	WHE1061_B06_D11ZT;WHE1061_B06_D11ZS	Traes_5AL_DED32241A.1	Traes_5AL_0A1176C4F.1;Traes_5AL_DED32241A.1	Traes_5AL_0A1176C4F.1;Traes_5AL_DED32241A.1
-	-	Bradi4g41440.1	Os09g0397400	Sb02g024150.1	-	-	-	-	-	-	2696215_5al	2696215_5al;535471_5al	2696215_5al	2696215_5al	2696215_5al	2696215_5al	-	-	-	-	-	-	-	-	2696215_5al	535471_5al;2696215_5al	-	-	-	Traes_5AL_920D392AC.1	Traes_5AL_920D392AC.1	Traes_5AL_920D392AC.1
-	-	Bradi4g41470.1	-	-	-	-	-	-	-	-	-	2785563_5al	-	-	-	-	-	-	-	-	-	-	-	-	-	2785563_5al	-	-	-	Traes_5AL_F7E6EB5BF.1	-	Traes_5AL_F7E6EB5BF.1
-	-	Bradi4g41490.1	-	-	-	-	-	-	-	-	-	2763333_5al;2755044_5al;2812322_5al;2765692_5al;2751671_5al	-	-	-	-	-	-	-	-	-	-	-	-	-	2755044_5al;2763333_5al;2812322_5al;2765692_5al;2751671_5al	-	-	-	Traes_5AL_63929ED1D.1	-	Traes_5AL_63929ED1D.1
-	-	Bradi4g41520.1	-	-	-	-	-	-	-	-	-	2752648_5al	-	-	-	-	-	-	-	-	-	-	-	-	-	2752648_5al	-	-	WHE3003_D07_H13ZS	Traes_5AL_9F97103C2.1	Traes_5AL_9F97103C2.1	Traes_5AL_9F97103C2.1
-	-	Bradi4g41550.1	-	-	-	-	-	-	-	-	-	2769273_5al;2694802_5al	-	-	-	-	-	-	-	-	-	-	-	-	-	2769273_5al;2694802_5al	-	-	-	-	-	-
-	-	Bradi4g41717.1	-	-	-	-	-	-	-	-	2769540_5al	1494090_5al	-	-	-	-	-	-	-	-	-	-	-	-	2769540_5al	1494090_5al	-	-	-	Traes_5AL_52D8C19CB.1	Traes_5AL_DC7F3D86D.1	Traes_5AL_DC7F3D86D.1;Traes_5AL_52D8C19CB.1
-	-	Bradi4g41790.1	-	-	-	-	-	-	-	-	-	2044401_5al	-	-	-	-	-	-	-	-	-	-	-	-	-	2044401_5al	-	-	-	Traes_5AL_A751CA7E5.1	Traes_5AL_A751CA7E5.1	Traes_5AL_A751CA7E5.1
-	-	Bradi4g41820.1	-	Sb08g004000.1	-	-	-	-	-	-	-	2039140_5al	-	-	-	2039140_5al	-	-	-	-	-	-	-	-	-	2039140_5al	-	-	-	Traes_5AL_83533B97D.1	Traes_5AL_D38708404.1	Traes_5AL_D38708404.1;Traes_5AL_83533B97D.1
-	-	-	-	Sb08g003990.1	-	-	-	-	-	-	-	-	-	-	2734377_5al	2734377_5al	-	-	-	-	-	-	-	-	2734377_5al	2734377_5al	-	WHE0940_H04_P08ZS	WHE0940_H04_P08ZS	-	Traes_5AL_206C0CE33.1	Traes_5AL_206C0CE33.1
-	-	Bradi4g41857.2	-	Sb08g003963.1	-	-	-	-	-	-	-	1597870_5al	-	-	-	1597870_5al	-	-	-	-	-	-	-	-	-	1597870_5al	-	-	WHE2101_D10_G19ZS	Traes_5AL_FC2EA66C1.1	Traes_5AL_FC2EA66C1.1;Traes_5AL_2A90A4D77.1	Traes_5AL_FC2EA66C1.1
-	-	Bradi4g41870.1	-	Sb08g003960.1	-	-	-	-	-	-	2747737_5al	1597870_5al	-	-	-	1597870_5al	-	-	-	-	-	-	-	-	2747737_5al	1597870_5al	-	-	WHE2101_D10_G19ZS	Traes_5AL_75FB3E64E.1	Traes_5AL_FC2EA66C1.1;Traes_5AL_2A90A4D77.1	Traes_5AL_75FB3E64E.1
-	-	Bradi4g41910.1	-	-	-	-	-	-	-	-	2189286_5al	2189286_5al	-	-	-	-	-	-	-	-	-	-	-	-	2189286_5al	2189286_5al	-	-	WHE2314_F09_K18ZS	-	Traes_5AL_D2CD3A7A9.1	-
-	-	Bradi4g41925.1	-	-	-	-	-	-	-	-	-	2740308_5al	-	-	-	-	-	-	-	-	-	-	-	-	-	2740308_5al	-	-	-	-	Traes_5AL_BD5C9C1FE.1	-
-	-	Bradi4g31727.1	Os09g0448200	Sb02g026170.1	-	RFL_Contig4597	-	-	-	-	2798980_5al	2783018_5al;2798980_5al	2798980_5al	2783018_5al;2798980_5al	2798980_5al	2783018_5al;2798980_5al	-	-	-	2783018_5al;2747778_5al	-	-	-	-	2798980_5al	2798980_5al;2783018_5al;2747778_5al	-	WHE1123_A05_B09ZS	BRY_3404;WHE1123_A05_B09ZS	Traes_5AL_3299C8451.1	Traes_5AL_3299C8451.1;Traes_5AL_D3693900B.1	Traes_5AL_D3693900B.1;Traes_5AL_3299C8451.1
-	-	Bradi4g31720.1	-	-	-	-	-	-	-	-	-	2789100_5al	-	-	-	-	-	-	-	-	-	-	-	-	-	2789100_5al	-	-	-	-	Traes_5AL_33C1C9D0D.1	-
-	-	Bradi4g31710.1	Os09g0447300	Sb02g026160.1	-	-	-	-	-	-	-	2805338_5al;2802834_5al;2805531_5al;306451_5al	-	2805338_5al;2802834_5al;2805531_5al	-	2805338_5al;2802834_5al;2789100_5al;2805531_5al	-	-	-	-	-	-	-	-	-	2802834_5al;2789100_5al;2805531_5al;2805338_5al;306451_5al	-	-	-	Traes_5AL_589036928.1	Traes_5AL_14F6CD77E.1;Traes_5AL_33C1C9D0D.1;Traes_5AL_EC6166E4C.1;Traes_5AL_589036928.1;Traes_5AL_505D61E58.1;Traes_5AL_F4785D480.1	Traes_5AL_505D61E58.1;Traes_5AL_EC6166E4C.1;Traes_5AL_589036928.1;Traes_5AL_14F6CD77E.1
-	-	Bradi4g31700.1	-	-	-	-	-	-	-	-	-	2801279_5al;2783806_5al	-	-	-	-	-	-	-	-	-	-	-	-	-	2801279_5al;2783806_5al	-	-	-	-	-	-
-	-	Bradi4g31680.1	Os09g0446800	Sb02g026140.1	-	-	-	-	-	-	2787350_5al	2787350_5al	-	2787350_5al	2787350_5al	2787350_5al	-	-	-	-	-	-	-	-	2787350_5al	2787350_5al	-	-	WHE0905_G04_M07ZS	Traes_5AL_020BB9D69.1	Traes_5AL_020BB9D69.1	Traes_5AL_020BB9D69.1
-	-	-	Os09g0446400	-	-	-	-	-	-	-	-	-	-	2564152_5al	-	-	-	-	-	-	-	-	-	-	-	2564152_5al	-	-	-	-	-	-
-	-	-	-	Sb02g026125.1	-	-	-	-	-	-	-	-	-	-	-	2669237_5al	-	-	-	-	-	-	-	-	-	2669237_5al	-	-	WHE2328_F05_L10ZS	-	Traes_5AL_EBB9DEF0B.1	-
-	-	Bradi4g31640.1	Os09g0446200	Sb02g026120.1	-	-	-	-	-	-	-	2669237_5al	-	2669237_5al	-	2669237_5al	-	-	-	-	-	-	-	-	-	2669237_5al	-	-	WHE2328_F05_L10ZS	Traes_5AL_EBB9DEF0B.1	Traes_5AL_EBB9DEF0B.1	Traes_5AL_EBB9DEF0B.1
-	-	Bradi4g31630.1	Os09g0516800	Sb02g026110.1	-	-	-	-	-	-	-	1431435_5al	-	1431435_5al	-	1431435_5al	-	-	-	-	-	-	-	-	-	1431435_5al	-	-	WHE2831_H02_P03ZS	Traes_5AL_C60BF265D.1	Traes_5AL_C60BF265D.1	Traes_5AL_C60BF265D.1
-	-	Bradi4g31550.1	-	Sb02g026020.1	-	RFL_Contig3950	-	-	-	-	-	2661813_5al	-	-	-	2661813_5al	-	-	2661813_5al	2661813_5al	-	-	-	-	2661813_5al	2661813_5al	-	-	-	Traes_5AL_71C7235C8.1	Traes_5AL_71C7235C8.1	Traes_5AL_71C7235C8.1
wsnp_Ex_rep_c72507_70869798_5A	74.51	Bradi4g31540.1	Os09g0444200	Sb02g026010.1	tplb0001a13	-	-	-	2776722_5al	2776722_5al	2776722_5al	2776722_5al	-	2776722_5al	-	2776722_5al	2776722_5al	2776722_5al	-	-	-	-	-	-	2776722_5al	2776722_5al	WHE0442_E07_I14ZY	WHE0442_E07_I14ZY	WHE0442_E07_I14ZY	Traes_5AL_445732DA3.1	Traes_5AL_445732DA3.1	Traes_5AL_445732DA3.1
-	-	Bradi4g31490.1	Os09g0443000	Sb02g025966.1	-	-	-	-	-	-	-	2778423_5al;2394491_5al;2700059_5al;2735874_5al	-	2778423_5al;2394491_5al;2700059_5al;2735874_5al	-	2778423_5al;2700059_5al;2735874_5al	-	-	-	-	-	-	-	-	-	2735874_5al;2700059_5al;2778423_5al;2394491_5al	-	-	-	-	-	-
-	-	-	-	Sb02g025963.1	-	-	-	-	-	-	-	-	-	-	-	2778423_5al;2700059_5al	-	-	-	-	-	-	-	-	-	2700059_5al;2778423_5al	-	-	-	-	-	-
-	-	Bradi4g31480.1	Os09g0442900	Sb02g025960.1	-	tplb0043j06	-	-	-	-	262481_5al	262481_5al	262481_5al	262481_5al	262481_5al	262481_5al	-	-	262481_5al	262481_5al	-	-	-	-	262481_5al	262481_5al	-	-	-	Traes_5AL_E8F570C66.1	Traes_5AL_E8F570C66.1;Traes_5AL_E24DCCFF0.1	Traes_5AL_E8F570C66.1
-	-	-	Os09g0442800	-	-	-	-	-	-	-	-	-	-	1931171_5al	-	-	-	-	-	-	-	-	-	-	-	1931171_5al	-	-	-	-	Traes_5AL_4D23C9AE9.1	Traes_5AL_4D23C9AE9.1
-	-	-	Os09g0442700	-	-	-	-	-	-	-	-	-	-	2778892_5al	-	-	-	-	-	-	-	-	-	-	-	2778892_5al	-	-	WHE2832_E11_J22ZS	-	Traes_5AL_3AD3D4BCE.1	-
-	-	Bradi4g31460.1	-	Sb02g025940.1	-	-	-	-	-	-	-	1736135_5al	-	-	-	1736135_5al	-	-	-	-	-	-	-	-	-	1736135_5al	-	-	-	Traes_5AL_1124A4A10.1	Traes_5AL_D4D937107.1	Traes_5AL_D4D937107.1;Traes_5AL_1124A4A10.1
-	-	Bradi4g31450.1	-	Sb02g025930.1	-	tplb0016l24	-	-	-	-	-	789276_5al	-	-	-	789276_5al	-	-	-	789276_5al;213016_5al;2767181_5al	-	-	-	-	-	213016_5al;2767181_5al;789276_5al	-	-	-	Traes_5AL_0E3BC6DFC.1	Traes_5AL_0E3BC6DFC.1	Traes_5AL_0E3BC6DFC.1
-	-	Bradi4g31440.2	Os09g0442300	Sb02g025920.1	-	-	-	-	-	-	-	2809791_5al	-	2809791_5al	2809791_5al	2809791_5al	-	-	-	-	-	-	-	-	2809791_5al	2809791_5al	-	0403_D05_H09ZS5_042	0403_D05_H09ZS5_042	Traes_5AL_A9C9D731A.1	Traes_5AL_A9C9D731A.1	Traes_5AL_A9C9D731A.1
-	-	Bradi4g31430.1	Os09g0442100	Sb02g025910.1	-	-	-	-	-	-	-	2736317_5al;2675382_5al;2792079_5al;2697110_5al;739335_5al;2685153_5al	-	2736317_5al;2675382_5al;2792079_5al;739335_5al;1000168_5al;2685153_5al	-	2736317_5al;2675382_5al;2792079_5al;739335_5al;2685153_5al	-	-	-	-	-	-	-	-	-	739335_5al;2675382_5al;2685153_5al;2792079_5al;2697110_5al;2736317_5al;1000168_5al	-	-	1903_B09_D17ZS5_074;WHE0284_C03_E06ZS	Traes_5AL_FC06F4F12.1	Traes_5AL_BF7B7437A.1;Traes_5AL_FC06F4F12.1;Traes_5AL_857A0C6DE.1;Traes_5AL_F9DED2BA3.1;Traes_5AL_685E4D02A.1;Traes_5AL_90E59502C.1	Traes_5AL_FC06F4F12.1;Traes_5AL_685E4D02A.1;Traes_5AL_BF7B7437A.1;Traes_5AL_857A0C6DE.1;Traes_5AL_F9DED2BA3.1
-	-	-	-	Sb02g025890.1	-	-	-	-	-	-	-	-	-	-	-	2735117_5al	-	-	-	-	-	-	-	-	-	2735117_5al	-	-	-	-	-	-
-	-	-	-	Sb02g025870.1	-	-	-	-	-	-	-	-	-	-	-	1668014_5al;2566160_5al;564800_5al	-	-	-	-	-	-	-	-	-	1668014_5al;2566160_5al;564800_5al	-	-	-	-	-	-
-	-	Bradi4g31410.1	-	-	-	-	-	-	-	-	-	2155702_5al;2809172_5al	-	-	-	-	-	-	-	-	-	-	-	-	-	2809172_5al;2155702_5al	-	-	WHE3569_G07_N13ZS	-	Traes_5AL_1B03BC4CF.1;Traes_5AL_2B7FB92CB.1	-
-	-	Bradi4g31390.1	-	-	-	-	-	-	-	-	-	2745914_5al;2792119_5al	-	-	-	-	-	-	-	-	-	-	-	-	-	2792119_5al;2745914_5al	-	-	-	Traes_5AL_04311A63B.1	Traes_5AL_30D59F68B.1	Traes_5AL_04311A63B.1
-	-	Bradi4g31380.1	-	-	-	-	-	-	-	-	-	2792119_5al	-	-	-	-	-	-	-	-	-	-	-	-	-	2792119_5al	-	-	-	Traes_5AL_30D59F68B.1	Traes_5AL_30D59F68B.1	Traes_5AL_30D59F68B.1
-	-	Bradi4g31367.1	Os09g0441400	-	-	-	-	-	-	-	-	2810268_5al	-	2810268_5al;2792119_5al	-	-	-	-	-	-	-	-	-	-	-	2810268_5al;2792119_5al	-	-	WHE4157_B09_D17ZS	-	Traes_5AL_900E0A0FC.1;Traes_5AL_30D59F68B.1	-
-	-	Bradi4g31350.1	-	-	-	-	-	-	-	-	-	2811028_5al;2773747_5al	-	-	-	-	-	-	-	-	-	-	-	-	-	2773747_5al;2811028_5al	-	-	WHE0062_E12_J22ZS	Traes_5AL_368EF2D5E.1	Traes_5AL_368EF2D5E.1	Traes_5AL_368EF2D5E.1
-	-	-	-	Sb02g025840.1	-	-	-	-	-	-	-	-	-	-	-	2810268_5al;2792119_5al	-	-	-	-	-	-	-	-	-	2810268_5al;2792119_5al	-	-	WHE4157_B09_D17ZS	-	Traes_5AL_900E0A0FC.1;Traes_5AL_30D59F68B.1	-
-	-	-	Os09g0440300	Sb02g025790.1	-	-	-	-	-	-	-	-	-	2765538_5al	-	2765538_5al	-	-	-	-	-	-	-	-	-	2765538_5al	-	-	WHE1755-1758_I03_I03ZS	-	Traes_5AL_F96AEDDB8.1	Traes_5AL_F96AEDDB8.1
-	-	Bradi4g31300.1	Os09g0440200	Sb02g025780.1	-	-	-	-	-	-	2689152_5al	2671505_5al	-	2671505_5al	-	2671505_5al	-	-	-	-	-	-	-	-	2689152_5al	2671505_5al	-	-	WHE1765_G04_N07ZS	Traes_5AL_8B87707C4.1	Traes_5AL_633921DE1.1;Traes_5AL_6AD71E7DA.1	Traes_5AL_633921DE1.1;Traes_5AL_6AD71E7DA.1;Traes_5AL_8B87707C4.1
-	-	Bradi4g31290.2	Os09g0439800	Sb02g025775.1	-	-	-	-	-	-	2696150_5al	2696150_5al	-	2696150_5al	-	2696150_5al	-	-	-	-	-	-	-	-	2696150_5al	2696150_5al	-	-	-	Traes_5AL_7F6C23B45.1	Traes_5AL_7F6C23B45.1	Traes_5AL_7F6C23B45.1
-	-	Bradi4g31277.1	Os09g0439700	Sb02g025760.1	-	-	-	-	-	-	2738136_5al	2738136_5al	2738136_5al	2738136_5al	2738136_5al	2738136_5al	-	-	-	-	-	-	-	-	2738136_5al	2738136_5al	-	WHE3573_E01_J01ZS	WHE3573_E01_J01ZS	Traes_5AL_E2A8A750D.1	Traes_5AL_E2A8A750D.1	Traes_5AL_E2A8A750D.1
-	-	Bradi4g31270.1	Os09g0439600	-	-	-	-	-	-	-	-	2677219_5al	-	2677219_5al	-	-	-	-	-	-	-	-	-	-	-	2677219_5al	-	-	-	Traes_5AL_D0700941D.1	Traes_5AL_D0700941D.1	Traes_5AL_D0700941D.1
-	-	Bradi4g31250.1	Os09g0439400	Sb02g025730.1	-	-	-	-	-	-	1024476_5al	1024476_5al	-	1024476_5al	1024476_5al	1024476_5al	-	-	-	-	-	-	-	-	1024476_5al	1024476_5al	-	-	-	Traes_5AL_A02012E77.1	Traes_5AL_A02012E77.1	Traes_5AL_A02012E77.1
-	-	-	Os09g0439000	Sb02g025710.1	-	-	-	-	-	-	-	-	-	2811892_5al	-	2811892_5al	-	-	-	-	-	-	-	-	-	2811892_5al	-	-	-	-	Traes_5AL_25813F733.1;Traes_5AL_A8C598914.1	-
-	-	Bradi4g31220.2	Os09g0438700	Sb02g025700.1	-	RFL_Contig5189	-	-	-	-	-	2811892_5al	-	2811892_5al	-	2811892_5al	-	-	2811892_5al	2811892_5al	-	-	-	-	2811892_5al	2811892_5al	-	-	-	Traes_5AL_A8C598914.1	Traes_5AL_25813F733.1;Traes_5AL_A8C598914.1	Traes_5AL_A8C598914.1
-	-	Bradi4g31180.1	-	-	-	-	-	-	-	-	-	2690282_5al	-	-	-	-	-	-	-	-	-	-	-	-	-	2690282_5al	-	-	-	Traes_5AL_EA802A833.1	-	Traes_5AL_EA802A833.1
-	-	Bradi4g31160.3	Os09g0438400	Sb02g025680.1	-	-	-	-	-	-	-	2758071_5al	-	2758071_5al	-	2758071_5al	-	-	-	-	-	-	-	-	-	2758071_5al	-	-	-	Traes_5AL_8FA4EE61C.1	Traes_5AL_8FA4EE61C.1	Traes_5AL_8FA4EE61C.1
-	-	Bradi4g31150.3	-	-	-	tplb0001m08	-	-	-	-	-	2730302_5al	-	-	-	-	-	-	2730302_5al	2730302_5al	-	-	-	-	2730302_5al	2730302_5al	-	WHE0979_F01_K01ZY	WHE0979_F01_K01ZY	Traes_5AL_C0A407A93.1	Traes_5AL_C0A407A93.1	Traes_5AL_C0A407A93.1
wsnp_Ex_rep_c103972_88799335_5A	74.51	Bradi4g31130.1	Os09g0438000	Sb02g025660.1	-	-	-	-	2764710_5al	2764710_5al	-	2764710_5al	-	973149_5al;2764710_5al	-	2793472_5al;2764710_5al	-	-	-	-	-	-	-	-	2764710_5al	2793472_5al;2764710_5al;973149_5al	-	-	-	Traes_5AL_12FDD7791.1	Traes_5AL_221649956.1;Traes_5AL_12FDD7791.1;Traes_5AL_2B3E859B3.1	Traes_5AL_2B3E859B3.1;Traes_5AL_12FDD7791.1;Traes_5AL_221649956.1
-	-	-	-	Sb02g025590.1	-	-	-	-	-	-	-	-	-	-	-	1956085_5al	-	-	-	-	-	-	-	-	-	1956085_5al	-	-	-	-	Traes_5AL_F8E1E1924.1	Traes_5AL_F8E1E1924.1
-	-	Bradi4g31060.1	Os09g0436800	-	-	-	-	-	-	-	-	2775503_5al	2793547_5al	2793547_5al	-	-	-	-	-	-	-	-	-	-	2793547_5al	2775503_5al;2793547_5al	-	-	-	Traes_5AL_48656183D.1;Traes_5AL_47DED5CF0.1	Traes_5AL_47DED5CF0.1;Traes_5AL_48656183D.1	Traes_5AL_48656183D.1;Traes_5AL_47DED5CF0.1
-	-	-	Os09g0436700	-	-	-	RFL_Contig5992	-	-	-	-	-	-	2774757_5al;201603_5al;2803636_5al;2798870_5al;1111478_5al;268995_5al;2781899_5al	-	-	-	-	-	-	1111478_5al	2683095_5al;2774757_5al;1111478_5al	-	-	1111478_5al	2683095_5al;2803636_5al;1111478_5al;2798870_5al;2774757_5al;2781899_5al;268995_5al;201603_5al	-	WHE0977_E09_J17ZS	WHE0977_E09_J17ZY;WHE0977_E09_J17ZS	Traes_5AL_96EA07253.1	Traes_5AL_6F2197D67.1;Traes_5AL_E4EFEF2BD.1;Traes_5AL_96EA07253.1	Traes_5AL_6F2197D67.1;Traes_5AL_96EA07253.1;Traes_5AL_E4EFEF2BD.1
-	-	-	-	Sb02g025566.1	-	-	-	-	-	-	-	-	-	-	-	2681968_5al	-	-	-	-	-	-	-	-	-	2681968_5al	-	-	-	-	-	-
-	-	Bradi4g31016.2	Os09g0434100	Sb02g025515.1	-	RFL_Contig3035	-	-	-	-	-	2785709_5al	2785709_5al	2785709_5al	-	2785709_5al	-	-	2785709_5al	2785709_5al;673677_5al	-	-	-	-	2785709_5al	673677_5al;2785709_5al	-	WHE0938_A03_A06ZT	WHE0938_A03_A06ZT	Traes_5AL_0CF3E9D4A.1	Traes_5AL_0CF3E9D4A.1;Traes_5AL_33C6EAA3A.1;Traes_5AL_145D5296D.1	Traes_5AL_145D5296D.1;Traes_5AL_0CF3E9D4A.1;Traes_5AL_33C6EAA3A.1
-	-	Bradi4g30920.1	Os09g0431900	Sb02g025390.1	-	-	-	-	-	-	-	2622735_5al	-	2622735_5al	-	2622735_5al	-	-	-	-	-	-	-	-	-	2622735_5al	-	-	-	Traes_5AL_81EFE5211.1	Traes_5AL_81EFE5211.1	Traes_5AL_81EFE5211.1
-	-	Bradi4g30897.1	Os09g0431600	Sb02g025370.1	-	-	-	-	-	-	-	2733638_5al;1584781_5al;583447_5al	-	583447_5al	-	2733638_5al;1584781_5al;583447_5al	-	-	-	-	-	-	-	-	-	1584781_5al;583447_5al;2733638_5al	-	-	-	Traes_5AL_CA99F1535.1;Traes_5AL_636BB9CBB.1	Traes_5AL_CA99F1535.1;Traes_5AL_636BB9CBB.1	Traes_5AL_636BB9CBB.1;Traes_5AL_CA99F1535.1
-	-	Bradi4g30850.1	Os09g0431200	Sb02g025340.1	-	-	-	-	-	-	2732403_5al	2689094_5al;2732403_5al;2684080_5al	-	2689094_5al;2732403_5al;2684080_5al	2732403_5al	2689094_5al;2732403_5al;2684080_5al	-	-	-	-	-	-	-	-	2732403_5al	2689094_5al;2732403_5al;2684080_5al	-	-	-	Traes_5AL_3C346B3F0.1	Traes_5AL_6761A11D9.1;Traes_5AL_3C346B3F0.1;Traes_5AL_88C3D77B0.1	Traes_5AL_3C346B3F0.1;Traes_5AL_88C3D77B0.1
-	-	Bradi4g30840.1	Os09g0431100	Sb02g025330.1	-	-	-	-	-	-	-	1358833_5al	-	1358833_5al	-	2081138_5al;1358833_5al	-	-	-	-	-	-	-	-	-	1358833_5al;2081138_5al	-	-	-	-	-	-
-	-	Bradi4g30820.1	-	-	-	tplb0005j03	-	-	-	-	2771665_5al	2794450_5al;2771978_5al;2734454_5al;2760362_5al;2806639_5al;2512412_5al;2771665_5al	-	-	-	-	-	-	2753746_5al	2753746_5al	-	-	-	-	2753746_5al;2771665_5al	2753746_5al;2771665_5al;2760362_5al;2512412_5al;2794450_5al;2806639_5al;2734454_5al;2771978_5al	-	-	WHE0430_H09_O18ZS;WHE2961_E12_J23ZS	-	Traes_5AL_58BA759B9.1;Traes_5AL_4C0E79FCA.1;Traes_5AL_BFFBBE3D0.1;Traes_5AL_B598F5A0D.1;Traes_5AL_F1F202C88.1;Traes_5AL_8453D8DEB.1;Traes_5AL_53288D767.1	-
-	-	-	Os09g0429400	Sb02g025310.1	-	-	-	-	-	-	-	-	-	2794450_5al;2734454_5al;1632459_5al;2760362_5al;2481238_5al	-	2794450_5al;1632459_5al;2481238_5al	-	-	-	-	-	-	-	-	-	2760362_5al;2794450_5al;2481238_5al;1632459_5al;2734454_5al	-	-	WHE0430_H09_O18ZS;WHE2961_E12_J23ZS	-	Traes_5AL_B598F5A0D.1;Traes_5AL_F1F202C88.1	-
-	-	-	-	Sb02g025290.1	-	-	-	-	-	-	-	-	-	-	-	2734454_5al;2512412_5al;2808918_5al;2771665_5al	-	-	-	-	-	-	-	-	-	2771665_5al;2512412_5al;2808918_5al;2734454_5al	-	-	WHE2961_E12_J23ZS	-	Traes_5AL_4C0E79FCA.1;Traes_5AL_BFFBBE3D0.1;Traes_5AL_B598F5A0D.1;Traes_5AL_F1F202C88.1	-
-	-	-	-	Sb02g025280.1	-	-	-	-	-	-	-	-	-	-	2771665_5al	2794450_5al;2806639_5al;2771665_5al	-	-	-	-	-	-	-	-	2771665_5al	2771665_5al;2794450_5al;2806639_5al	-	-	WHE0430_H09_O18ZS	-	Traes_5AL_4C0E79FCA.1;Traes_5AL_BFFBBE3D0.1	-
-	-	Bradi4g30810.1	Os09g0428300	Sb02g025270.1	-	-	-	-	-	-	2680626_5al	2481238_5al;2682926_5al;2680626_5al;2808918_5al;2771665_5al	-	2695198_5al;911859_5al;2806639_5al;2682926_5al;2680626_5al;2808918_5al;2771665_5al	2680626_5al	2695198_5al;2771978_5al;911859_5al;2734454_5al;2753746_5al;2760362_5al;2680626_5al;2808918_5al;2771665_5al	-	-	-	-	-	-	-	-	2680626_5al	2753746_5al;2771665_5al;2760362_5al;2695198_5al;2680626_5al;2481238_5al;2808918_5al;2806639_5al;2682926_5al;911859_5al;2734454_5al;2771978_5al	-	-	WHE0331_B02_D03ZS;WHE2961_E12_J23ZS	Traes_5AL_BBFBC2F48.1	Traes_5AL_58BA759B9.1;Traes_5AL_4C0E79FCA.1;Traes_5AL_BFFBBE3D0.1;Traes_5AL_7797D07F0.1;Traes_5AL_BBFBC2F48.1;Traes_5AL_30909FA8D.1;Traes_5AL_B266E09E2.1;Traes_5AL_B598F5A0D.1;Traes_5AL_F1F202C88.1;Traes_5AL_8453D8DEB.1;Traes_5AL_53288D767.1	Traes_5AL_B266E09E2.1;Traes_5AL_BBFBC2F48.1;Traes_5AL_30909FA8D.1;Traes_5AL_7797D07F0.1
-	-	Bradi4g30790.1	-	-	-	tplb0050c11	-	-	-	-	2709279_5al	2809546_5al;697743_5al	-	-	-	-	-	-	2709279_5al	2709279_5al	-	-	-	-	2709279_5al	2809546_5al;2709279_5al;697743_5al	-	-	-	Traes_5AL_8341E2EA8.1	Traes_5AL_8341E2EA8.1;Traes_5AL_83D511E33.1	Traes_5AL_8341E2EA8.1;Traes_5AL_83D511E33.1
-	-	Bradi4g30760.1	Os09g0427125	Sb02g025240.1	-	-	-	-	-	-	-	2744587_5al	-	2744587_5al	2744587_5al	2744587_5al	-	-	-	-	-	-	-	-	2744587_5al	2744587_5al	-	-	-	-	-	-
-	-	Bradi4g30740.1	-	Sb02g025210.1	-	-	-	-	-	-	-	2785812_5al	-	-	-	565469_5al	-	-	-	-	-	-	-	-	-	565469_5al;2785812_5al	-	-	-	-	Traes_5AL_22FE81647.1;Traes_5AL_BB9A1FD6C.1	Traes_5AL_BB9A1FD6C.1
-	-	Bradi4g30730.1	-	-	-	-	-	-	-	-	-	2800450_5al;2807445_5al	-	-	-	-	-	-	-	-	-	-	-	-	-	2807445_5al;2800450_5al	-	-	WHE0625_H05_O09ZA	-	Traes_5AL_6DA42BBDE.1;Traes_5AL_542D62D3E.1	-
-	-	-	Os09g0426100	-	-	-	-	-	-	-	-	-	-	565469_5al	-	-	-	-	-	-	-	-	-	-	-	565469_5al	-	-	-	-	Traes_5AL_22FE81647.1	-
-	-	Bradi4g30720.1	Os09g0426000	Sb02g025190.1	-	-	-	-	-	-	-	565469_5al	-	565469_5al	-	565469_5al	-	-	-	-	-	-	-	-	-	565469_5al	-	-	-	Traes_5AL_22FE81647.1	Traes_5AL_22FE81647.1	Traes_5AL_22FE81647.1
-	-	Bradi4g30700.1	-	-	-	-	-	-	-	-	-	2243955_5al	-	-	-	-	-	-	-	-	-	-	-	-	-	2243955_5al	-	-	-	-	-	-
-	-	Bradi4g30660.1	Os09g0424600	Sb02g025130.1	-	tplb0049b13	-	-	-	-	-	2774588_5al	2774588_5al	2774588_5al	2774588_5al	2774588_5al	-	-	2774588_5al	2774588_5al	-	-	-	-	2774588_5al	2774588_5al	-	-	-	Traes_5AL_F0F056A6A.1	Traes_5AL_677B189DF.1;Traes_5AL_F0F056A6A.1	Traes_5AL_677B189DF.1;Traes_5AL_F0F056A6A.1
-	-	Bradi4g30637.1	Os09g0424300	Sb02g025110.1	-	-	-	-	-	-	-	277801_5al;65375_5al;853866_5al	-	277801_5al;853866_5al	-	277801_5al;65375_5al;853866_5al	-	-	-	-	-	-	-	-	-	853866_5al;277801_5al;65375_5al	-	-	-	Traes_5AL_E5BFD820E.1;Traes_5AL_EB5AB4C0E.1	Traes_5AL_F2E831D9A.1;Traes_5AL_E5BFD820E.1;Traes_5AL_EB5AB4C0E.1	Traes_5AL_F2E831D9A.1;Traes_5AL_EB5AB4C0E.1;Traes_5AL_E5BFD820E.1
-	-	Bradi4g30630.1	Os09g0424200	Sb02g025100.1	-	-	-	-	-	-	-	2789476_5al;2809565_5al;2756218_5al	-	2789476_5al;2756218_5al	-	2789476_5al;2809565_5al;2756218_5al	-	-	-	-	-	-	-	-	-	2756218_5al;2789476_5al;2809565_5al	-	-	-	Traes_5AL_2B7E30D44.1	-	Traes_5AL_2B7E30D44.1
-	-	-	Os09g0423800	Sb02g025080.1	-	-	-	-	-	-	-	-	-	2800642_5al	-	2697119_5al	-	-	-	-	-	-	-	-	-	2697119_5al;2800642_5al	-	-	-	-	Traes_5AL_63F3CF30A.1;Traes_5AL_3C4D76D91.1;Traes_5AL_F8DEBE8E7.1	Traes_5AL_63F3CF30A.1
-	-	Bradi4g30610.1	Os09g0423700	Sb02g025077.1	-	-	-	-	-	-	-	2735348_5al	-	2735348_5al	-	2735348_5al	-	-	-	-	-	-	-	-	-	2735348_5al	-	-	-	Traes_5AL_31EE659CE.1	Traes_5AL_31EE659CE.1	Traes_5AL_31EE659CE.1
-	-	Bradi4g30600.1	Os09g0423600	Sb02g025070.1	-	-	-	-	-	-	2695663_5al	2708546_5al;2695663_5al	2695663_5al	2708546_5al;2695663_5al	2708546_5al	2708546_5al;2695663_5al	-	-	-	-	-	-	-	-	2695663_5al;2708546_5al	2695663_5al;2708546_5al	-	WHE2105_G10_M19ZY;WHE2105_G10_M19ZS	WHE2105_G10_M19ZY;WHE2105_G10_M19ZS	Traes_5AL_C1E3FCB4F.1	Traes_5AL_CD19FF15F.1;Traes_5AL_C1E3FCB4F.1	Traes_5AL_C1E3FCB4F.1;Traes_5AL_CD19FF15F.1
-	-	Bradi4g30580.1	Os09g0423400	Sb02g025050.1	-	-	-	-	-	-	-	125950_5al	-	125950_5al	-	125950_5al	-	-	-	-	-	-	-	-	-	125950_5al	-	-	-	Traes_5AL_FEC6A9C12.1	Traes_5AL_FEC6A9C12.1	Traes_5AL_FEC6A9C12.1
wsnp_Ex_rep_c101757_87065169_5A	79.51	-	-	-	-	-	-	-	-	-	-	-	-	-	-	-	-	-	-	-	-	-	-	-	-	-	-	-	-	-	-	-
wsnp_Ex_rep_c101757_87065032_5A	79.71	-	-	-	-	-	-	-	-	-	-	-	-	-	-	-	-	-	-	-	-	-	-	-	-	-	-	-	-	-	-	-
wsnp_Ex_rep_c101757_87064771_5A	79.71	Bradi4g30570.1	Os09g0423300	-	-	-	-	-	1500964_5al	1500964_5al	-	1500964_5al	-	1500964_5al	-	-	-	-	-	-	-	-	-	-	1500964_5al	1500964_5al	-	-	-	Traes_5AL_5A3B1AC29.1	Traes_5AL_5A3B1AC29.1	Traes_5AL_5A3B1AC29.1
-	-	Bradi4g30540.1	Os09g0422500	Sb02g025020.1	-	-	-	-	-	-	-	1332836_5al;2163227_5al;2532770_5al;2808105_5al	-	1332836_5al;2163227_5al;2532770_5al;6295_5al	-	1332836_5al;2163227_5al;2532770_5al	-	-	-	-	-	-	-	-	-	1332836_5al;2532770_5al;2808105_5al;6295_5al;2163227_5al	-	-	-	-	Traes_5AL_05D58A0C4.1;Traes_5AL_279BB634A.1;Traes_5AL_4733B1237.1;Traes_5AL_E176291CC.1;Traes_5AL_15E4919D4.1;Traes_5AL_817A15DA9.1	Traes_5AL_15E4919D4.1;Traes_5AL_05D58A0C4.1;Traes_5AL_4733B1237.1;Traes_5AL_817A15DA9.1;Traes_5AL_279BB634A.1
-	-	-	Os09g0421600	-	-	-	-	-	-	-	-	-	-	1453611_5al	-	-	-	-	-	-	-	-	-	-	-	1453611_5al	-	-	-	-	-	-
-	-	-	Os09g0421500	Sb02g024920.1	-	-	-	-	-	-	-	-	-	2705269_5al	-	2705269_5al	-	-	-	-	-	-	-	-	-	2705269_5al	-	-	-	-	-	-
-	-	-	-	Sb02g024910.1	-	-	-	-	-	-	-	-	-	-	-	2742039_5al	-	-	-	-	-	-	-	-	-	2742039_5al	-	-	WHE1795_E12_I23ZS	-	Traes_5AL_2F97350D2.1	-
-	-	Bradi4g30260.1	Os09g0415800	Sb02g024680.1	-	tplb0006f13	-	-	-	-	-	2805295_5al	-	2805295_5al	2805295_5al	2805295_5al	-	-	2805295_5al	2805295_5al	-	-	-	-	2805295_5al	2805295_5al	-	-	-	Traes_5AL_321A1699E.1	Traes_5AL_321A1699E.1	Traes_5AL_321A1699E.1
-	-	-	Os09g0414500	-	-	-	-	-	-	-	-	-	-	2811498_5al	-	-	-	-	-	-	-	-	-	-	-	2811498_5al	-	-	-	-	Traes_5AL_C1EC942D6.1	-
-	-	Bradi4g30270.1	Os09g0415700	Sb02g024670.1	-	-	-	-	-	-	2775664_5al	2775664_5al	-	2775664_5al	2775664_5al	2775664_5al	-	-	-	-	-	-	-	-	2775664_5al	2775664_5al	-	-	-	Traes_5AL_82018CFA5.1	Traes_5AL_82018CFA5.1	Traes_5AL_82018CFA5.1
-	-	Bradi4g30290.1	Os09g0416200	Sb02g024690.1	-	-	-	-	-	-	-	2752961_5al;2759899_5al;2301937_5al	-	2752961_5al;2759899_5al;2769932_5al;2301937_5al	-	2752961_5al;2759899_5al;2769932_5al;2301937_5al	-	-	-	-	-	-	-	-	-	2759899_5al;2301937_5al;2752961_5al;2769932_5al	-	-	-	-	Traes_5AL_75E6A2F69.1;Traes_5AL_FC472994F.1	Traes_5AL_75E6A2F69.1;Traes_5AL_FC472994F.1
-	-	Bradi4g30297.2	-	-	-	-	-	-	-	-	-	2763450_5al	-	-	-	-	-	-	-	-	-	-	-	-	-	2763450_5al	-	-	WHE2111_H07_P13ZT	Traes_5AL_1CCCD089A.1	Traes_5AL_1CCCD089A.1;Traes_5AL_3EAEDDF7A.1	Traes_5AL_1CCCD089A.1;Traes_5AL_3EAEDDF7A.1
-	-	Bradi4g30320.1	Os09g0416700	Sb02g024720.1	-	-	-	-	-	-	-	1003320_5al	-	1003320_5al	1003320_5al	1003320_5al	-	-	-	-	-	-	-	-	1003320_5al	1003320_5al	-	-	-	Traes_5AL_2ADCEC70E.1	Traes_5AL_2ADCEC70E.1	Traes_5AL_2ADCEC70E.1
-	-	Bradi4g30360.1	Os09g0417600	Sb02g024760.1	-	-	-	-	-	-	-	2204788_5al;2808260_5al	-	2204788_5al;2808260_5al	-	2808260_5al	-	-	-	-	-	-	-	-	-	2808260_5al;2204788_5al	-	-	-	Traes_5AL_7164FEAC3.1	Traes_5AL_1B215E169.1;Traes_5AL_7164FEAC3.1	Traes_5AL_7164FEAC3.1;Traes_5AL_1B215E169.1
-	-	Bradi4g30370.1	-	-	-	-	-	-	-	-	2806488_5al	2729273_5al;2800875_5al;2806973_5al;2806488_5al;2766280_5al;2752547_5al;2802723_5al	-	-	-	-	-	-	-	-	-	-	-	-	2806488_5al	2806973_5al;2802723_5al;2729273_5al;2806488_5al;2766280_5al;2752547_5al;2800875_5al	-	-	0570_H03_P06ZT5_028	-	Traes_5AL_1DB1259A9.1	-
-	-	Bradi4g30420.1	-	-	-	-	-	-	-	-	-	2801281_5al	-	-	-	-	-	-	-	-	-	-	-	-	-	2801281_5al	-	-	-	-	-	-
-	-	-	Os09g0419200	-	-	-	RFL_Contig1796	-	-	-	-	-	-	698004_5al	-	-	-	-	-	-	698004_5al	698004_5al;2415745_5al	-	-	698004_5al	2415745_5al;698004_5al	-	WHE3314_G03_M06ZS	WHE3314_G03_M06ZS;WHE2473_B08_D15ZS	-	Traes_5AL_F31CBCB0A.1;Traes_5AL_44B2F4756.1	Traes_5AL_44B2F4756.1;Traes_5AL_F31CBCB0A.1
-	-	-	-	Sb02g024800.1	-	-	-	-	-	-	-	-	-	-	-	2801281_5al	-	-	-	-	-	-	-	-	-	2801281_5al	-	-	-	-	-	-
-	-	-	Os09g0419500	Sb02g024810.1	-	-	-	-	-	-	-	-	-	2773276_5al;2801281_5al	-	2773276_5al	-	-	-	-	-	-	-	-	-	2801281_5al;2773276_5al	-	-	-	-	-	-
-	-	-	-	Sb02g024840.1	-	-	-	-	-	-	-	-	-	-	-	2770394_5al	-	-	-	-	-	-	-	-	-	2770394_5al	-	-	-	-	Traes_5AL_8282D7D5A.1	-
-	-	-	Os09g0420200	-	-	-	-	-	-	-	-	-	-	2747790_5al;2287771_5al	-	-	-	-	-	-	-	-	-	-	-	2287771_5al;2747790_5al	-	-	-	-	-	-
-	-	Bradi4g30450.1	Os09g0420600	Sb02g024860.1	-	RFL_Contig5829	-	-	-	-	-	2758019_5al	2758019_5al	2758019_5al	-	2758019_5al	-	-	2758019_5al	2758019_5al	-	-	-	-	2758019_5al	2758019_5al	-	-	-	Traes_5AL_A4E85A6A4.1	Traes_5AL_A4E85A6A4.1	Traes_5AL_A4E85A6A4.1
wsnp_Ex_rep_c68441_67261799_5A	81.75	-	-	-	-	-	-	-	-	-	-	-	-	-	-	-	-	-	-	-	-	-	-	-	-	-	-	-	-	-	-	-
wsnp_Ex_rep_c68441_67261679_5A	81.75	-	-	-	-	-	-	-	2736298_5al	2736298_5al	-	-	-	-	-	-	-	-	-	-	-	-	-	-	2736298_5al	2736298_5al	WHE1201_D10_G19ZS	WHE1201_D10_G19ZS;WHE1109_E03_I05ZS	WHE1201_D10_G19ZS;WHE1109_E03_I05ZS	Traes_5AL_1C4AB8F62.1	Traes_5AL_1C4AB8F62.1	Traes_5AL_1C4AB8F62.1
wsnp_Ex_c43578_49857984_5A	82.25	-	-	-	-	-	-	-	2777560_5al	2777560_5al	-	-	-	-	-	-	-	-	-	-	-	-	-	-	2777560_5al	2777560_5al	-	WHE1078_B07_D14ZS	WHE1078_B07_D14ZS	-	Traes_5AL_DC76F0F83.1;Traes_5AL_874668E31.1	-
wsnp_JD_c1796_2496653_5A	82.25	Bradi4g30460.1	Os09g0420700	Sb02g024870.1	tplb0039m09	-	-	-	2683161_5al	2683161_5al	-	2683161_5al	-	2683161_5al	2683161_5al	2683161_5al	2683161_5al	2683161_5al	-	-	-	-	-	-	2683161_5al	2683161_5al	WHE0078_A09_B18ZS	WHE0078_A09_B18ZS	WHE0078_A09_B18ZS	Traes_5AL_2E22D663D.1	Traes_5AL_2E22D663D.1	Traes_5AL_2E22D663D.1
-	-	-	-	Sb02g024880.1	-	-	-	-	-	-	-	-	-	-	-	2784159_5al	-	-	-	-	-	-	-	-	-	2784159_5al	-	-	-	-	Traes_5AL_9733BF17E.1	-
-	-	Bradi4g30480.1	Os09g0420900	Sb02g024890.1	-	-	-	-	-	-	2784159_5al	2784159_5al	-	2784159_5al	-	2784159_5al	-	-	-	-	-	-	-	-	2784159_5al	2784159_5al	-	-	-	Traes_5AL_9733BF17E.1	Traes_5AL_9733BF17E.1	Traes_5AL_9733BF17E.1
wsnp_Ku_c30743_40542247_5A	82.25	Bradi4g30490.1	-	Sb02g024900.1	-	-	-	-	2507873_5al	2790891_5al;2507873_5al	2790891_5al	2507873_5al;2790891_5al	-	-	-	2507873_5al;2790891_5al	-	-	-	-	-	-	-	-	2507873_5al;2790891_5al	2507873_5al;2790891_5al	WHE2452_A12_A24ZT	WHE2452_A12_A24ZT	WHE2452_A12_A24ZT	Traes_5AL_7D6F45F6B.1	Traes_5AL_5D769B757.1;Traes_5AL_7D6F45F6B.1	Traes_5AL_5D769B757.1;Traes_5AL_7D6F45F6B.1
-	-	Bradi4g31750.1	-	Sb02g026190.1	-	-	-	-	-	-	-	740830_5al	-	-	-	740830_5al	-	-	-	-	-	-	-	-	-	740830_5al	-	-	-	Traes_5AL_79812FE3C.1	Traes_5AL_79812FE3C.1	Traes_5AL_79812FE3C.1
-	-	Bradi4g31780.1	-	-	-	-	-	-	-	-	-	2775050_5al;1915143_5al	-	-	-	-	-	-	-	-	-	-	-	-	-	1915143_5al;2775050_5al	-	-	-	-	-	-
-	-	Bradi4g31790.1	Os09g0450200	-	-	-	-	-	-	-	-	2751752_5al	-	2751752_5al	-	-	-	-	-	-	-	-	-	-	-	2751752_5al	-	-	-	Traes_5AL_44F8C28B0.1	Traes_5AL_44F8C28B0.1;Traes_5AL_F30A5E7F8.1	Traes_5AL_44F8C28B0.1
-	-	-	Os09g0450600	-	-	-	-	-	-	-	-	-	-	2805307_5al	-	-	-	-	-	-	-	-	-	-	-	2805307_5al	-	-	-	-	Traes_5AL_C3F3E95BC.1;Traes_5AL_19925E962.1	-
-	-	Bradi4g31800.1	-	Sb02g026260.1	-	-	-	-	-	-	-	2751752_5al	-	-	-	2751752_5al	-	-	-	-	-	-	-	-	-	2751752_5al	-	-	-	Traes_5AL_F30A5E7F8.1	Traes_5AL_44F8C28B0.1;Traes_5AL_F30A5E7F8.1	Traes_5AL_F30A5E7F8.1
-	-	Bradi4g31820.1	Os09g0451400	Sb02g026280.1	-	-	-	-	-	-	-	2805307_5al	-	2805307_5al	-	2805307_5al	-	-	-	-	-	-	-	-	-	2805307_5al	-	-	-	-	Traes_5AL_C3F3E95BC.1;Traes_5AL_19925E962.1	-
-	-	Bradi4g31830.1	Os09g0451500	Sb02g026300.1	-	-	-	-	-	-	-	2803998_5al	-	2803998_5al	2803998_5al	2803998_5al	-	-	-	-	-	-	-	-	2803998_5al	2803998_5al	-	0405_F01_K01ZS5_011	0405_F01_K01ZS5_011	Traes_5AL_7AC09C7FF.1	Traes_5AL_7AC09C7FF.1	Traes_5AL_7AC09C7FF.1
-	-	Bradi4g31850.1	Os09g0451800	Sb02g026320.1	-	-	-	-	-	-	2734390_5al	2734390_5al	-	2734390_5al	-	2734390_5al	-	-	-	-	-	-	-	-	2734390_5al	2734390_5al	-	-	-	Traes_5AL_229BBFF10.1	Traes_5AL_55A4661F4.1;Traes_5AL_229BBFF10.1	Traes_5AL_229BBFF10.1;Traes_5AL_55A4661F4.1
-	-	-	Os09g0452300	-	-	-	-	-	-	-	-	-	-	2793643_5al	-	-	-	-	-	-	-	-	-	-	-	2793643_5al	-	-	-	-	Traes_5AL_01A13992D.1;Traes_5AL_B8B668113.1	-
-	-	-	Os09g0452700	-	-	-	-	-	-	-	-	-	-	2773749_5al	-	-	-	-	-	-	-	-	-	-	-	2773749_5al	-	-	-	-	-	-
-	-	-	-	Sb02g026340.1	-	-	-	-	-	-	-	-	-	-	-	1087032_5al	-	-	-	-	-	-	-	-	-	1087032_5al	-	-	-	-	Traes_5AL_9989FCCFC.1	Traes_5AL_9989FCCFC.1
-	-	Bradi4g31900.2	Os09g0453000	Sb02g026370.1	-	-	-	-	-	-	-	2746926_5al	-	2746926_5al	-	2746926_5al	-	-	-	-	-	-	-	-	-	2746926_5al	-	-	-	Traes_5AL_B403DDC76.1	Traes_5AL_B403DDC76.1	Traes_5AL_B403DDC76.1
-	-	Bradi4g31910.1	Os09g0453200	Sb02g026380.1	-	-	-	-	-	-	-	2806681_5al	-	2806681_5al	-	2806681_5al	-	-	-	-	-	-	-	-	-	2806681_5al	-	-	-	-	Traes_5AL_3C1F58BEA.1	-
-	-	-	Os09g0453300	-	-	-	tplb0009m21	-	-	-	-	-	2806681_5al	478303_5al	-	-	-	-	-	-	2806681_5al	2806681_5al;1283878_5al	-	-	2806681_5al	478303_5al;1283878_5al;2806681_5al	-	-	-	-	Traes_5AL_99301BAB2.1;Traes_5AL_3C1F58BEA.1	Traes_5AL_99301BAB2.1
-	-	Bradi4g31930.1	Os09g0453400	Sb02g026400.1	-	-	-	-	-	-	-	2740674_5al;2526907_5al	-	2740674_5al	-	2740674_5al	-	-	-	-	-	-	-	-	-	2740674_5al;2526907_5al	-	-	WHE0327_E07_J13ZS	-	Traes_5AL_E2EDB0621.1;Traes_5AL_2B3149286.1;Traes_5AL_E1AC12AED.1	Traes_5AL_E2EDB0621.1
wsnp_BE443187A_Ta_2_3_5A	85.57	-	-	-	-	-	-	-	-	-	-	-	-	-	-	-	-	-	-	-	-	-	-	-	-	-	-	-	-	-	-	-
wsnp_BE443187A_Ta_2_2_5A	85.57	-	-	-	-	-	-	-	-	-	-	-	-	-	-	-	-	-	-	-	-	-	-	-	-	-	-	-	-	-	-	-
wsnp_BE497820A_Ta_2_2_5A	85.57	-	-	-	-	-	-	-	-	-	-	-	-	-	-	-	-	-	-	-	-	-	-	-	-	-	-	-	-	-	-	-
wsnp_Ex_c7830_13323473_5A	85.57	Bradi4g31937.3	Os09g0453500	-	-	RFL_Contig3721	-	-	2795505_5al	2795505_5al	-	2795505_5al	2795505_5al	2795505_5al	-	-	-	-	2795505_5al	2795505_5al	-	-	-	-	2795505_5al	2795505_5al	WHE0844_F01_L02ZS	WHE0844_F01_L02ZS	WHE0844_F01_L02ZS	Traes_5AL_F6654A9E4.1	Traes_5AL_F6654A9E4.1	Traes_5AL_F6654A9E4.1
-	-	Bradi4g31947.1	Os09g0453700	Sb02g026420.1	-	-	-	-	-	-	2073349_5al	2073349_5al	-	2073349_5al	-	2073349_5al	-	-	-	-	-	-	-	-	2073349_5al	2073349_5al	-	-	-	Traes_5AL_21B1E3922.1	Traes_5AL_21B1E3922.1	Traes_5AL_21B1E3922.1
-	-	Bradi4g31960.1	Os09g0453800	Sb02g026430.1	-	-	-	-	-	-	-	2729267_5al;2686637_5al	-	2729267_5al;2686637_5al	-	2729267_5al;2686637_5al	-	-	-	-	-	-	-	-	-	2729267_5al;2686637_5al	-	-	WHE3562_C05_F10ZS;WHE0614_B05_C10ZA	Traes_5AL_97F9273FA.1	Traes_5AL_095A83D4B.1;Traes_5AL_97F9273FA.1	Traes_5AL_97F9273FA.1;Traes_5AL_095A83D4B.1
-	-	Bradi4g31990.1	Os09g0454100	Sb02g026450.1	-	-	-	-	-	-	-	2771343_5al;1980671_5al	-	2771343_5al	-	2771343_5al;1980671_5al	-	-	-	-	-	-	-	-	-	1980671_5al;2771343_5al	-	-	WHE2305_F01_K01ZS	Traes_5AL_E017F8C86.1	Traes_5AL_492DE2D28.1;Traes_5AL_E017F8C86.1	Traes_5AL_E017F8C86.1
-	-	-	Os09g0454200	Sb02g026455.1	-	-	-	-	-	-	-	-	-	1980671_5al	1980671_5al	1980671_5al	-	-	-	-	-	-	-	-	1980671_5al	1980671_5al	-	WHE2305_F01_K01ZS	WHE2305_F01_K01ZS	-	Traes_5AL_492DE2D28.1;Traes_5AL_E017F8C86.1	-
-	-	Bradi4g32010.1	Os09g0454300	Sb02g026460.1	-	-	-	-	-	-	-	2677167_5al	-	2677167_5al	-	2677167_5al	-	-	-	-	-	-	-	-	-	2677167_5al	-	-	-	Traes_5AL_9FA113D1E.1	Traes_5AL_9FA113D1E.1;Traes_5AL_213D1B0CC.1	Traes_5AL_9FA113D1E.1
-	-	-	-	Sb02g026470.1	-	-	-	-	-	-	-	-	-	-	-	2677167_5al	-	-	-	-	-	-	-	-	-	2677167_5al	-	-	-	Traes_5AL_213D1B0CC.1	Traes_5AL_9FA113D1E.1;Traes_5AL_213D1B0CC.1	Traes_5AL_213D1B0CC.1
-	-	-	Os09g0454500	Sb02g026480.1	-	-	tplb0012h10	-	-	-	-	-	2810496_5al	2677167_5al	-	2810496_5al	-	-	-	-	2677167_5al	2810496_5al;2677167_5al	-	-	2677167_5al;2810496_5al	2677167_5al;2810496_5al	-	-	-	Traes_5AL_4953CFD6D.1	Traes_5AL_9FA113D1E.1;Traes_5AL_213D1B0CC.1;Traes_5AL_4953CFD6D.1	Traes_5AL_4953CFD6D.1
-	-	Bradi4g32020.1	Os09g0454600	Sb02g026490.1	-	-	-	-	-	-	-	2782733_5al;2293476_5al	-	2782733_5al;2293476_5al	-	2782733_5al;2293476_5al	-	-	-	-	-	-	-	-	-	2782733_5al;2293476_5al	-	-	-	-	Traes_5AL_A041A47C4.1	Traes_5AL_A041A47C4.1
-	-	-	-	Sb02g026496.1	-	-	-	-	-	-	-	-	-	-	-	2763100_5al	-	-	-	-	-	-	-	-	-	2763100_5al	-	-	-	-	Traes_5AL_3F9B1B372.1	Traes_5AL_3F9B1B372.1
-	-	Bradi4g32070.1	Os09g0455400	Sb02g026540.1	-	-	-	-	-	-	-	2703964_5al	-	2703964_5al	-	2703964_5al	-	-	-	-	-	-	-	-	-	2703964_5al	-	-	-	Traes_5AL_17BF8F482.1	Traes_5AL_17BF8F482.1	Traes_5AL_17BF8F482.1
-	-	Bradi4g32090.1	-	Sb02g026570.1	-	-	-	-	-	-	-	2772028_5al	-	-	-	2772028_5al	-	-	-	-	-	-	-	-	-	2772028_5al	-	-	-	-	Traes_5AL_79E6A58E6.1	Traes_5AL_79E6A58E6.1
-	-	-	-	Sb02g026580.1	-	-	-	-	-	-	-	-	-	-	-	2792593_5al	-	-	-	-	-	-	-	-	-	2792593_5al	-	-	-	-	-	-
-	-	Bradi4g32120.1	-	-	-	-	-	-	-	-	-	332564_5al;33851_5al;2736790_5al	-	-	-	-	-	-	-	-	-	-	-	-	-	33851_5al;332564_5al;2736790_5al	-	-	-	-	Traes_5AL_26B647F6D.1	Traes_5AL_26B647F6D.1
-	-	-	Os09g0456700	-	-	-	-	-	-	-	-	-	-	2792593_5al	-	-	-	-	-	-	-	-	-	-	-	2792593_5al	-	-	-	-	-	-
-	-	Bradi4g32130.1	Os09g0456800	Sb02g026590.1	-	-	-	-	-	-	-	1954377_5al	-	1954377_5al	-	1954377_5al	-	-	-	-	-	-	-	-	-	1954377_5al	-	-	WHE0972_H11_O22ZS	Traes_5AL_D369204D3.1	Traes_5AL_D369204D3.1	Traes_5AL_D369204D3.1
-	-	-	Os09g0457100	Sb02g026600.1	-	-	-	-	-	-	-	-	-	2239708_5al	-	2239708_5al	-	-	-	-	-	-	-	-	-	2239708_5al	-	-	-	-	-	-
-	-	Bradi4g32140.1	Os09g0457400	-	-	-	-	-	-	-	-	2694666_5al	-	2694666_5al	-	-	-	-	-	-	-	-	-	-	-	2694666_5al	-	-	-	Traes_5AL_829C0A478.1	Traes_5AL_829C0A478.1	Traes_5AL_829C0A478.1
-	-	-	Os09g0457800	-	-	-	-	-	-	-	-	-	-	2694666_5al	-	-	-	-	-	-	-	-	-	-	-	2694666_5al	-	-	-	-	Traes_5AL_829C0A478.1	-
-	-	Bradi4g32150.1	Os09g0458000	-	-	-	-	-	-	-	-	2689070_5al	-	2689070_5al	-	-	-	-	-	-	-	-	-	-	-	2689070_5al	-	-	-	Traes_5AL_C621FF18B.1	Traes_5AL_FBEF3C3DA.1	Traes_5AL_FBEF3C3DA.1;Traes_5AL_C621FF18B.1
-	-	Bradi4g32190.1	Os09g0458900	Sb02g026680.1	-	-	-	-	-	-	-	2798426_5al	-	2798426_5al	-	2798426_5al	-	-	-	-	-	-	-	-	-	2798426_5al	-	-	WHE0859_G09_M17ZT	Traes_5AL_B7EC7B678.1	Traes_5AL_B7EC7B678.1	Traes_5AL_B7EC7B678.1
-	-	-	-	Sb02g026625.1	-	-	-	-	-	-	-	-	-	-	-	2694666_5al	-	-	-	-	-	-	-	-	-	2694666_5al	-	-	-	-	Traes_5AL_829C0A478.1	-
-	-	Bradi4g32200.1	Os09g0458700	Sb02g026670.1	-	-	-	-	-	-	-	90676_5al	-	90676_5al	-	90676_5al	-	-	-	-	-	-	-	-	-	90676_5al	-	-	-	Traes_5AL_DC7CC26AB.1	Traes_5AL_DC7CC26AB.1	Traes_5AL_DC7CC26AB.1
-	-	Bradi4g32230.1	Os09g0459600	Sb02g026710.1	-	-	-	-	-	-	2797259_5al	2797259_5al	-	2797259_5al	-	2797259_5al	-	-	-	-	-	-	-	-	2797259_5al	2797259_5al	-	-	-	Traes_5AL_4F6FC92BB.1	Traes_5AL_4F6FC92BB.1	Traes_5AL_4F6FC92BB.1
wsnp_Ex_rep_c67292_65834396_5A	86.92	-	-	-	-	-	-	-	1842786_5al	1842786_5al	-	-	-	-	-	-	-	-	-	-	-	-	-	-	1842786_5al	1842786_5al	WHE0426_D11_G22ZS	WHE0426_D11_G22ZS	WHE0426_D11_G22ZS	Traes_5AL_FAF49FE8C.1	Traes_5AL_09E81328C.1	Traes_5AL_FAF49FE8C.1
wsnp_Ku_c28245_38183393_5A	87.26	-	-	-	-	-	-	-	-	-	-	-	-	-	-	-	-	-	-	-	-	-	-	-	-	-	-	-	-	-	-	-
wsnp_Ex_c2474_4619730_5A	87.95	-	-	-	-	-	-	-	2755523_5al	2755523_5al	-	-	-	-	-	-	-	-	-	-	-	-	-	-	2755523_5al	2755523_5al	-	-	-	Traes_5AL_2F5ABB400.1	Traes_5AL_2F5ABB400.1	Traes_5AL_2F5ABB400.1
wsnp_Ex_c16127_24561453_5A	87.95	-	Os03g0110800	-	-	-	-	-	2752693_5al	2752693_5al	-	-	-	2807644_5al;24305_5al;2791981_5al;2738430_5al;2707468_5al;2752693_5al	-	-	-	-	-	-	-	-	-	-	2752693_5al	2752693_5al;2707468_5al;2791981_5al;24305_5al;2807644_5al;2738430_5al	-	-	-	Traes_5AL_BA3074F36.1	Traes_5AL_BA3074F36.1;Traes_5AL_92DEAA86D.1;Traes_5AL_E73AB112A.1;Traes_5AL_331B10DA8.1	Traes_5AL_BA3074F36.1;Traes_5AL_92DEAA86D.1;Traes_5AL_331B10DA8.1
wsnp_Ex_rep_c68829_67704044_5A	87.95	Bradi4g32250.1	Os09g0459800	Sb02g026720.1	-	-	-	-	-	2739529_5al	2739529_5al	2739529_5al;1842786_5al	-	209266_5al;2739529_5al;1842786_5al	2739529_5al	209266_5al;2739529_5al;1842786_5al	-	-	-	-	-	-	-	-	2739529_5al	1842786_5al;2739529_5al;209266_5al	WHE1131_F09_L17ZS	WHE1131_F09_L17ZS	WHE0426_D11_G22ZS;WHE1131_F09_L17ZS	Traes_5AL_C8C3BB0E0.1	Traes_5AL_09E81328C.1;Traes_5AL_C8C3BB0E0.1;Traes_5AL_F55532B1D.1	Traes_5AL_C8C3BB0E0.1
-	-	-	-	Sb02g026730.1	-	-	-	-	-	-	-	-	-	-	209266_5al	209266_5al;2739529_5al	-	-	-	-	-	-	-	-	209266_5al	2739529_5al;209266_5al	-	-	WHE1131_F09_L17ZS	-	Traes_5AL_C8C3BB0E0.1;Traes_5AL_F55532B1D.1	-
-	-	Bradi4g32260.1	-	-	-	-	-	-	-	-	-	209266_5al;2739529_5al	-	-	-	-	-	-	-	-	-	-	-	-	-	2739529_5al;209266_5al	-	-	WHE1131_F09_L17ZS	-	Traes_5AL_C8C3BB0E0.1;Traes_5AL_F55532B1D.1	-
-	-	-	Os09g0460000	Sb01g050060.1	-	-	-	-	-	-	-	-	2427418_5al	2427418_5al	-	2427418_5al	-	-	-	-	-	-	-	-	2427418_5al	2427418_5al	-	-	-	-	Traes_5AL_D4717382C.1	Traes_5AL_D4717382C.1
-	-	Bradi4g32270.1	Os09g0460100	Sb02g026760.1	-	-	RFL_Contig973	-	-	-	-	2045275_5al	-	2045275_5al	-	2045275_5al	-	-	-	-	2796765_5al	2045275_5al;2796765_5al;2657133_5al	-	-	2796765_5al	2045275_5al;2657133_5al;2796765_5al	-	WHE2063_G12_M23ZT	WHE2063_G12_M23ZS;WHE2063_G12_M23ZT	Traes_5AL_A15FC5273.1	Traes_5AL_A15FC5273.1	Traes_5AL_A15FC5273.1
-	-	-	Os09g0460200	-	-	-	-	-	-	-	-	-	-	1217602_5al	-	-	-	-	-	-	-	-	-	-	-	1217602_5al	-	-	2103_B04_D07ZS5_030	-	Traes_5AL_FA343C79C.1	-
-	-	Bradi4g32280.1	-	Sb02g026780.1	-	RFL_Contig5137	-	-	-	-	-	1217602_5al	-	-	-	1217602_5al	-	-	1217602_5al	1217602_5al	-	-	-	-	1217602_5al	1217602_5al	-	2103_B04_D07ZS5_030	2103_B04_D07ZS5_030	Traes_5AL_FA343C79C.1	Traes_5AL_FA343C79C.1	Traes_5AL_FA343C79C.1
-	-	Bradi4g32370.1	Os09g0462400	Sb02g026818.1	-	-	-	RFL_Contig3975	-	-	2709984_5al	2709984_5al	2709984_5al	2709984_5al	2709984_5al	2709984_5al	-	-	-	-	-	-	2709984_5al	2709984_5al;2672837_5al	2709984_5al	2672837_5al;2709984_5al	-	-	-	Traes_5AL_C47E25E35.1	Traes_5AL_C47E25E35.1	Traes_5AL_C47E25E35.1
-	-	Bradi4g32380.1	Os09g0462700	Sb02g026820.1	-	-	-	-	-	-	-	2749736_5al	-	2749736_5al	-	2749736_5al	-	-	-	-	-	-	-	-	-	2749736_5al	-	-	WHE0825-0828_D15_D15ZS	Traes_5AL_9831F9D10.1	Traes_5AL_9831F9D10.1	Traes_5AL_9831F9D10.1
-	-	-	-	Sb02g026830.1	-	-	-	-	-	-	-	-	-	-	-	527949_5al;2782124_5al;2697905_5al;2747667_5al	-	-	-	-	-	-	-	-	-	2697905_5al;527949_5al;2747667_5al;2782124_5al	-	-	-	-	-	-
-	-	Bradi4g32390.1	-	-	-	-	-	-	-	-	-	2810005_5al;2468824_5al;2797967_5al;2748228_5al;2747667_5al;2262235_5al	-	-	-	-	-	-	-	-	-	-	-	-	-	2468824_5al;2797967_5al;2748228_5al;2262235_5al;2747667_5al;2810005_5al	-	-	-	-	-	-
-	-	-	-	Sb02g026840.1	-	-	-	-	-	-	-	-	-	-	-	2018010_5al;2752339_5al;2747667_5al;1334429_5al	-	-	-	-	-	-	-	-	-	2018010_5al;1334429_5al;2752339_5al;2747667_5al	-	-	-	-	-	-
-	-	-	-	Sb02g026855.1	-	-	-	-	-	-	-	-	-	-	-	2675530_5al;2675726_5al	-	-	-	-	-	-	-	-	-	2675726_5al;2675530_5al	-	-	-	-	Traes_5AL_60726CB64.1	-
-	-	Bradi4g32420.1	Os09g0462901	Sb02g026860.1	-	-	-	-	-	-	-	2394596_5al;2702233_5al;2782124_5al;2697905_5al;2675726_5al	-	2394596_5al;527949_5al;2702233_5al;2697905_5al;2783441_5al;2018010_5al;2699997_5al;703428_5al;2262235_5al	-	2394596_5al;2702233_5al;2782124_5al;2675726_5al;2601981_5al;2759503_5al;733664_5al	-	-	-	-	-	-	-	-	-	2702233_5al;703428_5al;2675726_5al;2018010_5al;2783441_5al;2601981_5al;2697905_5al;733664_5al;2759503_5al;2394596_5al;527949_5al;2699997_5al;2262235_5al;2782124_5al	-	-	-	-	Traes_5AL_78181C796.1;Traes_5AL_60726CB64.1;Traes_5AL_791FD12B0.1	-
-	-	Bradi4g32430.1	-	Sb02g026870.1	-	-	-	-	-	-	-	2702233_5al;2699997_5al;2759503_5al	-	-	-	2699997_5al	-	-	-	-	-	-	-	-	-	2702233_5al;2759503_5al;2699997_5al	-	-	-	Traes_5AL_60726CB64.1	-	-
-	-	-	-	Sb02g026980.1	-	-	-	-	-	-	-	-	-	-	-	2745484_5al	-	-	-	-	-	-	-	-	-	2745484_5al	-	-	-	-	Traes_5AL_DDDDF100A.1	Traes_5AL_DDDDF100A.1
-	-	Bradi4g32520.1	Os09g0465500	Sb02g026990.1	-	tplb0011p22	-	-	-	-	-	2774618_5al	-	2774618_5al	-	2774618_5al	-	-	-	-	-	-	-	-	-	2774618_5al	-	-	-	Traes_5AL_FCC14084D.1	Traes_5AL_D3B6FE48E.1;Traes_5AL_FCC14084D.1	Traes_5AL_FCC14084D.1
-	-	Bradi4g32556.1	Os09g0466100	Sb02g027020.1	-	-	-	-	-	-	-	1062865_5al	-	427782_5al;1062865_5al	-	427782_5al;1062865_5al	-	-	-	-	-	-	-	-	-	427782_5al;1062865_5al	-	-	-	Traes_5AL_D57A6DEC0.1	Traes_5AL_744D8C31B.1;Traes_5AL_D57A6DEC0.1	Traes_5AL_D57A6DEC0.1;Traes_5AL_744D8C31B.1
-	-	Bradi4g32590.1	Os09g0466900	Sb02g027060.1	-	RFL_Contig4565	-	-	-	-	-	2809602_5al	-	2809602_5al	-	2809602_5al	-	-	2809602_5al	2809602_5al	-	-	-	-	2809602_5al	2809602_5al	-	WHE0843_A09_B17ZS	WHE0843_A09_B17ZS	Traes_5AL_008D74BB1.1	Traes_5AL_008D74BB1.1	Traes_5AL_008D74BB1.1
-	-	Bradi4g32927.1	-	Sb02g027420.1	-	-	-	-	-	-	-	2807357_5al	-	-	-	2807357_5al	-	-	-	-	-	-	-	-	-	2807357_5al	-	-	-	Traes_5AL_7A05C8A9A.1	Traes_5AL_7A05C8A9A.1	Traes_5AL_7A05C8A9A.1
wsnp_Ra_c5651_9978896_5A	89.51	-	-	-	-	-	-	-	-	-	-	-	-	-	-	-	-	-	-	-	-	-	-	-	-	-	-	-	-	-	-	-
wsnp_JD_c3867_4934646_5A	89.51	-	-	-	-	-	-	-	2693828_5al	2693828_5al	-	-	-	-	-	-	-	-	-	-	-	-	-	-	2693828_5al	2693828_5al	WHE0833_F12_K23ZS	WHE0833_F12_K23ZS	WHE0833_F12_K23ZS	Traes_5AL_6FB526190.1	Traes_5AL_6FB526190.1	Traes_5AL_6FB526190.1
wsnp_Ra_c5651_9978752_5A	89.51	-	Os09g0465600	Sb02g027000.1	-	-	RFL_Contig3855	-	-	-	-	-	-	2774618_5al	-	2774618_5al	-	-	-	-	-	2774618_5al	-	-	-	2774618_5al	WHE4116_F05_L10ZS	WHE4116_F05_L10ZS	WHE4116_F05_L10ZS	Traes_5AL_D3B6FE48E.1	Traes_5AL_D3B6FE48E.1;Traes_5AL_FCC14084D.1	Traes_5AL_D3B6FE48E.1
wsnp_BE442676A_Ta_2_1_5A	89.51	-	-	-	-	-	-	-	-	-	-	-	-	-	-	-	-	-	-	-	-	-	-	-	-	-	WHE1101_B02_C03ZS	WHE1101_B02_C03ZS	WHE1101_B02_C03ZS	Traes_5AL_236D13B4E.1	-	Traes_5AL_236D13B4E.1
wsnp_CAP11_rep_c4151_1963100_5A	89.51	-	-	-	-	-	-	-	-	-	-	-	-	-	-	-	-	-	-	-	-	-	-	-	-	-	-	-	-	-	-	-
wsnp_Ex_rep_c66900_65314206_5A	90.07	-	-	-	-	-	-	-	-	-	-	-	-	-	-	-	-	-	-	-	-	-	-	-	-	-	-	-	-	-	-	-
wsnp_Ex_rep_c71178_69994299_5A	90.07	-	Os09g0478100	Sb02g027570.1	-	-	-	-	2766174_5al	2766174_5al	-	-	-	2766174_5al;2767581_5al	2767581_5al	2766174_5al;2767581_5al	-	-	-	-	-	-	-	-	2766174_5al;2767581_5al	2766174_5al;2767581_5al	WHE1659-1662_B05_B05ZT	WHE1659-1662_B05_B05ZT	WHE1659-1662_B05_B05ZT	Traes_5AL_9C9E55228.1	Traes_5AL_9C9E55228.1;Traes_5AL_F1045886D.1;Traes_5AL_8FC67F18E.1;Traes_5AL_803333F83.1	Traes_5AL_9C9E55228.1
wsnp_Ex_rep_c102281_87481676_5A	90.07	Bradi4g32941.1	-	-	-	-	-	-	-	1163912_5al	-	1163912_5al	-	-	-	-	-	-	-	-	-	-	-	-	-	1163912_5al	-	-	-	Traes_5AL_1DA3B4631.1	Traes_5AL_1DA3B4631.1	Traes_5AL_1DA3B4631.1
-	-	-	Os09g0474300	-	-	-	-	-	-	-	-	-	1163912_5al	1163912_5al	-	-	-	-	-	-	-	-	-	-	1163912_5al	1163912_5al	-	-	-	-	Traes_5AL_1DA3B4631.1	-
-	-	Bradi4g32960.1	Os09g0474800	Sb02g027450.1	-	-	-	-	-	-	2806122_5al	2806122_5al	2806122_5al	2806122_5al	-	2806122_5al	-	-	-	-	-	-	-	-	2806122_5al	2806122_5al	-	-	-	-	Traes_5AL_B5BBEB590.1	-
wsnp_Ex_c28957_38032772_5A	90.57	-	-	-	-	-	-	-	2806122_5al	2806122_5al	-	-	-	-	-	-	-	-	-	-	-	-	-	-	2806122_5al	2806122_5al	-	-	-	Traes_5AL_B5BBEB590.1	Traes_5AL_B5BBEB590.1	Traes_5AL_B5BBEB590.1
wsnp_Ex_c19647_28632894_5A	91.08	-	-	-	-	-	-	-	-	-	-	-	-	-	-	-	-	-	-	-	-	-	-	-	-	-	-	-	-	-	-	-
wsnp_Ex_c19057_27975510_5A	91.08	-	-	-	-	-	-	-	2734454_5al	2734454_5al	-	-	-	-	-	-	-	-	-	-	-	-	-	-	2734454_5al	2734454_5al	WHE1131_G01_N01ZS	WHE1131_G01_N01ZS;WHE2961_E12_J23ZS	WHE1131_G01_N01ZS;WHE2961_E12_J23ZS	Traes_5AL_F1F202C88.1	Traes_5AL_B598F5A0D.1;Traes_5AL_F1F202C88.1	Traes_5AL_F1F202C88.1
wsnp_Ra_c23878_33418076_5A	91.08	-	-	-	-	-	-	-	2767581_5al	2767581_5al	-	-	-	-	-	-	-	-	-	-	-	-	-	-	2767581_5al	2767581_5al	-	-	-	-	Traes_5AL_F1045886D.1;Traes_5AL_8FC67F18E.1;Traes_5AL_803333F83.1	-
wsnp_Ex_c6314_10993582_5A	91.08	Bradi4g32840.1	Os09g0471900	Sb02g027340.1	-	-	-	-	2766280_5al	2766280_5al	2766280_5al	2766280_5al	2766280_5al	2766280_5al	2766280_5al	2766280_5al	-	-	-	-	-	-	-	-	2766280_5al	2766280_5al	WHE0558_G11_G11ZE	0570_H03_P06ZT5_028;WHE0558_G11_G11ZE	0570_H03_P06ZT5_028;WHE0558_G11_G11ZE	Traes_5AL_1DB1259A9.1	Traes_5AL_1DB1259A9.1	Traes_5AL_1DB1259A9.1
-	-	-	Os09g0471800	-	-	-	-	-	-	-	-	-	2773871_5al	1914091_5al	-	-	-	-	-	-	-	-	-	-	2773871_5al	1914091_5al	-	WHE2158_D01_H02ZT	-	-	-	-
-	-	Bradi4g32830.1	Os09g0471600	-	-	-	-	-	-	-	2810356_5al	2710633_5al;2769591_5al;1914091_5al;2810356_5al;2731456_5al;2773871_5al	-	2769591_5al;2810356_5al	-	-	-	-	-	-	-	-	-	-	2810356_5al	2810356_5al;2769591_5al;1914091_5al;2731456_5al;2773871_5al;2710633_5al	-	-	WHE2158_D01_H02ZT	Traes_5AL_1972E0F14.1;Traes_5AL_FFA3A0686.1	Traes_5AL_129BAE400.1;Traes_5AL_1972E0F14.1;Traes_5AL_EAD9FA63C.1;Traes_5AL_FDA573F09.1;Traes_5AL_FFA3A0686.1	Traes_5AL_FFA3A0686.1;Traes_5AL_1972E0F14.1;Traes_5AL_129BAE400.1
-	-	Bradi4g32610.1	Os09g0467200	Sb02g027080.1	-	-	-	-	-	-	-	85262_5al;2673667_5al	-	85262_5al;2673667_5al	-	85262_5al;2673667_5al	-	-	-	-	-	-	-	-	-	2673667_5al;85262_5al	-	-	WHE1103_A03_B05ZS	-	-	-
-	-	Bradi4g32620.1	Os09g0467300	Sb02g027090.1	-	-	-	-	-	-	-	2806967_5al;2807617_5al	-	2806967_5al;2807617_5al	-	2806967_5al;2807617_5al	-	-	-	-	-	-	-	-	-	2807617_5al;2806967_5al	-	-	-	Traes_5AL_7C57D0087.1	Traes_5AL_AF5BB9084.1;Traes_5AL_7C57D0087.1	Traes_5AL_AF5BB9084.1;Traes_5AL_7C57D0087.1
-	-	-	Os09g0467400	Sb02g027100.1	-	-	RFL_Contig1929	-	-	-	-	-	-	2794244_5al	-	2794244_5al	-	-	-	-	-	2794244_5al	-	-	-	2794244_5al	-	-	-	-	-	-
-	-	-	Os09g0468000	Sb02g027130.1	-	-	-	-	-	-	-	-	-	20893_5al;2681817_5al;2753411_5al;2777930_5al	-	2753411_5al	-	-	-	-	-	-	-	-	-	20893_5al;2777930_5al;2681817_5al;2753411_5al	-	-	-	-	Traes_5AL_8B3F6F58E.1	-
-	-	-	-	Sb02g027160.1	-	-	-	-	-	-	-	-	-	-	2117788_5al	2117788_5al	-	-	-	-	-	-	-	-	2117788_5al	2117788_5al	-	WHE0328_C01_F02ZY	WHE0328_C01_F02ZY	-	Traes_5AL_A61E44609.1	Traes_5AL_A61E44609.1
-	-	-	-	Sb02g027170.1	-	-	-	-	-	-	-	-	-	-	-	2763505_5al;2777930_5al;2693389_5al	-	-	-	-	-	-	-	-	-	2693389_5al;2777930_5al;2763505_5al	-	-	WHE1401-1404_F13_F13ZT	-	Traes_5AL_405CD7EA2.1	Traes_5AL_405CD7EA2.1
-	-	Bradi4g32650.1	Os09g0468700	Sb02g027210.1	-	-	-	-	-	-	-	2792634_5al	-	2792634_5al	-	2792634_5al	-	-	-	-	-	-	-	-	-	2792634_5al	-	-	-	Traes_5AL_BC847E493.1	Traes_5AL_BC847E493.1	Traes_5AL_BC847E493.1
-	-	Bradi4g32670.1	Os09g0468900	Sb02g027230.1	-	tplb0014f20	-	-	-	-	2699815_5al	2699815_5al	-	2699815_5al	-	2699815_5al	-	-	2699815_5al	361403_5al;2699815_5al	-	-	-	-	2699815_5al	361403_5al;2699815_5al	-	-	-	Traes_5AL_FB632860A.1	Traes_5AL_FB632860A.1	Traes_5AL_FB632860A.1
-	-	-	-	Sb02g027260.1	-	-	-	-	-	-	-	-	-	-	-	551482_5al	-	-	-	-	-	-	-	-	-	551482_5al	-	-	-	-	-	-
-	-	Bradi4g32690.1	-	-	-	-	-	-	-	-	-	551482_5al	-	-	-	-	-	-	-	-	-	-	-	-	-	551482_5al	-	-	-	-	-	-
-	-	Bradi4g32720.1	Os09g0469900	Sb02g025090.1	-	-	-	-	-	-	-	2805181_5al	-	2805181_5al	-	2805181_5al	-	-	-	-	-	-	-	-	-	2805181_5al	-	-	-	Traes_5AL_8C9E6EDAB.1	Traes_5AL_8C9E6EDAB.1	Traes_5AL_8C9E6EDAB.1
-	-	Bradi4g32730.1	-	-	-	-	-	-	-	-	986550_5al	986550_5al	-	-	-	-	-	-	-	-	-	-	-	-	986550_5al	986550_5al	-	-	-	Traes_5AL_14339BC71.1	Traes_5AL_14339BC71.1	Traes_5AL_14339BC71.1
wsnp_RFL_Contig2187_1525458_5A	91.58	-	Os09g0481300	Sb02g027920.1	RFL_Contig2187	-	-	-	2739228_5al	2739228_5al	-	-	2739228_5al	2739228_5al	-	2739228_5al	2739228_5al	2739228_5al	-	-	-	-	-	-	2739228_5al	2739228_5al	-	-	WHE3567_C01_E01ZS	Traes_5AL_BCE0E5EB9.1	Traes_5AL_BCE0E5EB9.1	Traes_5AL_BCE0E5EB9.1
wsnp_Ku_c6319_11093041_5A	91.58	-	-	-	tplb0005h21	-	-	-	2684349_5al	2684349_5al	-	-	-	-	-	-	2684349_5al	2771876_5al;2684349_5al	-	-	-	-	-	-	2684349_5al	2684349_5al;2771876_5al	-	-	-	Traes_5AL_60718E5C8.1	Traes_5AL_60718E5C8.1	Traes_5AL_60718E5C8.1
wsnp_JD_c6160_7327405_5A	91.58	-	-	-	-	-	-	-	-	-	-	-	-	-	-	-	-	-	-	-	-	-	-	-	-	-	-	-	-	-	-	-
wsnp_JD_c9510_10342089_5A	92.08	-	-	-	-	-	-	-	-	-	-	-	-	-	-	-	-	-	-	-	-	-	-	-	-	-	-	-	-	-	-	-
wsnp_Ex_c16826_25388915_5A	92.08	-	-	-	-	-	-	-	-	-	-	-	-	-	-	-	-	-	-	-	-	-	-	-	-	-	-	-	-	-	-	-
wsnp_Ex_rep_c66900_65313836_5A	92.08	-	-	-	-	-	-	-	-	-	-	-	-	-	-	-	-	-	-	-	-	-	-	-	-	-	-	-	-	-	-	-
wsnp_JD_c3499_4517072_5A	92.08	-	-	-	-	-	-	-	-	-	-	-	-	-	-	-	-	-	-	-	-	-	-	-	-	-	-	-	-	-	-	-
wsnp_Ra_c57838_59796220_5A	92.08	-	-	-	-	-	-	-	-	-	-	-	-	-	-	-	-	-	-	-	-	-	-	-	-	-	-	-	-	-	-	-
wsnp_JD_c9510_10342018_5A	92.08	-	-	-	-	-	-	-	-	-	-	-	-	-	-	-	-	-	-	-	-	-	-	-	-	-	-	-	-	Traes_5AL_803333F83.1	-	-
wsnp_Ex_c28957_38032895_5A	92.08	-	-	-	-	-	-	-	-	-	-	-	-	-	-	-	-	-	-	-	-	-	-	-	-	-	-	-	-	-	-	-
wsnp_Ex_rep_c66900_65314083_5A	92.08	-	-	-	-	-	-	-	-	-	-	-	-	-	-	-	-	-	-	-	-	-	-	-	-	-	-	-	-	-	-	-
wsnp_Ex_rep_c66900_65314631_5A	92.08	-	-	-	-	-	-	-	-	-	-	-	-	-	-	-	-	-	-	-	-	-	-	-	-	-	-	-	-	-	-	-
wsnp_Ex_c6314_10992814_5A	92.08	-	-	-	-	-	-	-	-	-	-	-	-	-	-	-	-	-	-	-	-	-	-	-	-	-	-	-	-	-	-	-
wsnp_Ra_c57838_59796310_5A	92.08	-	-	-	-	-	-	-	-	-	-	-	-	-	-	-	-	-	-	-	-	-	-	-	-	-	0560_B08_C16ZE5_061	0560_B08_C16ZE5_061	0560_B08_C16ZE5_061	-	-	-
wsnp_Ex_rep_c66900_65314012_5A	92.08	-	-	-	-	-	-	-	2808573_5al	2808573_5al	-	-	-	-	-	-	-	-	-	-	-	-	-	-	2808573_5al	2808573_5al	-	-	-	Traes_5AL_5D542B354.1	Traes_5AL_5D542B354.1	Traes_5AL_5D542B354.1
wsnp_Ku_c14958_23427256_5A	92.08	Bradi4g32790.1	Os09g0470900	Sb02g027310.1	-	-	-	-	-	-	-	2702763_5al	-	2702763_5al	-	2702763_5al	-	-	-	-	-	-	-	-	-	2702763_5al	-	-	0562_E12_J24ZE5_087	Traes_5AL_35B38A963.1	Traes_5AL_35B38A963.1	Traes_5AL_35B38A963.1
-	-	-	Os09g0471200	-	-	-	-	-	-	-	-	-	-	2710633_5al;2773870_5al;2731456_5al;2773871_5al	-	-	-	-	-	-	-	-	-	-	-	2773870_5al;2731456_5al;2773871_5al;2710633_5al	-	-	WHE2158_D01_H02ZT	Traes_5AL_EAD9FA63C.1	Traes_5AL_EAD9FA63C.1;Traes_5AL_FDA573F09.1;Traes_5AL_FFA3A0686.1	Traes_5AL_EAD9FA63C.1
-	-	Bradi4g32850.1	Os09g0472100	Sb02g027350.1	-	-	-	-	-	-	-	2735381_5al	-	2735381_5al	-	2735381_5al	-	-	-	-	-	-	-	-	-	2735381_5al	-	-	-	Traes_5AL_FE44E594E.1	Traes_5AL_EE660FD9A.1	Traes_5AL_EE660FD9A.1
wsnp_Ex_c2433_4556063_5A	92.08	Bradi4g32870.1	Os09g0473300	Sb02g027370.1	-	-	-	-	2729960_5al	2729960_5al	-	2752693_5al;2748136_5al;2750648_5al;2752253_5al;203628_5al	2729960_5al	2748136_5al;2729960_5al;2750648_5al;203628_5al	2729960_5al	2752693_5al;2752253_5al	-	-	-	-	-	-	-	-	2729960_5al	2752693_5al;2750648_5al;203628_5al;2752253_5al;2729960_5al;2748136_5al	-	-	WHE1101_D02_G03ZT	Traes_5AL_903412779.1	Traes_5AL_BA3074F36.1;Traes_5AL_AD5770CBB.1;Traes_5AL_903412779.1	Traes_5AL_903412779.1;Traes_5AL_AD5770CBB.1
-	-	-	Os09g0473900	-	-	-	-	-	-	-	-	-	-	2669296_5al;2806261_5al	-	-	-	-	-	-	-	-	-	-	-	2806261_5al;2669296_5al	-	-	BRY_4943	-	Traes_5AL_7C93D70FE.1;Traes_5AL_A197DB08D.1	Traes_5AL_7C93D70FE.1;Traes_5AL_A197DB08D.1
-	-	Bradi4g32967.1	Os09g0475400	Sb02g027460.1	-	-	-	-	-	-	-	2784809_5al	-	2784809_5al	-	2784809_5al	-	-	-	-	-	-	-	-	-	2784809_5al	-	-	WHE1133_F07_K13ZS	Traes_5AL_0D4BDDDCD.1	Traes_5AL_0D4BDDDCD.1	Traes_5AL_0D4BDDDCD.1
-	-	-	-	Sb02g027470.1	-	-	-	-	-	-	-	-	-	-	-	2743580_5al	-	-	-	-	-	-	-	-	-	2743580_5al	-	-	-	-	Traes_5AL_4279CEDB8.1	Traes_5AL_4279CEDB8.1
-	-	Bradi4g32987.1	Os09g0475700	Sb02g027475.1	-	-	-	-	-	-	2810101_5al	2810101_5al	2810101_5al	2810101_5al	-	2810101_5al	-	-	-	-	-	-	-	-	2810101_5al	2810101_5al	-	-	-	Traes_5AL_AF235B86F.1	Traes_5AL_AF235B86F.1	Traes_5AL_AF235B86F.1
-	-	Bradi4g33010.1	Os09g0476000	Sb02g027490.1	-	-	-	-	-	-	-	2679623_5al	-	2679623_5al	-	2679623_5al	-	-	-	-	-	-	-	-	-	2679623_5al	-	-	WHE1144_E03_J06ZS	Traes_5AL_D9180D999.1	Traes_5AL_D9180D999.1;Traes_5AL_0C84C364B.1	Traes_5AL_D9180D999.1
-	-	Bradi4g33020.1	Os09g0476100	-	-	-	-	-	-	-	-	2679623_5al	-	2679623_5al	-	-	-	-	-	-	-	-	-	-	-	2679623_5al	-	-	WHE1144_E03_J06ZS	Traes_5AL_0C84C364B.1	Traes_5AL_D9180D999.1;Traes_5AL_0C84C364B.1	Traes_5AL_0C84C364B.1
wsnp_Ku_c31317_41063833_5A	92.08	Bradi4g33060.1	-	-	-	-	-	-	-	-	-	2767581_5al	-	-	-	-	-	-	-	-	-	-	-	-	-	2767581_5al	-	-	-	Traes_5AL_8FC67F18E.1	Traes_5AL_F1045886D.1;Traes_5AL_8FC67F18E.1;Traes_5AL_803333F83.1	Traes_5AL_8FC67F18E.1
-	-	Bradi4g33080.1	-	-	-	-	-	-	-	-	-	2766174_5al;2767581_5al	-	-	-	-	-	-	-	-	-	-	-	-	-	2766174_5al;2767581_5al	-	-	WHE1659-1662_B05_B05ZT	Traes_5AL_F1045886D.1	Traes_5AL_9C9E55228.1;Traes_5AL_F1045886D.1;Traes_5AL_8FC67F18E.1;Traes_5AL_803333F83.1	Traes_5AL_F1045886D.1
-	-	-	Os09g0478000	-	-	-	-	-	-	-	-	-	-	2766174_5al;2767581_5al	-	-	-	-	-	-	-	-	-	-	-	2766174_5al;2767581_5al	-	-	WHE1659-1662_B05_B05ZT	-	Traes_5AL_9C9E55228.1;Traes_5AL_F1045886D.1;Traes_5AL_8FC67F18E.1;Traes_5AL_803333F83.1	-
-	-	-	Os09g0478200	-	-	-	-	-	-	-	-	-	-	2766174_5al	-	-	-	-	-	-	-	-	-	-	-	2766174_5al	-	-	WHE1659-1662_B05_B05ZT	-	Traes_5AL_9C9E55228.1	-
-	-	Bradi4g33100.1	Os09g0478400	Sb02g027620.1	-	-	-	-	-	-	-	2804873_5al;2737391_5al	2737391_5al	2804873_5al;2737391_5al	-	2804873_5al;2737391_5al	-	-	-	-	-	-	-	-	2737391_5al	2804873_5al;2737391_5al	-	-	-	Traes_5AL_57AC18504.1	Traes_5AL_57AC18504.1;Traes_5AL_851185BCE.1	Traes_5AL_851185BCE.1;Traes_5AL_57AC18504.1
-	-	Bradi4g33110.1	Os09g0478500	Sb02g027630.1	-	-	-	-	-	-	-	2750722_5al;442712_5al	-	2750722_5al	-	2750722_5al;442712_5al	-	-	-	-	-	-	-	-	-	442712_5al;2750722_5al	-	-	WHE2459_E02_I03ZS;WHE0303_C11_C11ZS	Traes_5AL_2A40F0298.1	Traes_5AL_2A40F0298.1;Traes_5AL_6DA3E0A67.1	Traes_5AL_6DA3E0A67.1;Traes_5AL_2A40F0298.1
-	-	Bradi4g33137.1	-	-	-	-	-	-	-	-	-	2684349_5al;2736970_5al	-	-	-	-	-	-	-	-	-	-	-	-	-	2736970_5al;2684349_5al	-	-	-	-	Traes_5AL_B5B1E46AF.1;Traes_5AL_60718E5C8.1	-
-	-	Bradi4g33144.1	-	-	-	-	-	-	-	-	-	2700368_5al	-	-	-	-	-	-	-	-	-	-	-	-	-	2700368_5al	-	-	-	-	Traes_5AL_BC5E82162.1	-
-	-	Bradi4g33170.1	-	-	-	-	-	-	-	-	2781184_5al	2792830_5al	-	-	-	-	-	-	-	-	-	-	-	-	2781184_5al	2792830_5al	-	-	-	-	-	-
-	-	-	Os09g0479100	-	-	-	-	-	-	-	-	-	-	2786621_5al;2736970_5al	-	-	-	-	-	-	-	-	-	-	-	2736970_5al;2786621_5al	-	-	-	-	Traes_5AL_B5B1E46AF.1	-
-	-	-	Os09g0479300	Sb02g027760.1	-	-	-	-	-	-	-	-	-	2701670_5al;2790628_5al	-	2790628_5al	-	-	-	-	-	-	-	-	-	2701670_5al;2790628_5al	-	-	-	-	Traes_5AL_EAF355B22.1	-
-	-	-	-	Sb02g027770.1	-	-	-	-	-	-	-	-	-	-	-	2691797_5al;2810895_5al;2775892_5al	-	-	-	-	-	-	-	-	-	2810895_5al;2775892_5al;2691797_5al	-	-	-	-	Traes_5AL_D8CD99AC0.1	-
-	-	-	-	Sb02g027740.1	-	-	-	-	-	-	-	-	-	-	-	880021_5al	-	-	-	-	-	-	-	-	-	880021_5al	-	-	-	-	-	-
-	-	Bradi4g33180.1	Os09g0479400	Sb02g027750.1	-	-	-	-	-	-	2701670_5al	2691797_5al;2810895_5al;2701670_5al;2775892_5al	-	2781184_5al;2775892_5al	-	2781184_5al;2701670_5al	-	-	-	-	-	-	-	-	2701670_5al	2781184_5al;2810895_5al;2701670_5al;2775892_5al;2691797_5al	-	-	-	Traes_5AL_EAF355B22.1	Traes_5AL_D8CD99AC0.1;Traes_5AL_EAF355B22.1	Traes_5AL_EAF355B22.1
-	-	-	Os09g0479900	-	-	-	-	-	-	-	-	-	-	2210402_5al	-	-	-	-	-	-	-	-	-	-	-	2210402_5al	-	-	-	Traes_5AL_98355A4D9.1	Traes_5AL_98355A4D9.1	Traes_5AL_98355A4D9.1
-	-	Bradi4g33230.1	-	-	-	-	-	-	-	-	-	953784_5al	-	-	-	-	-	-	-	-	-	-	-	-	-	953784_5al	-	-	-	-	-	-
-	-	Bradi4g33237.1	-	-	-	-	-	-	-	-	-	2210402_5al	-	-	-	-	-	-	-	-	-	-	-	-	-	2210402_5al	-	-	-	-	Traes_5AL_98355A4D9.1	-
-	-	Bradi4g33250.1	-	-	-	-	-	-	-	-	-	2739390_5al	-	-	-	-	-	-	-	-	-	-	-	-	-	2739390_5al	-	-	-	-	-	-
-	-	-	-	Sb02g027800.1	-	-	-	-	-	-	-	-	-	-	2210402_5al	2210402_5al	-	-	-	-	-	-	-	-	2210402_5al	2210402_5al	-	-	-	-	Traes_5AL_98355A4D9.1	-
-	-	Bradi4g33270.1	-	Sb02g027830.1	-	-	-	-	-	-	-	987737_5al	-	-	-	987737_5al;2739129_5al	-	-	-	-	-	-	-	-	-	2739129_5al;987737_5al	-	-	-	Traes_5AL_72F03514C.1	Traes_5AL_78EF9DE6E.1;Traes_5AL_72F03514C.1	Traes_5AL_72F03514C.1
-	-	Bradi4g33280.1	Os09g0480400	Sb02g027840.1	-	-	-	-	-	-	-	1001427_5al;896404_5al	-	1001427_5al;896404_5al	1001427_5al	1001427_5al;896404_5al	-	-	-	-	-	-	-	-	1001427_5al	896404_5al;1001427_5al	-	-	WHE0563_A11_A21ZE	Traes_5AL_699E73832.1	Traes_5AL_02DCAE55D.1;Traes_5AL_699E73832.1	Traes_5AL_02DCAE55D.1;Traes_5AL_699E73832.1
-	-	-	Os09g0481100	Sb02g027880.1	-	-	-	-	-	-	-	-	-	431473_5al	-	2736671_5al;431473_5al;2736670_5al	-	-	-	-	-	-	-	-	-	431473_5al;2736670_5al;2736671_5al	-	-	-	-	-	-
-	-	Bradi4g33340.1	-	-	-	-	-	-	-	-	-	2751844_5al;2812075_5al	-	-	-	-	-	-	-	-	-	-	-	-	-	2751844_5al;2812075_5al	-	-	-	-	Traes_5AL_158704A70.1	Traes_5AL_158704A70.1
-	-	Bradi4g33350.1	Os09g0481600	-	-	-	-	-	-	-	-	2804158_5al;1125985_5al	-	2804158_5al	-	-	-	-	-	-	-	-	-	-	-	2804158_5al;1125985_5al	-	-	-	Traes_5AL_1F554B750.1	Traes_5AL_1F554B750.1;Traes_5AL_CDF778F59.1	Traes_5AL_1F554B750.1;Traes_5AL_CDF778F59.1
-	-	Bradi4g33370.1	-	-	-	-	-	-	-	-	-	2759341_5al	-	-	-	-	-	-	-	-	-	-	-	-	-	2759341_5al	-	-	-	Traes_5AL_ED3ADED51.1	Traes_5AL_1108D13DD.1	Traes_5AL_1108D13DD.1
-	-	Bradi4g33377.1	Os09g0481800	Sb02g027960.1	-	-	-	-	-	-	-	2809921_5al	-	2809921_5al	-	2809921_5al	-	-	-	-	-	-	-	-	-	2809921_5al	-	-	-	Traes_5AL_E68C8B154.1	Traes_5AL_E68C8B154.1	Traes_5AL_E68C8B154.1
-	-	Bradi4g33395.1	Os09g0482000	Sb02g027980.1	-	-	-	-	-	-	2767216_5al	2750577_5al;2767216_5al	-	2750577_5al;2767216_5al	-	2750577_5al;2767216_5al	-	-	-	-	-	-	-	-	2767216_5al	2750577_5al;2767216_5al	-	-	-	-	-	-
-	-	-	Os09g0482620	-	-	-	-	-	-	-	-	-	-	2739257_5al	-	-	-	-	-	-	-	-	-	-	-	2739257_5al	-	-	-	-	-	-
-	-	-	Os09g0482660	-	-	-	-	-	-	-	-	-	-	2768782_5al	-	-	-	-	-	-	-	-	-	-	-	2768782_5al	-	-	WHE1205_D01_G01ZS	-	Traes_5AL_A16DD8D41.1	-
-	-	-	-	Sb02g028020.1	-	-	-	-	-	-	-	-	-	-	-	2787473_5al;2759224_5al;2787474_5al;2740683_5al;1628138_5al;2787472_5al;2730045_5al	-	-	-	-	-	-	-	-	-	2787472_5al;1628138_5al;2740683_5al;2787474_5al;2787473_5al;2730045_5al;2759224_5al	-	-	WHE2822_H05_O10ZS	-	Traes_5AL_0C2D144B0.1	-
-	-	-	-	Sb02g028030.1	-	-	-	-	-	-	-	-	-	-	-	2806242_5al	-	-	-	-	-	-	-	-	-	2806242_5al	-	-	-	-	Traes_5AL_21B739F34.1;Traes_5AL_BB9E2626B.1	Traes_5AL_BB9E2626B.1;Traes_5AL_21B739F34.1
-	-	-	Os09g0482700	Sb02g028060.1	-	-	-	-	-	-	-	-	-	2785941_5al	-	2785941_5al	-	-	-	-	-	-	-	-	-	2785941_5al	-	-	-	-	Traes_5AL_CFEF57F4A.1	-
-	-	Bradi4g33440.1	Os09g0482680	Sb02g028070.1	-	-	-	-	-	-	-	2785941_5al	-	2785941_5al	-	2785941_5al	-	-	-	-	-	-	-	-	-	2785941_5al	-	-	-	Traes_5AL_CFEF57F4A.1	Traes_5AL_CFEF57F4A.1	Traes_5AL_CFEF57F4A.1
-	-	-	Os09g0482720	-	-	-	-	-	-	-	-	-	-	2360549_5al	-	-	-	-	-	-	-	-	-	-	-	2360549_5al	-	-	-	-	Traes_5AL_E0A2BE7CD.1	Traes_5AL_E0A2BE7CD.1
-	-	Bradi4g33460.1	Os09g0482740	Sb02g028090.1	-	tplb0010a09	-	-	-	-	-	2811563_5al;2471577_5al	-	2811563_5al	-	2811563_5al	-	-	2471577_5al	2811563_5al;2471577_5al	-	-	-	-	2471577_5al	2811563_5al;2471577_5al	-	-	WHE1214_E08_I16ZS	Traes_5AL_1669E674D.1;Traes_5AL_43DDFC4BE.1	Traes_5AL_43DDFC4BE.1;Traes_5AL_1669E674D.1	Traes_5AL_1669E674D.1;Traes_5AL_43DDFC4BE.1
-	-	Bradi4g33467.1	-	-	-	-	-	-	-	-	2733831_5al	2733831_5al;385974_5al;2808832_5al;2071294_5al	-	-	-	-	-	-	-	-	-	-	-	-	2733831_5al	385974_5al;2808832_5al;2733831_5al;2071294_5al	-	-	-	Traes_5AL_A9CF39101.1	Traes_5AL_B6E0F6255.1;Traes_5AL_A9CF39101.1;Traes_5AL_9B9385EE7.1	Traes_5AL_9B9385EE7.1;Traes_5AL_B6E0F6255.1;Traes_5AL_A9CF39101.1
-	-	Bradi4g33480.1	-	-	-	-	-	-	-	-	-	2798966_5al;2783347_5al;2776385_5al	-	-	-	-	-	-	-	-	-	-	-	-	-	2776385_5al;2798966_5al;2783347_5al	-	-	-	-	-	-
-	-	Bradi4g33490.1	Os09g0482780	Sb02g028120.1	-	tplb0003f06	-	-	-	-	-	2768904_5al	-	2768904_5al	2768904_5al	2768904_5al	-	-	2768904_5al	2768904_5al	-	-	-	-	2768904_5al	2768904_5al	-	-	WHE2867_H12_O23ZS	Traes_5AL_BAB11D9B4.1	Traes_5AL_BAB11D9B4.1	Traes_5AL_BAB11D9B4.1
-	-	-	Os09g0483100	-	-	-	-	-	-	-	-	-	-	2758550_5al	-	-	-	-	-	-	-	-	-	-	-	2758550_5al	-	-	WHE4102_B06_C12ZS	-	Traes_5AL_E28703AB01.1	Traes_5AL_E28703AB01.1
-	-	-	Os09g0483500	-	-	-	-	-	-	-	-	-	-	2809895_5al	-	-	-	-	-	-	-	-	-	-	-	2809895_5al	-	-	-	-	Traes_5AL_D2F65FB13.1;Traes_5AL_77673F5AE.1	-
-	-	Bradi4g33500.1	Os09g0483600	Sb02g028150.1	-	-	-	-	-	-	-	2809895_5al	-	2809895_5al	-	2809895_5al	-	-	-	-	-	-	-	-	-	2809895_5al	-	-	-	Traes_5AL_D2F65FB13.1	Traes_5AL_D2F65FB13.1;Traes_5AL_77673F5AE.1	Traes_5AL_D2F65FB13.1
-	-	-	-	Sb02g028165.1	-	-	-	-	-	-	-	-	-	-	-	2747396_5al	-	-	-	-	-	-	-	-	-	2747396_5al	-	-	WHE0954_E06_J12ZT	-	Traes_5AL_A236850A1.1	-
-	-	Bradi4g33520.1	Os09g0484300	Sb02g028170.1	-	RFL_Contig5610	-	-	-	-	2747396_5al	2747396_5al;978387_5al	2747396_5al	2747396_5al	-	2747396_5al;978387_5al	-	-	-	2747396_5al	-	-	-	-	2747396_5al	978387_5al;2747396_5al	-	WHE0954_E06_J12ZT	WHE0954_E06_J12ZT	Traes_5AL_A236850A1.1	Traes_5AL_6144F8FBF.1;Traes_5AL_A236850A1.1	Traes_5AL_6144F8FBF.1;Traes_5AL_A236850A1.1
-	-	Bradi4g33540.1	Os09g0484800	Sb02g028180.1	-	-	-	-	-	-	-	2791454_5al	-	2791454_5al	-	2791454_5al	-	-	-	-	-	-	-	-	-	2791454_5al	-	-	-	Traes_5AL_1B5D1ED26.1	-	Traes_5AL_1B5D1ED26.1
-	-	-	Os09g0485500	-	-	-	-	-	-	-	-	-	1532785_5al	1532785_5al	-	-	-	-	-	-	-	-	-	-	1532785_5al	1532785_5al	-	-	-	-	Traes_5AL_78701B16C.1	-
-	-	Bradi4g33557.1	-	Sb02g028220.1	-	-	-	-	-	-	-	1532785_5al	-	-	-	1532785_5al	-	-	-	-	-	-	-	-	-	1532785_5al	-	-	-	-	Traes_5AL_78701B16C.1	-
-	-	Bradi4g33610.1	Os09g0486700	Sb02g028250.1	-	-	-	-	-	-	-	2737175_5al	-	2737175_5al	-	2737175_5al	-	-	-	-	-	-	-	-	-	2737175_5al	-	-	-	-	Traes_5AL_4B1551434.1;Traes_5AL_9864BACE3.1	-
-	-	Bradi4g33630.1	-	-	-	-	-	-	-	-	-	2763529_5al	-	-	-	-	-	-	-	-	-	-	-	-	-	2763529_5al	-	-	-	-	-	-
wsnp_Ra_rep_c105740_89636179_5A	92.58	-	-	-	-	-	-	-	-	-	-	-	-	-	-	-	-	-	-	-	-	-	-	-	-	-	-	-	-	-	-	-
wsnp_Ex_c24594_33843836_5A	92.58	-	-	-	-	-	-	-	-	-	-	-	-	-	-	-	-	-	-	-	-	-	-	-	-	-	-	-	-	-	-	-
wsnp_CAP11_c2100_1109583_5A	92.58	-	-	-	RFL_Contig1127	-	-	-	2776216_5al	2776216_5al	-	-	-	-	-	-	2776216_5al	2776216_5al	-	-	-	-	-	-	2776216_5al	2776216_5al	-	-	-	-	Traes_5AL_5DE16F8EA.1	Traes_5AL_5DE16F8EA.1
wsnp_Ex_c19647_28632858_5A	92.58	-	-	-	-	-	-	-	-	-	-	-	-	-	-	-	-	-	-	-	-	-	-	-	-	-	-	-	-	-	-	-
wsnp_Ex_c19647_28632659_5A	92.58	-	Os09g0517800	Sb02g027700.1	-	-	-	-	-	-	-	-	-	2684349_5al;2746388_5al;2736970_5al;2700368_5al;2812715_5al;2773240_5al	2700368_5al	2684349_5al;2746388_5al;2736970_5al;2700368_5al;2773240_5al	-	-	-	-	-	-	-	-	2700368_5al	2736970_5al;2773240_5al;2684349_5al;2812715_5al;2700368_5al;2746388_5al	-	-	-	-	Traes_5AL_B5B1E46AF.1;Traes_5AL_60718E5C8.1;Traes_5AL_BA3F95A211.1;Traes_5AL_BC5E82162.1;Traes_5AL_8D19E9781.1	Traes_5AL_8D19E9781.1;Traes_5AL_BA3F95A211.1
wsnp_Ex_c2433_4556009_5A	92.58	-	-	-	-	-	-	-	-	-	-	-	-	-	-	-	-	-	-	-	-	-	-	-	-	-	-	-	-	-	-	-
wsnp_Ex_rep_c103402_88371152_5A	92.58	-	-	-	-	-	-	-	-	-	-	-	-	-	-	-	-	-	-	-	-	-	-	-	-	-	-	-	-	-	-	-
wsnp_Ex_c4921_8764088_5A	93.09	-	-	-	-	-	-	-	-	-	-	-	-	-	-	-	-	-	-	-	-	-	-	-	-	-	-	-	-	-	-	-
wsnp_Ex_c4921_8763500_5A	93.09	-	-	-	-	-	-	-	-	-	-	-	-	-	-	-	-	-	-	-	-	-	-	-	-	-	-	-	-	-	-	-
wsnp_Ex_c4921_8764106_5A	93.09	-	-	-	-	-	-	-	-	-	-	-	-	-	-	-	-	-	-	-	-	-	-	-	-	-	-	-	-	-	-	-
wsnp_Ex_c4921_8763722_5A	93.09	-	Os09g0482400	-	tplb0009m19	-	-	-	2759224_5al	2759224_5al	-	-	2759224_5al	2787473_5al;2759224_5al;2787474_5al;1628138_5al;2787472_5al;2730045_5al	-	-	2759224_5al	2799533_5al;2759224_5al	-	-	-	-	-	-	2759224_5al	2799533_5al;2787472_5al;1628138_5al;2787474_5al;2787473_5al;2730045_5al;2759224_5al	WHE2822_H05_O10ZS	WHE2822_H05_O10ZS	WHE2480_C10_E20ZS;WHE2822_H05_O10ZS	Traes_5AL_0C2D144B0.1	Traes_5AL_67878B82B.1;Traes_5AL_0C2D144B0.1	Traes_5AL_0C2D144B0.1;Traes_5AL_67878B82B.1
wsnp_Ku_c23772_33711538_5A	93.59	Bradi4g33640.1	Os09g0487200	Sb02g028255.1	RFL_Contig4736	-	-	-	-	2761390_5al	2761390_5al	2761390_5al;2781145_5al	2761390_5al	2781145_5al	-	2761390_5al	2761390_5al	2761390_5al;608816_5al	-	-	-	-	-	-	2761390_5al	2761390_5al;608816_5al;2781145_5al	-	-	-	Traes_5AL_9CEA4EE7B.1	Traes_5AL_9CEA4EE7B.1	Traes_5AL_9CEA4EE7B.1
wsnp_Ex_c14010_21901313_5A	94.09	-	-	-	-	-	-	-	2703020_5al	2688119_5al;2703020_5al	-	-	-	-	-	-	-	-	-	-	-	-	-	-	2703020_5al	2703020_5al;2688119_5al	-	-	WHE0962_F08_L16ZY	-	-	-
wsnp_Ex_c39592_46849607_5A	94.59	-	-	-	-	-	-	-	-	608816_5al	-	-	-	-	-	-	-	-	-	-	-	-	-	-	-	608816_5al	-	-	-	-	-	-
wsnp_Ku_rep_c68259_67171095_5A	94.59	-	-	-	tplb0013f16	-	-	-	2685102_5al	2685102_5al	-	-	-	-	-	-	-	2703020_5al;2688119_5al;2807835_5al;2685102_5al	-	-	-	-	-	-	2685102_5al	2703020_5al;2807835_5al;2685102_5al;2688119_5al	-	WHE0974_F10_L20ZS	WHE0974_F10_L20ZS;0987-0990_F06_F06ZS5_018;WHE0962_F08_L16ZY	Traes_5AL_6D9620C16.1	Traes_5AL_8BF894427.1	-
wsnp_BE443745A_Ta_2_1_5A	95.1	Bradi4g33660.1	Os09g0487600	Sb02g028280.1	-	RFL_Contig6131	-	-	-	-	-	2810281_5al	2810281_5al	2810281_5al	2810281_5al	2810281_5al	-	-	2810281_5al	2810281_5al	-	-	-	-	2810281_5al	2810281_5al	WHE1122_G06_M12ZS	WHE1122_G06_M12ZS	WHE1122_G06_M12ZS	Traes_5AL_FCDD18A4D.1	Traes_5AL_FCDD18A4D.1	Traes_5AL_FCDD18A4D.1
-	-	-	-	Sb02g028290.1	-	-	-	-	-	-	-	-	-	-	-	2782480_5al	-	-	-	-	-	-	-	-	-	2782480_5al	-	-	-	-	Traes_5AL_E1B64C7F1.1	-
-	-	-	Os09g0487700	-	-	-	-	-	-	-	-	-	-	2782480_5al	-	-	-	-	-	-	-	-	-	-	-	2782480_5al	-	-	-	-	Traes_5AL_E1B64C7F1.1	-
-	-	Bradi4g33680.1	-	-	-	-	-	-	-	-	-	2696651_5al	-	-	-	-	-	-	-	-	-	-	-	-	-	2696651_5al	-	-	-	-	-	-
-	-	-	Os09g0488600	-	-	-	-	-	-	-	-	-	-	2670067_5al	-	-	-	-	-	-	-	-	-	-	-	2670067_5al	-	-	-	-	Traes_5AL_E5D1F3799.1	Traes_5AL_E5D1F3799.1
-	-	-	-	Sb02g028310.1	-	-	-	-	-	-	-	-	-	-	2800450_5al	2800450_5al;2807445_5al	-	-	-	-	-	-	-	-	2800450_5al	2807445_5al;2800450_5al	-	-	WHE0625_H05_O09ZA	-	Traes_5AL_6DA42BBDE.1;Traes_5AL_542D62D3E.1	-
-	-	Bradi4g33727.1	Os09g0489200	Sb02g028370.1	-	-	-	-	-	-	-	2701053_5al	-	2701053_5al	-	2701053_5al	-	-	-	-	-	-	-	-	-	2701053_5al	-	-	-	Traes_5AL_0B743B40E.1	Traes_5AL_0B743B40E.1	Traes_5AL_0B743B40E.1
-	-	Bradi4g33740.1	Os09g0489500	Sb02g028380.1	-	-	-	-	-	-	2765827_5al	2765827_5al	2765827_5al	2660392_5al;2765827_5al	2765827_5al	2660392_5al;2765827_5al	-	-	-	-	-	-	-	-	2765827_5al	2660392_5al;2765827_5al	-	-	-	Traes_5AL_39649C38E.1	Traes_5AL_98521B264.1;Traes_5AL_39649C38E.1;Traes_5AL_F1F4F4AFC.1	Traes_5AL_39649C38E.1;Traes_5AL_F1F4F4AFC.1;Traes_5AL_98521B264.1
-	-	Bradi4g33750.1	Os09g0490200	Sb02g028390.1	-	-	-	-	-	-	-	2147619_5al	-	2147619_5al	-	2147619_5al	-	-	-	-	-	-	-	-	-	2147619_5al	-	-	-	Traes_5AL_B65EF5518.1	Traes_5AL_B65EF5518.1	Traes_5AL_B65EF5518.1
-	-	-	Os09g0491100	Sb02g028400.1	-	-	-	-	-	-	-	-	-	270730_5al;1838388_5al	-	2701675_5al;1838388_5al	-	-	-	-	-	-	-	-	-	270730_5al;1838388_5al;2701675_5al	-	-	WHE1213_D11_G21ZS	-	Traes_5AL_37A70F34E.1;Traes_5AL_BADD20945.1	Traes_5AL_37A70F34E.1;Traes_5AL_BADD20945.1
-	-	-	-	Sb02g028450.1	-	-	-	tplb0054i12	-	-	-	-	-	-	-	1049579_5al	-	-	-	-	-	-	2732439_5al	2732439_5al	2732439_5al	2732439_5al;1049579_5al	-	-	-	-	Traes_5AL_75DEBAB91.1;Traes_5AL_ABCDAA33F.1;Traes_5AL_C7B3FBC7D.1	Traes_5AL_ABCDAA33F.1;Traes_5AL_75DEBAB91.1
-	-	-	Os09g0491692	Sb02g028490.1	-	-	-	-	-	-	-	-	-	2796924_5al	-	2796924_5al	-	-	-	-	-	-	-	-	-	2796924_5al	-	-	WHE0914_F11_K22ZY	-	Traes_5AL_4F53E779F.1	Traes_5AL_4F53E779F.1
-	-	-	Os09g0491708	Sb02g028500.1	-	-	-	-	-	-	-	-	1407101_5al	2692374_5al	-	2692374_5al	-	-	-	-	-	-	-	-	1407101_5al	2692374_5al	-	-	-	-	Traes_5AL_AF32A83C0.1	Traes_5AL_AF32A83C0.1
-	-	-	-	Sb02g028520.1	-	-	-	-	-	-	-	-	-	-	-	868836_5al	-	-	-	-	-	-	-	-	-	868836_5al	-	-	-	-	Traes_5AL_424A8B6A0.1	-
-	-	Bradi4g33860.1	Os09g0491740	-	-	-	-	-	-	-	-	868836_5al;2668583_5al	-	868836_5al;2668583_5al	-	-	-	-	-	-	-	-	-	-	-	2668583_5al;868836_5al	-	-	-	Traes_5AL_424A8B6A0.1	Traes_5AL_156C3BB94.1;Traes_5AL_424A8B6A0.1	Traes_5AL_424A8B6A0.1
-	-	Bradi4g33878.1	Os09g0491772	Sb02g028570.1	-	-	-	RFL_Contig1888	-	-	-	2809029_5al	-	2809029_5al	-	2809029_5al	-	-	-	-	-	-	2809029_5al	2809029_5al	2809029_5al	2809029_5al	-	-	-	Traes_5AL_629EDDFC3.1	Traes_5AL_629EDDFC3.1	Traes_5AL_629EDDFC3.1
-	-	-	-	Sb02g028575.1	-	-	-	-	-	-	-	-	-	-	-	2801637_5al;2760438_5al	-	-	-	-	-	-	-	-	-	2801637_5al;2760438_5al	-	-	-	-	Traes_5AL_0807B656A.1;Traes_5AL_339349752.1	Traes_5AL_339349752.1
-	-	-	-	Sb02g028580.1	-	-	-	-	-	-	-	-	-	-	2801637_5al	2749890_5al;2801637_5al;2742760_5al	-	-	-	-	-	-	-	-	2801637_5al	2749890_5al;2801637_5al;2742760_5al	-	-	-	Traes_5AL_0807B656A.1	Traes_5AL_0807B656A.1;Traes_5AL_D8B52F440.1	Traes_5AL_0807B656A.1
-	-	-	-	Sb02g028590.1	-	-	-	-	-	-	-	-	-	-	-	2789593_5al	-	-	-	-	-	-	-	-	-	2789593_5al	-	-	WHE2824_H03_P06ZS	-	Traes_5AL_C09D1D957.1	-
-	-	Bradi4g33886.1	Os09g0491820	Sb02g028600.1	-	-	-	-	-	-	-	2742760_5al;461869_5al	-	2765887_5al;2742760_5al;461869_5al	-	2801637_5al;2789593_5al;461869_5al	-	-	-	-	-	-	-	-	-	461869_5al;2801637_5al;2765887_5al;2742760_5al;2789593_5al	-	-	WHE2824_H03_P06ZS	Traes_5AL_3374CC92B.1	Traes_5AL_3374CC92B.1;Traes_5AL_0807B656A.1;Traes_5AL_B17C68EB4.1;Traes_5AL_D8B52F440.1;Traes_5AL_C09D1D957.1	Traes_5AL_3374CC92B.1
-	-	-	-	Sb02g028620.1	-	-	-	-	-	-	-	-	-	-	-	2789593_5al;461869_5al	-	-	-	-	-	-	-	-	-	461869_5al;2789593_5al	-	-	WHE2824_H03_P06ZS	-	Traes_5AL_3374CC92B.1;Traes_5AL_C09D1D957.1	-
-	-	-	Os09g0491836	-	-	-	-	-	-	-	-	-	-	2742760_5al;2789593_5al;2799924_5al	-	-	-	-	-	-	-	-	-	-	-	2799924_5al;2742760_5al;2789593_5al	-	-	WHE2824_H03_P06ZS;WHE1413-1416_M04_M04ZS	-	Traes_5AL_FE487DC6B.1;Traes_5AL_D8B52F440.1;Traes_5AL_C09D1D957.1	-
-	-	-	Os09g0491852	-	-	-	-	-	-	-	-	-	-	2801637_5al	-	-	-	-	-	-	-	-	-	-	-	2801637_5al	-	-	-	-	Traes_5AL_0807B656A.1	-
-	-	-	Os09g0491868	-	-	-	-	-	-	-	-	-	-	2801637_5al;2789593_5al	-	-	-	-	-	-	-	-	-	-	-	2801637_5al;2789593_5al	-	-	WHE2824_H03_P06ZS	-	Traes_5AL_0807B656A.1;Traes_5AL_C09D1D957.1	-
-	-	-	Os09g0491900	-	-	-	-	-	-	-	-	-	-	2753880_5al;2751356_5al	-	-	-	-	-	-	-	-	-	-	-	2751356_5al;2753880_5al	-	-	-	-	-	-
-	-	Bradi4g33894.1	Os09g0491788	-	-	-	-	-	-	-	-	2789593_5al	-	2799924_5al;461869_5al	-	-	-	-	-	-	-	-	-	-	-	461869_5al;2799924_5al;2789593_5al	-	-	WHE2824_H03_P06ZS;WHE1413-1416_M04_M04ZS	Traes_5AL_FE487DC6B.1	Traes_5AL_3374CC92B.1;Traes_5AL_FE487DC6B.1;Traes_5AL_C09D1D957.1	Traes_5AL_FE487DC6B.1
-	-	Bradi4g33902.2	-	-	-	-	-	-	-	-	-	2801637_5al;2789593_5al	-	-	-	-	-	-	-	-	-	-	-	-	-	2801637_5al;2789593_5al	-	-	WHE2824_H03_P06ZS	Traes_5AL_C09D1D957.1	Traes_5AL_0807B656A.1;Traes_5AL_C09D1D957.1	Traes_5AL_C09D1D957.1
-	-	Bradi4g33910.1	Os09g0492700	Sb02g028630.1	-	RFL_Contig389	-	-	-	-	2809196_5al	2809196_5al	-	2809196_5al	-	2809196_5al	-	-	2809196_5al	2809196_5al	-	-	-	-	2809196_5al	2809196_5al	-	-	-	Traes_5AL_15765F705.1	Traes_5AL_15765F705.1	Traes_5AL_15765F705.1
-	-	Bradi4g33920.2	-	-	-	-	-	-	-	-	-	2671909_5al	-	-	-	-	-	-	-	-	-	-	-	-	-	2671909_5al	-	-	-	Traes_5AL_3E27DA518.1	-	Traes_5AL_3E27DA518.1
-	-	Bradi4g33960.1	-	-	-	-	-	-	-	-	-	2735575_5al	-	-	-	-	-	-	-	-	-	-	-	-	-	2735575_5al	-	-	-	-	-	-
-	-	Bradi4g34000.1	-	-	-	tplb0046m05	-	-	-	-	2783847_5al	1044410_5al	-	-	-	-	-	-	2783847_5al	2783847_5al	-	-	-	-	2783847_5al	2783847_5al;1044410_5al	-	-	WHE0334_B09_C18ZT	-	Traes_5AL_491D4B88A.1;Traes_5AL_322B4FC5C.1	Traes_5AL_491D4B88A.1
-	-	-	-	Sb02g028660.1	-	-	-	-	-	-	-	-	-	-	-	2808627_5al	-	-	-	-	-	-	-	-	-	2808627_5al	-	-	WHE2338_E02_I04ZS	-	Traes_5AL_23AC7877A.1;Traes_5AL_6CC4BFBD8.1	-
-	-	-	-	Sb02g028690.1	-	-	-	-	-	-	-	-	-	-	2731139_5al	2731139_5al	-	-	-	-	-	-	-	-	2731139_5al	2731139_5al	-	-	-	-	Traes_5AL_92425CE17.1;Traes_5AL_881C6B0EE.1;Traes_5AL_6CD6F11E0.1	Traes_5AL_92425CE17.1;Traes_5AL_881C6B0EE.1;Traes_5AL_6CD6F11E0.1
-	-	Bradi4g34016.1	Os09g0493600	Sb02g028720.1	-	-	-	-	-	-	-	2802332_5al;2748873_5al	-	2802332_5al;2748873_5al	-	2802332_5al;2748873_5al	-	-	-	-	-	-	-	-	-	2748873_5al;2802332_5al	-	-	-	-	-	-
-	-	-	-	Sb02g028740.1	-	-	-	-	-	-	-	-	-	-	-	2805625_5al	-	-	-	-	-	-	-	-	-	2805625_5al	-	-	-	-	-	-
wsnp_CAP11_c299_251533_5A	96.83	-	-	-	-	-	-	-	-	-	-	-	-	-	-	-	-	-	-	-	-	-	-	-	-	-	-	-	-	-	-	-
wsnp_Ex_c17268_25935536_5A	97.39	-	-	-	-	-	-	-	2770640_5al	2761801_5al;2770640_5al	-	-	-	-	-	-	-	-	-	-	-	-	-	-	2770640_5al	2770640_5al;2761801_5al	WHE2833_A11_A21ZS	WHE2833_A11_A21ZS;WHE0562_A01_B02ZE	WHE2833_A11_A21ZS;WHE0562_A01_B02ZE	Traes_5AL_39B99B922.1	Traes_5AL_39B99B922.1	Traes_5AL_39B99B922.1
wsnp_Ra_c21347_30731229_5A	97.39	-	-	-	-	-	-	-	-	-	-	-	-	-	-	-	-	-	-	-	-	-	-	-	-	-	-	-	-	-	-	-
wsnp_Ex_c5461_9636197_5A	97.84	-	-	-	-	-	-	-	-	-	-	-	-	-	-	-	-	-	-	-	-	-	-	-	-	-	WHE0074_F10_L20ZS	WHE0074_F10_L20ZS	WHE0074_F10_L20ZS	-	-	-
wsnp_Ra_c21347_30731133_5A	98.16	-	-	-	-	-	-	-	2800838_5al	2800838_5al	-	-	-	-	-	-	-	-	-	-	-	-	-	-	2800838_5al	2800838_5al	-	-	-	-	-	-
wsnp_Ex_c3838_6980774_5A	98.86	-	-	-	-	-	-	-	-	-	-	-	-	-	-	-	-	-	-	-	-	-	-	-	-	-	-	-	-	-	-	-
wsnp_Ex_c3838_6980909_5A	99.37	-	-	-	-	-	-	-	-	-	-	-	-	-	-	-	-	-	-	-	-	-	-	-	-	-	-	-	-	-	-	-
wsnp_Ku_c14275_22535576_5A	99.95	-	-	-	-	-	-	-	-	-	-	-	-	-	-	-	-	-	-	-	-	-	-	-	-	-	-	-	-	Traes_5AL_2A27C2633.1	-	Traes_5AL_2A27C2633.1
wsnp_Ku_c14275_22535693_5A	100.27	-	-	-	-	-	-	-	-	-	-	-	-	-	-	-	-	-	-	-	-	-	-	-	-	-	-	-	-	-	-	-
wsnp_JD_rep_c49046_33288885_5A	100.98	-	-	-	-	-	-	-	-	-	-	-	-	-	-	-	-	-	-	-	-	-	-	-	-	-	-	-	-	-	-	-
wsnp_Ex_c32825_41419391_5A	101.91	-	-	-	-	-	-	-	-	-	-	-	-	-	-	-	-	-	-	-	-	-	-	-	-	-	-	-	-	-	-	-
wsnp_Ex_c3838_6981043_5A	102.41	-	-	-	-	-	-	-	-	-	-	-	-	-	-	-	-	-	-	-	-	-	-	-	-	-	-	-	-	-	-	-
wsnp_Ex_c7383_12654806_5A	102.91	-	-	-	-	-	-	-	-	-	-	-	-	-	-	-	-	-	-	-	-	-	-	-	-	-	-	-	-	-	-	-
wsnp_Ex_c31017_39858962_5A	102.91	-	-	-	-	-	-	-	-	-	-	-	-	-	-	-	-	-	-	-	-	-	-	-	-	-	-	-	-	-	-	-
wsnp_Ex_c7383_12655468_5A	102.91	-	-	-	-	-	-	-	-	-	-	-	-	-	-	-	-	-	-	-	-	-	-	-	-	-	-	-	-	-	-	-
wsnp_Ku_c14139_22353229_5A	102.91	-	-	-	tplb0055m06	-	-	-	2692298_5al	2692298_5al	-	-	-	-	-	-	2692298_5al	2692298_5al	-	-	-	-	-	-	2692298_5al	2692298_5al	WHE2835_E04_J07ZS	WHE2835_E04_J07ZS	WHE2835_E04_J07ZS	Traes_5AL_D03C2901D.1	Traes_5AL_D03C2901D.1	Traes_5AL_D03C2901D.1
wsnp_Ex_c7383_12655410_5A	102.91	-	-	-	-	-	-	-	-	-	-	-	-	-	-	-	-	-	-	-	-	-	-	-	-	-	-	-	-	-	-	-
wsnp_Ex_c7383_12655992_5A	102.91	Bradi4g34022.1	-	-	-	-	-	-	163691_5al	163691_5al	163691_5al	163691_5al	-	-	-	-	-	-	-	-	-	-	-	-	163691_5al	163691_5al	-	-	-	Traes_5AL_199D173E9.1	Traes_5AL_199D173E9.1	Traes_5AL_199D173E9.1
-	-	Bradi4g34040.1	Os09g0494200	Sb02g028770.1	-	-	-	-	-	-	-	2169847_5al;1404512_5al	-	2169847_5al;1404512_5al	-	2169847_5al;1404512_5al	-	-	-	-	-	-	-	-	-	2169847_5al;1404512_5al	-	-	WHE0958_H06_P12ZS	Traes_5AL_FD5352F21.1	Traes_5AL_FD5352F21.1	Traes_5AL_FD5352F21.1
-	-	Bradi4g34050.1	Os09g0494300	Sb02g028780.1	-	-	-	-	-	-	2692298_5al	2692298_5al	2692298_5al	2692298_5al	-	2692298_5al	-	-	-	-	-	-	-	-	2692298_5al	2692298_5al	-	WHE2835_E04_J07ZS	WHE2835_E04_J07ZS	-	Traes_5AL_D03C2901D.1	-
-	-	Bradi4g34070.1	Os09g0495200	-	-	-	-	-	-	-	-	2730697_5al;2733077_5al;2808513_5al	-	2730697_5al;2733077_5al;91274_5al;2808513_5al	-	-	-	-	-	-	-	-	-	-	-	2808513_5al;91274_5al;2730697_5al;2733077_5al	-	-	WHE1107_A12_B23ZS	Traes_5AL_4E577F2DD.1;Traes_5AL_85774C898.1	Traes_5AL_4E577F2DD.1;Traes_5AL_E2293817F.1;Traes_5AL_85774C898.1	Traes_5AL_85774C898.1;Traes_5AL_E2293817F.1;Traes_5AL_4E577F2DD.1
-	-	Bradi4g34090.1	-	-	-	-	-	-	-	-	-	2800122_5al;2792504_5al;2762053_5al	-	-	-	-	-	-	-	-	-	-	-	-	-	2762053_5al;2792504_5al;2800122_5al	-	-	WHE0954_C02_F04ZS	Traes_5AL_015A8D842.1	Traes_5AL_015A8D842.1;Traes_5AL_31B02F2C9.1	Traes_5AL_015A8D842.1;Traes_5AL_31B02F2C9.1
-	-	Bradi4g34095.1	-	Sb02g028800.1	-	-	-	-	-	-	-	2762053_5al	-	-	-	2762053_5al	-	-	-	-	-	-	-	-	-	2762053_5al	-	-	WHE0954_C02_F04ZS	-	Traes_5AL_015A8D842.1	-
-	-	Bradi4g34100.1	-	-	-	-	-	-	-	-	-	2675461_5al	-	-	-	-	-	-	-	-	-	-	-	-	-	2675461_5al	-	-	1854_H05_P10ZS5_044	-	Traes_5AL_A671FFD7E.1;Traes_5AL_DAED8C814.1	Traes_5AL_DAED8C814.1;Traes_5AL_A671FFD7E.1
-	-	-	Os09g0497400	-	-	-	-	-	-	-	-	-	-	1180175_5al	-	-	-	-	-	-	-	-	-	-	-	1180175_5al	-	-	WHE2838_A07_A14ZS	-	Traes_5AL_B5BC73E2C.1	Traes_5AL_B5BC73E2C.1
-	-	Bradi4g34140.4	Os09g0497600	Sb02g028850.1	-	-	-	-	-	-	-	2758447_5al	-	2758447_5al	2758447_5al	2758447_5al	-	-	-	-	-	-	-	-	2758447_5al	2758447_5al	-	-	WHE2964_F12_K24ZS	Traes_5AL_99242EB9C.1	Traes_5AL_12DE2E3DC.1;Traes_5AL_99242EB9C.1	Traes_5AL_12DE2E3DC.1;Traes_5AL_99242EB9C.1
-	-	Bradi4g34157.1	Os09g0497900	Sb02g028870.1	-	-	-	-	-	-	-	1988715_5al;2705827_5al	-	1988715_5al	-	1988715_5al	-	-	-	-	-	-	-	-	-	2705827_5al;1988715_5al	-	-	BRY_3636	-	Traes_5AL_373E730BB.1;Traes_5AL_9FEA7C044.1	Traes_5AL_373E730BB.1;Traes_5AL_9FEA7C044.1
-	-	Bradi4g34170.1	Os09g0498100	Sb02g028880.1	-	RFL_Contig3830	-	-	-	-	-	2805172_5al	-	2805172_5al	-	2805172_5al	-	-	2805172_5al	2805172_5al	-	-	-	-	2805172_5al	2805172_5al	-	WHE2814_H04_O08ZS	WHE2814_H04_O08ZS	Traes_5AL_CE7CF8B0E.1	Traes_5AL_CE7CF8B0E.1	Traes_5AL_CE7CF8B0E.1
-	-	Bradi4g34220.3	-	Sb02g028920.1	-	-	-	-	-	-	2800419_5al	2800419_5al	-	-	2800419_5al	2800419_5al	-	-	-	-	-	-	-	-	2800419_5al	2800419_5al	-	WHE2058_G11_N22ZT	WHE2058_G11_N22ZT	Traes_5AL_9F9849248.1	Traes_5AL_9F9849248.1	Traes_5AL_9F9849248.1
-	-	-	-	Sb02g028930.1	-	-	-	-	-	-	-	-	-	-	-	404034_5al;2650898_5al;2782162_5al;2784464_5al	-	-	-	-	-	-	-	-	-	2782162_5al;2650898_5al;404034_5al;2784464_5al	-	-	-	-	-	-
-	-	-	-	Sb02g028935.1	-	-	-	-	-	-	-	-	-	-	-	723782_5al	-	-	-	-	-	-	-	-	-	723782_5al	-	-	-	-	Traes_5AL_FA3033A40.1;Traes_5AL_F5936FE79.1	-
-	-	Bradi4g34230.1	Os09g0498800	Sb02g028940.1	-	-	-	-	-	-	-	723782_5al	-	723782_5al	-	723782_5al	-	-	-	-	-	-	-	-	-	723782_5al	-	-	-	Traes_5AL_F5936FE79.1	Traes_5AL_FA3033A40.1;Traes_5AL_F5936FE79.1	Traes_5AL_F5936FE79.1
-	-	-	-	Sb02g028950.1	-	-	-	-	-	-	-	-	-	-	-	1383047_5al	-	-	-	-	-	-	-	-	-	1383047_5al	-	-	-	-	-	-
-	-	-	Os09g0499500	-	-	-	-	-	-	-	-	-	-	162374_5al	-	-	-	-	-	-	-	-	-	-	-	162374_5al	-	-	-	-	Traes_5AL_8EBDBA833.1	Traes_5AL_8EBDBA833.1
-	-	-	-	Sb02g028964.1	-	-	-	-	-	-	-	-	-	-	-	2684329_5al;2734883_5al	-	-	-	-	-	-	-	-	-	2734883_5al;2684329_5al	-	-	-	Traes_5AL_98686FFA1.1	Traes_5AL_D34627B1F.1;Traes_5AL_98686FFA1.1	Traes_5AL_98686FFA1.1
-	-	-	Os09g0499600	Sb02g028966.1	-	-	-	-	-	-	-	-	-	2684329_5al;2734883_5al	-	2684329_5al	-	-	-	-	-	-	-	-	-	2734883_5al;2684329_5al	-	-	-	-	Traes_5AL_D34627B1F.1;Traes_5AL_98686FFA1.1	-
-	-	-	-	Sb02g028980.1	-	-	-	-	-	-	-	-	-	-	-	1535548_5al	-	-	-	-	-	-	-	-	-	1535548_5al	-	-	-	-	-	-
-	-	Bradi4g34270.1	Os09g0500300	Sb02g028990.1	-	-	-	-	-	-	2783128_5al	2783128_5al;410170_5al	2783128_5al	2783128_5al;410170_5al	2783128_5al	2783128_5al;410170_5al	-	-	-	-	-	-	-	-	2783128_5al	410170_5al;2783128_5al	-	-	-	Traes_5AL_5A572E700.1	Traes_5AL_BBB66DBF3.1;Traes_5AL_5A572E700.1;Traes_5AL_6C02AB5F8.1	Traes_5AL_5A572E700.1;Traes_5AL_BBB66DBF3.1
-	-	Bradi4g34290.1	Os09g0500600	Sb02g029000.1	-	-	-	-	-	-	-	2783128_5al	-	2783128_5al	-	2783128_5al	-	-	-	-	-	-	-	-	-	2783128_5al	-	-	-	Traes_5AL_6C02AB5F8.1	Traes_5AL_5A572E700.1;Traes_5AL_6C02AB5F8.1	Traes_5AL_6C02AB5F8.1
-	-	-	Os09g0501700	-	-	-	-	-	-	-	-	-	-	2736628_5al;2753635_5al	-	-	-	-	-	-	-	-	-	-	-	2753635_5al;2736628_5al	-	-	WHE0752_E02_I04ZS;WHE4166_B01_D02ZS	-	Traes_5AL_A0A4D2BE7.1;Traes_5AL_8D404614F.1	-
-	-	-	-	Sb02g027565.1	-	-	-	-	-	-	-	-	-	-	-	2766174_5al	-	-	-	-	-	-	-	-	-	2766174_5al	-	-	WHE1659-1662_B05_B05ZT	-	Traes_5AL_9C9E55228.1	-
-	-	-	-	Sb02g027590.1	-	-	-	-	-	-	-	-	-	-	-	2783441_5al;2699997_5al;2747667_5al;703428_5al;2759503_5al;2262235_5al	-	-	-	-	-	-	-	-	-	703428_5al;2783441_5al;2759503_5al;2699997_5al;2262235_5al;2747667_5al	-	-	-	-	Traes_5AL_78181C796.1	-
-	-	Bradi4g34320.1	-	Sb02g027600.1	-	-	-	-	-	-	-	2394596_5al;2699997_5al;2747667_5al;703428_5al;2759503_5al;1334429_5al;733664_5al	-	-	-	2810005_5al;2759503_5al;2731312_5al	-	-	-	-	-	-	-	-	-	703428_5al;2731312_5al;733664_5al;2759503_5al;2394596_5al;1334429_5al;2699997_5al;2810005_5al;2747667_5al	-	-	-	-	Traes_5AL_78181C796.1;Traes_5AL_2801ED4FE.1;Traes_5AL_791FD12B0.1	Traes_5AL_2801ED4FE.1
-	-	Bradi4g34340.1	-	-	-	-	-	-	-	-	-	2736628_5al;2753635_5al	-	-	-	-	-	-	-	-	-	-	-	-	-	2753635_5al;2736628_5al	-	-	WHE0752_E02_I04ZS;WHE4166_B01_D02ZS	-	Traes_5AL_A0A4D2BE7.1;Traes_5AL_8D404614F.1	-
-	-	-	-	Sb02g029050.1	-	-	-	-	-	-	-	-	-	-	-	2736628_5al;2753635_5al	-	-	-	-	-	-	-	-	-	2753635_5al;2736628_5al	-	-	WHE0752_E02_I04ZS;WHE4166_B01_D02ZS	-	Traes_5AL_A0A4D2BE7.1;Traes_5AL_8D404614F.1	-
-	-	Bradi4g34400.1	-	Sb02g029090.1	-	-	-	-	-	-	-	1545066_5al	-	-	-	1545066_5al	-	-	-	-	-	-	-	-	-	1545066_5al	-	-	-	-	-	-
-	-	-	Os09g0502500	-	-	-	-	-	-	-	-	-	-	1545066_5al	-	-	-	-	-	-	-	-	-	-	-	1545066_5al	-	-	-	-	-	-
-	-	-	Os09g0502800	-	-	-	-	-	-	-	-	-	-	1800577_5al;2800142_5al;1522051_5al;2782875_5al;2811805_5al;2806832_5al;2745350_5al;2796869_5al;2773321_5al;2740019_5al;2107744_5al;2770423_5al	-	-	-	-	-	-	-	-	-	-	-	2770423_5al;2773321_5al;2745350_5al;2800142_5al;2806832_5al;1800577_5al;2796869_5al;2107744_5al;2740019_5al;2782875_5al;2811805_5al;1522051_5al	-	-	-	-	Traes_5AL_0D7DDE6F7.1;Traes_5AL_1F4EF559C.1;Traes_5AL_F7469E024.1;Traes_5AL_77D6692CC.1	Traes_5AL_0D7DDE6F7.1;Traes_5AL_1F4EF559C.1;Traes_5AL_F7469E024.1
-	-	-	Os09g0502900	-	-	-	-	-	-	-	-	-	-	1522051_5al;2739238_5al;2740019_5al	-	-	-	-	-	-	-	-	-	-	-	2740019_5al;2739238_5al;1522051_5al	-	-	-	-	Traes_5AL_77D6692CC.1	-
-	-	Bradi4g34410.1	Os09g0503100	Sb02g029120.1	-	-	-	-	-	-	-	2777229_5al;2743749_5al	-	2777229_5al;2743749_5al	-	2777229_5al;2743749_5al	-	-	-	-	-	-	-	-	-	2743749_5al;2777229_5al	-	-	-	Traes_5AL_44BD0B403.1	Traes_5AL_44BD0B403.1;Traes_5AL_153E95F44.1	Traes_5AL_44BD0B403.1;Traes_5AL_153E95F44.1
-	-	-	Os09g0503700	-	-	-	-	-	-	-	-	-	-	1535548_5al	-	-	-	-	-	-	-	-	-	-	-	1535548_5al	-	-	-	-	-	-
-	-	-	Os09g0504400	Sb02g029140.1	-	-	-	-	-	-	-	-	-	365817_5al	-	365817_5al	-	-	-	-	-	-	-	-	-	365817_5al	-	-	0321_D01_D01Z_010	-	Traes_5AL_7F0B5DC0D.1	Traes_5AL_7F0B5DC0D.1
-	-	Bradi4g34450.1	Os09g0504700	Sb02g029150.1	-	-	-	-	-	-	2811310_5al	2811310_5al	-	2811310_5al	-	2811310_5al	-	-	-	-	-	-	-	-	2811310_5al	2811310_5al	-	WHE2456_H05_O10ZT	WHE2456_H05_O10ZT	Traes_5AL_566EC9CB8.1	Traes_5AL_566EC9CB8.1	Traes_5AL_566EC9CB8.1
-	-	Bradi4g34460.1	Os09g0504800	-	-	-	-	-	-	-	-	2258475_5al;260929_5al	2258475_5al	2258475_5al;260929_5al	-	-	-	-	-	-	-	-	-	-	2258475_5al	260929_5al;2258475_5al	-	-	-	Traes_5AL_DDCA232FC.1	Traes_5AL_3C12CE2B7.1;Traes_5AL_DDCA232FC.1	Traes_5AL_3C12CE2B7.1;Traes_5AL_DDCA232FC.1
-	-	Bradi4g34470.1	Os09g0504900	Sb02g029160.1	-	-	-	-	-	-	-	2767683_5al	2788100_5al	2767683_5al	-	2767683_5al	-	-	-	-	-	-	-	-	2788100_5al	2767683_5al	-	WHE1713-1716_K14_K14ZS	WHE1713-1716_K14_K14ZS	Traes_5AL_5D2E34DC4.1	Traes_5AL_D0A15F500.1	Traes_5AL_D0A15F500.1;Traes_5AL_5D2E34DC4.1
-	-	-	Os09g0505100	-	-	-	-	-	-	-	-	-	-	2740019_5al;2732300_5al	-	-	-	-	-	-	-	-	-	-	-	2740019_5al;2732300_5al	-	-	-	-	Traes_5AL_592EDAC1F.1	-
-	-	Bradi4g34490.1	-	Sb02g029180.1	-	-	-	-	-	-	-	2740019_5al;2732628_5al;2732300_5al	-	-	-	2740019_5al	-	-	-	-	-	-	-	-	-	2732628_5al;2740019_5al;2732300_5al	-	-	-	-	Traes_5AL_592EDAC1F.1	-
-	-	Bradi4g34500.1	Os09g0505300	Sb02g029190.1	-	-	-	-	-	-	-	2810461_5al;2730001_5al	-	2732298_5al;2810461_5al;2730001_5al	2732298_5al	2810461_5al;2730001_5al	-	-	-	-	-	-	-	-	2732298_5al	2730001_5al;2810461_5al;2732298_5al	-	-	-	Traes_5AL_CEEDF43FC.1	Traes_5AL_CEEDF43FC.1	Traes_5AL_CEEDF43FC.1
-	-	-	-	Sb02g029200.1	-	-	-	-	-	-	-	-	-	-	-	2732298_5al	-	-	-	-	-	-	-	-	-	2732298_5al	-	-	-	-	Traes_5AL_CEEDF43FC.1	-
-	-	Bradi4g34510.1	Os09g0505400	Sb02g029210.1	-	-	-	-	-	-	-	618258_5al;2807619_5al	-	618258_5al;2807619_5al;2807237_5al	-	618258_5al;2807619_5al;510797_5al	-	-	-	-	-	-	-	-	-	618258_5al;2807237_5al;510797_5al;2807619_5al	-	-	-	Traes_5AL_8F16AB90F.1	Traes_5AL_F9D5973F6.1	Traes_5AL_F9D5973F6.1;Traes_5AL_8F16AB90F.1
-	-	Bradi4g34600.1	-	Sb02g029240.1	-	-	-	-	-	-	10343_5al	10343_5al	-	-	10343_5al	10343_5al	-	-	-	-	-	-	-	-	10343_5al	10343_5al	-	WHE1789_H12_P23ZY	WHE1789_H12_P23ZY	Traes_5AL_225860D33.1	Traes_5AL_225860D33.1	Traes_5AL_225860D33.1
-	-	Bradi4g34620.1	-	Sb02g029260.1	-	tplb0042l21	-	-	-	-	2691671_5al	2691671_5al	-	-	2691671_5al	2691671_5al	-	-	-	-	-	-	-	-	2691671_5al	2691671_5al	-	-	-	Traes_5AL_C4E1503E5.1	Traes_5AL_C4E1503E5.1	Traes_5AL_C4E1503E5.1
-	-	Bradi4g34637.1	Os09g0506000	-	-	-	-	-	-	-	-	2801517_5al	-	2801517_5al	-	-	-	-	-	-	-	-	-	-	-	2801517_5al	-	-	-	-	-	-
-	-	-	Os09g0506300	-	-	-	-	-	-	-	-	-	-	2810602_5al;2770423_5al	-	-	-	-	-	-	-	-	-	-	-	2770423_5al;2810602_5al	-	-	-	-	-	-
-	-	Bradi4g34650.1	Os09g0506800	Sb02g029270.1	-	tplb0048k17	-	-	-	-	-	2784767_5al	2807826_5al	2784767_5al	2807826_5al	2784767_5al	-	-	-	2807884_5al	-	-	-	-	2807826_5al	2784767_5al;2807884_5al	-	WHE1790_B04_D08ZS	-	Traes_5AL_208D82601.1	Traes_5AL_B3AB4DBA7.1;Traes_5AL_78115FACF.1	Traes_5AL_208D82601.1;Traes_5AL_78115FACF.1;Traes_5AL_B3AB4DBA7.1
-	-	-	-	Sb02g029290.1	-	-	-	-	-	-	-	-	-	-	2699861_5al	2699861_5al	-	-	-	-	-	-	-	-	2699861_5al	2699861_5al	-	-	-	-	Traes_5AL_003B35533.1	Traes_5AL_003B35533.1
-	-	Bradi4g34667.1	Os09g0507100	Sb02g029300.1	-	-	-	-	-	-	-	2809970_5al	-	2809970_5al	-	2809970_5al	-	-	-	-	-	-	-	-	-	2809970_5al	-	-	-	Traes_5AL_637B13721.1	Traes_5AL_637B13721.1	Traes_5AL_637B13721.1
wsnp_RFL_Contig4086_4599222_5A	103.86	-	-	-	-	-	-	-	-	-	-	-	-	-	-	-	-	-	-	-	-	-	-	-	-	-	1145_F03_K05Z_027	1145_F03_K05Z_027	1145_F03_K05Z_027	-	-	-
wsnp_Ex_c1279_2451699_5A	103.86	-	-	-	-	-	-	-	-	-	-	-	-	-	-	-	-	-	-	-	-	-	-	-	-	-	-	-	-	-	-	-
wsnp_Ex_c7168_12311649_5A	103.86	-	-	-	-	-	-	-	2805103_5al	2805103_5al	-	-	-	-	-	-	-	-	-	-	-	-	-	-	2805103_5al	2805103_5al	WHE0914_F04_K08ZT	WHE0914_F04_K08ZT	WHE0914_F04_K08ZT	Traes_5AL_781C8DD7C.1	Traes_5AL_781C8DD7C.1	Traes_5AL_781C8DD7C.1
wsnp_Ex_c1279_2451582_5A	103.86	-	-	-	-	-	-	-	2774335_5al	2774335_5al	-	-	-	-	-	-	-	-	-	-	-	-	-	-	2774335_5al	2774335_5al	-	-	-	Traes_5AL_B0D23BA5F.1	Traes_5AL_B0D23BA5F.1;Traes_5AL_CCE1B144B.1	Traes_5AL_B0D23BA5F.1;Traes_5AL_CCE1B144B.1
wsnp_Ku_c35386_44598937_5A	105.3	Bradi4g34680.1	Os09g0507200	Sb02g029310.1	tplb0001o12	-	-	-	2739451_5al	2739451_5al	-	2739451_5al	-	2739451_5al	-	2739451_5al	2739451_5al	2739451_5al	-	-	-	-	-	-	2739451_5al	2739451_5al	-	-	-	Traes_5AL_EBF32FE10.1	Traes_5AL_EBF32FE10.1	Traes_5AL_EBF32FE10.1
-	-	Bradi4g34690.1	Os09g0507300	-	-	-	-	-	-	-	-	1620345_5al	-	1620345_5al	-	-	-	-	-	-	-	-	-	-	-	1620345_5al	-	-	-	Traes_5AL_ED1B1402C.1	-	-
-	-	Bradi4g34730.1	-	-	-	-	-	-	-	-	-	268995_5al	-	-	-	-	-	-	-	-	-	-	-	-	-	268995_5al	-	-	-	-	-	-
-	-	Bradi4g34737.1	-	-	-	RFL_Contig4221	-	-	-	-	-	2776574_5al	-	-	-	-	-	-	-	2776574_5al	-	-	-	-	-	2776574_5al	-	-	-	Traes_5AL_6E33474CB.1	Traes_5AL_6E33474CB.1	Traes_5AL_6E33474CB.1
-	-	-	-	Sb02g029350.1	-	-	-	-	-	-	-	-	-	-	-	2812048_5al	-	-	-	-	-	-	-	-	-	2812048_5al	-	-	-	-	-	-
-	-	Bradi4g34750.1	-	Sb02g029380.1	-	-	-	tplb0035n10	-	-	-	2745316_5al;2753809_5al	-	-	-	2745316_5al;2753809_5al;2811546_5al	-	-	-	-	-	-	2811546_5al	2811546_5al	2811546_5al	2811546_5al;2753809_5al;2745316_5al	-	WHE0557_D04_D04ZE	WHE0557_D04_D04ZE	Traes_5AL_56BE09E32.1	Traes_5AL_56BE09E32.1	Traes_5AL_56BE09E32.1
-	-	-	Os09g0507600	-	-	-	-	-	-	-	-	-	-	2776574_5al	-	-	-	-	-	-	-	-	-	-	-	2776574_5al	-	-	-	-	Traes_5AL_6E33474CB.1	-
-	-	Bradi4g34760.1	Os09g0507900	Sb02g029410.1	-	-	-	-	-	-	-	2741704_5al;2807467_5al	-	2776291_5al;2799126_5al;2731791_5al;2685839_5al;1590636_5al;1788893_5al;2770718_5al;2755078_5al;2747795_5al;2584356_5al;2769681_5al;2491567_5al;2811014_5al;2698558_5al;1200118_5al;1815150_5al;11206_5al	-	2741704_5al;2807467_5al	-	-	-	-	-	-	-	-	-	1815150_5al;2807467_5al;2731791_5al;1200118_5al;2770718_5al;2698558_5al;2491567_5al;2741704_5al;2685839_5al;2811014_5al;2799126_5al;11206_5al;1788893_5al;2584356_5al;2747795_5al;2769681_5al;1590636_5al;2776291_5al;2755078_5al	-	-	-	Traes_5AL_25F4505431.1;Traes_5AL_2CDA28271.1	Traes_5AL_25F450543.1;Traes_5AL_2CDA282711.1;Traes_5AL_3B78BDDEA.1;Traes_5AL_25F4505431.1;Traes_5AL_2CDA28271.1;Traes_5AL_29AA85B2D.1	Traes_5AL_2CDA282711.1;Traes_5AL_3B78BDDEA.1;Traes_5AL_29AA85B2D.1;Traes_5AL_2CDA28271.1;Traes_5AL_25F450543.1;Traes_5AL_25F4505431.1
-	-	-	Os09g0508200	-	-	-	-	-	-	-	-	-	-	2681085_5al	-	-	-	-	-	-	-	-	-	-	-	2681085_5al	-	-	-	-	-	-
-	-	-	Os09g0508300	Sb02g029440.1	-	-	RFL_Contig3523	-	-	-	-	-	2810921_5al	2810921_5al	2810921_5al	2810921_5al	-	-	-	-	2810921_5al	2810921_5al	-	-	2810921_5al	2810921_5al	-	WHE0806_A06_A12ZT	WHE0806_A06_A12ZT	-	Traes_5AL_2DF2D40C9.1	Traes_5AL_2DF2D40C9.1
-	-	Bradi4g34780.1	-	Sb02g029430.1	-	-	-	-	-	-	-	2732711_5al;1062582_5al	-	-	-	2732711_5al;1062582_5al	-	-	-	-	-	-	-	-	-	2732711_5al;1062582_5al	-	-	BRY_5202	Traes_5AL_2F926382F.1	Traes_5AL_2F926382F.1	Traes_5AL_2F926382F.1
-	-	Bradi4g34810.1	-	-	-	-	-	-	-	-	-	2780771_5al	-	-	-	-	-	-	-	-	-	-	-	-	-	2780771_5al	-	-	-	-	Traes_5AL_0B9E87942.1	Traes_5AL_0B9E87942.1
-	-	Bradi4g34820.2	Os09g0509300	Sb02g029480.1	-	-	-	-	-	-	-	2774375_5al	2774375_5al	2774375_5al	2774375_5al	2774375_5al	-	-	-	-	-	-	-	-	2774375_5al	2774375_5al	-	-	-	Traes_5AL_8DEC36BB9.1	Traes_5AL_8DEC36BB9.1	Traes_5AL_8DEC36BB9.1
-	-	Bradi4g34840.1	-	-	-	-	-	-	-	-	2774710_5al	2774710_5al	-	-	-	-	-	-	-	-	-	-	-	-	2774710_5al	2774710_5al	-	WHE4109_A03_A05ZS	WHE4109_A03_A05ZS	Traes_5AL_8D592F645.1	Traes_5AL_3CF00CBED.1;Traes_5AL_3618D7967.1;Traes_5AL_8D592F645.1	Traes_5AL_3618D7967.1;Traes_5AL_3CF00CBED.1;Traes_5AL_8D592F645.1
wsnp_BE405849A_Ta_1_1_5A	105.7	-	-	-	-	-	-	-	-	-	-	-	-	-	-	-	-	-	-	-	-	-	-	-	-	-	WHE0425_A03_A05ZS	WHE0425_A03_A05ZS	WHE0425_A03_A05ZS	-	-	-
wsnp_Ex_c2689_4986791_5A	106.16	-	-	-	-	-	-	-	-	-	-	-	-	-	-	-	-	-	-	-	-	-	-	-	-	-	-	-	-	-	-	-
wsnp_Ex_rep_c69475_68416668_5A	107.02	-	-	-	-	-	-	-	-	-	-	-	-	-	-	-	-	-	-	-	-	-	-	-	-	-	-	-	-	-	-	-
wsnp_CD452445A_Ta_2_2_5A	107.02	Bradi4g34846.1	Os09g0509500	Sb02g029500.1	-	-	-	-	-	-	-	2798908_5al	-	2798908_5al	2774710_5al	2798908_5al	-	-	-	-	-	-	-	-	2774710_5al	2798908_5al	WHE1104_B08_D16ZY	WHE4109_A03_A05ZS;WHE1104_B08_D16ZY	WHE1104_B08_D16ZY	Traes_5AL_3618D7967.1	Traes_5AL_27B27BE39.1	Traes_5AL_27B27BE39.1
-	-	Bradi4g34860.1	Os09g0510200	Sb02g029520.1	-	-	-	-	-	-	-	2772348_5al	2772348_5al	2772348_5al	2772348_5al	2772348_5al	-	-	-	-	-	-	-	-	2772348_5al	2772348_5al	-	-	-	Traes_5AL_A7ADAD5C1.1	Traes_5AL_A7ADAD5C1.1	Traes_5AL_A7ADAD5C1.1
-	-	Bradi4g34870.1	-	Sb02g029530.1	-	tplb0014f07	-	-	-	-	-	2743188_5al	-	-	-	2743188_5al	-	-	2743188_5al	2743188_5al	-	-	-	-	2743188_5al	2743188_5al	-	-	WHE2491_D04_G07ZS	Traes_5AL_F72B730FE.1	Traes_5AL_F72B730FE.1	Traes_5AL_F72B730FE.1
-	-	Bradi4g34880.1	Os09g0510700	Sb02g029540.1	-	-	-	-	-	-	-	2804981_5al	2804981_5al	2804981_5al	-	2804981_5al	-	-	-	-	-	-	-	-	2804981_5al	2804981_5al	-	WHE0753_E05_J09ZS	WHE0753_E05_J09ZS	Traes_5AL_D5A6761A8.1	Traes_5AL_D5A6761A8.1	Traes_5AL_D5A6761A8.1
-	-	-	Os09g0511200	-	-	-	-	-	-	-	-	-	-	2798603_5al;2801175_5al;2697591_5al;2773460_5al	-	-	-	-	-	-	-	-	-	-	-	2773460_5al;2697591_5al;2801175_5al;2798603_5al	-	-	-	Traes_5AL_3EA4AAC23.1	Traes_5AL_3EA4AAC23.1	Traes_5AL_3EA4AAC23.1
-	-	-	Os09g0511600	Sb02g029640.1	-	-	-	-	-	-	-	-	2809387_5al	2807129_5al;2809387_5al	-	2807129_5al	-	-	-	-	-	-	-	-	2809387_5al	2809387_5al;2807129_5al	-	WHE2984_H02_O04ZS	WHE2984_H02_O04ZS	-	Traes_5AL_133FEF770.1;Traes_5AL_95BCDFC0F.1	Traes_5AL_95BCDFC0F.1
-	-	-	-	Sb02g029590.1	-	-	-	-	-	-	-	-	-	-	-	2798603_5al;2773460_5al	-	-	-	-	-	-	-	-	-	2773460_5al;2798603_5al	-	-	-	-	-	-
-	-	Bradi4g34910.1	-	Sb02g029600.1	-	-	-	-	-	-	2773460_5al	2697591_5al	-	-	-	1607938_5al	-	-	-	-	-	-	-	-	2773460_5al	1607938_5al;2697591_5al	-	-	-	-	Traes_5AL_1212AAB9D.1;Traes_5AL_3EA4AAC23.1	Traes_5AL_1212AAB9D.1
-	-	-	-	Sb02g029620.1	-	-	-	-	-	-	-	-	-	-	-	2808182_5al;2809387_5al	-	-	-	-	-	-	-	-	-	2809387_5al;2808182_5al	-	-	WHE2984_H02_O04ZS	-	Traes_5AL_133FEF770.1;Traes_5AL_86DAF868F.1	-
-	-	Bradi4g34970.1	-	-	-	-	-	-	-	-	2735183_5al	2735183_5al	-	-	-	-	-	-	-	-	-	-	-	-	2735183_5al	2735183_5al	-	-	-	Traes_5AL_F3B679C35.1	Traes_5AL_F3B679C35.1	Traes_5AL_F3B679C35.1
-	-	-	Os09g0511700	-	-	-	-	-	-	-	-	-	-	2737336_5al;2808580_5al;2808182_5al	-	-	-	-	-	-	-	-	-	-	-	2737336_5al;2808580_5al;2808182_5al	-	-	-	-	Traes_5AL_2776D04B2.1;Traes_5AL_87AA71D37.1;Traes_5AL_86DAF868F.1	Traes_5AL_2776D04B2.1;Traes_5AL_87AA71D37.1
wsnp_Ku_rep_c103857_90489662_5A	108.33	-	-	-	-	-	-	-	-	-	-	-	-	-	-	-	-	-	-	-	-	-	-	-	-	-	-	-	-	-	-	-
wsnp_Ku_rep_c103857_90489584_5A	108.33	-	-	-	-	-	-	-	2758902_5al	2758902_5al	-	-	-	-	-	-	-	-	-	-	-	-	-	-	2758902_5al	2758902_5al	-	-	-	Traes_5AL_32038A22C.1	Traes_5AL_32038A22C.1	Traes_5AL_32038A22C.1
wsnp_Ku_c15816_24541712_5A	108.33	-	-	-	-	-	-	-	-	-	-	-	-	-	-	-	-	-	-	-	-	-	-	-	-	-	-	-	-	-	-	-
wsnp_Ex_c25405_34671802_5A	108.33	-	-	-	-	-	-	-	-	-	-	-	-	-	-	-	-	-	-	-	-	-	-	-	-	-	-	-	-	-	-	-
wsnp_BE495277A_Ta_2_5_5A	109.34	-	-	-	-	-	-	-	-	-	-	-	-	-	-	-	-	-	-	-	-	-	-	-	-	-	-	-	-	-	-	-
wsnp_BE495277A_Ta_2_1_5A	109.34	-	-	-	-	-	-	-	-	-	-	-	-	-	-	-	-	-	-	-	-	-	-	-	-	-	-	-	-	-	-	-
wsnp_Ex_c10127_16635328_5A	109.84	-	-	Sb02g029730.1	-	-	-	-	-	-	-	-	-	-	-	1998856_5al	-	-	-	-	-	-	-	-	-	1998856_5al	WHE1116_B07_D14ZS	WHE1116_B07_D14ZS	WHE1116_B07_D14ZS	Traes_5AL_902837EB6.1	Traes_5AL_902837EB6.1	Traes_5AL_902837EB6.1
wsnp_BE494426A_Ta_1_2_5A	109.84	Bradi4g34990.1	Os09g0513000	Sb02g029680.1	-	-	-	-	2463322_5al	2463322_5al	2463322_5al	2463322_5al	2463322_5al	2463322_5al	-	2463322_5al	-	-	-	-	-	-	-	-	2463322_5al	2463322_5al	WHE4119_H04_P07ZS	WHE4119_H04_P07ZS	WHE4119_H04_P07ZS	Traes_5AL_9F6879509.1	Traes_5AL_9F6879509.1	Traes_5AL_9F6879509.1
-	-	-	-	Sb02g029690.1	-	-	-	-	-	-	-	-	-	-	-	2752658_5al	-	-	-	-	-	-	-	-	-	2752658_5al	-	-	-	-	Traes_5AL_D5691F636.1	Traes_5AL_D5691F636.1
-	-	Bradi4g35010.2	-	Sb01g006570.1	-	-	-	-	-	-	2790756_5al	2790756_5al	-	-	-	2790756_5al	-	-	-	-	-	-	-	-	2790756_5al	2790756_5al	-	-	-	Traes_5AL_18EAB0038.1	Traes_5AL_18EAB0038.1;Traes_5AL_2B25AD58F.1	Traes_5AL_18EAB0038.1
-	-	Bradi4g35030.1	-	-	-	-	-	-	-	-	-	2622989_5al;683544_5al	-	-	-	-	-	-	-	-	-	-	-	-	-	2622989_5al;683544_5al	-	-	-	-	Traes_5AL_16AD8DEEC.1	-
-	-	-	Os09g0513200	-	-	-	-	-	-	-	-	-	-	2790756_5al	-	-	-	-	-	-	-	-	-	-	-	2790756_5al	-	-	-	-	Traes_5AL_18EAB0038.1;Traes_5AL_2B25AD58F.1	-
-	-	Bradi4g35040.1	Os09g0513300	Sb02g029725.1	-	-	-	-	-	-	2796140_5al	2796140_5al	2796140_5al	2796140_5al	-	2796140_5al	-	-	-	-	-	-	-	-	2796140_5al	2796140_5al	-	-	WHE0958_D08_H16ZT	Traes_5AL_EFB6E50C9.1	Traes_5AL_EFB6E50C9.1	Traes_5AL_EFB6E50C9.1
-	-	Bradi4g35060.1	Os09g0513700	Sb02g029740.1	-	-	-	-	-	-	-	482677_5al	-	482677_5al	-	482677_5al	-	-	-	-	-	-	-	-	-	482677_5al	-	-	-	Traes_5AL_529118EC5.1	Traes_5AL_529118EC5.1	Traes_5AL_529118EC5.1
-	-	-	Os09g0514100	Sb02g029750.1	-	-	tplb0024g05	tplb0002g21	-	-	-	-	-	2808682_5al	-	2808682_5al	-	-	-	-	2808682_5al	2808682_5al	-	-	2808682_5al	2808682_5al	-	-	-	-	Traes_5AL_C5F21415C.1;Traes_5AL_5DE04EAC6.1	-
-	-	Bradi4g35100.1	Os09g0514200	-	-	RFL_Contig5385	-	-	-	-	-	2808682_5al	-	2808682_5al	-	-	-	-	-	-	-	-	-	-	-	2808682_5al	-	-	-	-	Traes_5AL_C5F21415C.1;Traes_5AL_5DE04EAC6.1	-
-	-	Bradi4g35110.2	Os09g0514300	-	-	-	-	-	-	-	-	2782467_5al;650875_5al	-	2782467_5al	-	-	-	-	-	-	-	-	-	-	-	650875_5al;2782467_5al	-	-	-	-	Traes_5AL_1A9E1F6EC.1	Traes_5AL_1A9E1F6EC.1
-	-	-	-	Sb02g029770.1	-	-	-	-	-	-	-	-	-	-	-	1001351_5al	-	-	-	-	-	-	-	-	-	1001351_5al	-	-	-	-	Traes_5AL_DEDF36AD2.1	-
-	-	Bradi4g35120.3	Os09g0514400	Sb02g029780.1	-	-	-	-	-	-	-	2742537_5al	-	2742537_5al	-	2742537_5al	-	-	-	-	-	-	-	-	-	2742537_5al	-	-	-	Traes_5AL_A1A3786C7.1	Traes_5AL_A1A3786C7.1	Traes_5AL_A1A3786C7.1
-	-	Bradi4g35140.1	Os09g0514900	Sb02g029820.1	-	-	-	-	-	-	2698889_5al	2698889_5al	2698889_5al	2698889_5al	2698889_5al	2698889_5al	-	-	-	-	-	-	-	-	2698889_5al	2698889_5al	-	WHE2324_G04_N08ZS	WHE2324_G04_N08ZS	Traes_5AL_3039E6F19.1	Traes_5AL_3039E6F19.1	Traes_5AL_3039E6F19.1
-	-	Bradi4g35150.1	Os09g0515100	Sb02g029830.1	-	RFL_Contig4114	-	-	-	-	2765649_5al	2765649_5al	2765649_5al	2765649_5al	2765649_5al	2765649_5al	-	-	2765649_5al	2765649_5al	-	-	-	-	2765649_5al	2765649_5al	-	-	-	Traes_5AL_288F408F6.1	Traes_5AL_288F408F6.1	Traes_5AL_288F408F6.1
-	-	-	Os09g0515300	Sb02g029850.1	-	-	-	-	-	-	-	-	-	2689157_5al	-	2689157_5al	-	-	-	-	-	-	-	-	-	2689157_5al	-	-	-	-	Traes_5AL_AA08CC186.1	Traes_5AL_AA08CC186.1
-	-	Bradi4g35190.1	-	-	-	-	-	-	-	-	-	2738276_5al	-	-	-	-	-	-	-	-	-	-	-	-	-	2738276_5al	-	-	-	Traes_5AL_0CC2C7CBB.1	Traes_5AL_0CC2C7CBB.1	Traes_5AL_0CC2C7CBB.1
-	-	Bradi4g35240.1	Os09g0516200	Sb02g029870.1	-	-	-	-	-	-	-	2755629_5al	-	2755629_5al	-	2755629_5al	-	-	-	-	-	-	-	-	-	2755629_5al	-	-	WHE3580_F06_K12ZS	Traes_5AL_CB0F2D278.1	Traes_5AL_CB0F2D278.1	Traes_5AL_CB0F2D278.1
-	-	Bradi4g35250.3	Os09g0516300	Sb02g029880.1	-	-	-	-	-	-	854527_5al	2812525_5al;2776930_5al;2801266_5al;2781306_5al;2286119_5al;2788566_5al	854527_5al	2776930_5al;2807711_5al;2752991_5al;2795762_5al;2801266_5al;2786569_5al;2803472_5al;2286119_5al	854527_5al	2812525_5al;2776930_5al;2807711_5al;2752991_5al;2801266_5al;2781306_5al;2803472_5al;2286119_5al;2788566_5al	-	-	-	-	-	-	-	-	854527_5al	2803472_5al;2776930_5al;2807711_5al;2752991_5al;2781306_5al;2286119_5al;2801266_5al;2788566_5al;2786569_5al;2812525_5al;2795762_5al	-	-	-	Traes_5AL_2765E104A.1	-	Traes_5AL_2765E104A.1
-	-	Bradi4g35257.1	Os09g0516500	Sb02g029890.1	-	-	-	-	-	-	2767571_5al	2767571_5al	2767571_5al	2767571_5al	2767571_5al	2767571_5al	-	-	-	-	-	-	-	-	2767571_5al	2767571_5al	-	-	BRY_1702	Traes_5AL_D225EAD2C.1	Traes_5AL_D225EAD2C.1	Traes_5AL_D225EAD2C.1
wsnp_Ex_c4244_7662955_5A	109.86	-	-	-	tplb0004i17	-	-	-	2807473_5al	2807473_5al	-	-	-	-	-	-	2807473_5al	2807473_5al	-	-	-	-	-	-	2807473_5al	2807473_5al	-	-	-	Traes_5AL_AF9D4A8FB.1	Traes_5AL_AF9D4A8FB.1	Traes_5AL_AF9D4A8FB.1
wsnp_Ex_c49211_53875575_5A	110.19	-	-	-	-	-	-	-	-	-	-	-	-	-	-	-	-	-	-	-	-	-	-	-	-	-	-	-	-	-	-	-
wsnp_Ex_c49211_53875600_5A	110.19	-	-	-	-	-	-	-	2767571_5al	2767571_5al	-	-	-	-	-	-	-	-	-	-	-	-	-	-	2767571_5al	2767571_5al	BRY_1689	BRY_1689	BRY_1689;BRY_1702	-	Traes_5AL_D225EAD2C.1	-
wsnp_Ku_rep_c97730_86360387_5A	110.76	-	-	-	-	-	-	-	-	-	-	-	-	-	-	-	-	-	-	-	-	-	-	-	-	-	WHE3556_E09_I18ZS	WHE3556_E09_I18ZS	WHE3556_E09_I18ZS	-	-	-
wsnp_Ex_rep_c104539_89224552_5A	110.76	-	-	-	tplb0017k21	-	-	-	2786658_5al	2786658_5al	-	-	-	-	-	-	2786658_5al	2786658_5al	-	-	-	-	-	-	2786658_5al	2786658_5al	WHE1133_C01_E01ZS	WHE1133_C01_E01ZS;WHE4103_F05_L09ZS	WHE1133_C01_E01ZS;WHE4103_F05_L09ZS	Traes_5AL_72929F651.1	Traes_5AL_72929F651.1	Traes_5AL_72929F651.1
wsnp_Ex_c5626_9897389_5A	110.76	Bradi4g35270.1	Os09g0516600	Sb02g029900.1	-	-	-	-	2124606_5al	2124606_5al	2124606_5al	2124606_5al	2124606_5al	2124606_5al	2124606_5al	2124606_5al	-	-	-	-	-	-	-	-	2124606_5al	2124606_5al	0406_D10_G20ZS5_078	0406_D10_G20ZS5_078	0406_D10_G20ZS5_078	Traes_5AL_3270507E2.1	Traes_5AL_3270507E2.1	Traes_5AL_3270507E2.1
-	-	Bradi4g35280.1	Os09g0516700	Sb02g029910.1	-	-	-	-	-	-	-	2787732_5al	2787732_5al	2787732_5al	-	2787732_5al	-	-	-	-	-	-	-	-	2787732_5al	2787732_5al	-	-	WHE0430_H09_O18ZS	Traes_5AL_824B051BA.1	Traes_5AL_824B051BA.1	Traes_5AL_824B051BA.1
-	-	Bradi4g35287.1	-	-	-	-	-	-	-	-	-	1775890_5al	-	-	-	-	-	-	-	-	-	-	-	-	-	1775890_5al	-	-	-	-	-	-
-	-	Bradi4g35294.1	-	-	-	-	-	-	-	-	-	2732958_5al	-	-	-	-	-	-	-	-	-	-	-	-	-	2732958_5al	-	-	WHE1212_C08_F16ZS	-	Traes_5AL_AE2664452.1	-
-	-	Bradi4g35301.1	Os09g0516900	Sb02g029920.1	-	-	-	-	-	-	-	2732958_5al	-	2732958_5al	-	2732958_5al	-	-	-	-	-	-	-	-	-	2732958_5al	-	-	WHE1212_C08_F16ZS	Traes_5AL_AE2664452.1	Traes_5AL_AE2664452.1	Traes_5AL_AE2664452.1
-	-	-	-	Sb02g029930.1	-	-	-	-	-	-	-	-	-	-	-	2159844_5al;2796042_5al;2746496_5al	-	-	-	-	-	-	-	-	-	2746496_5al;2796042_5al;2159844_5al	-	-	-	-	Traes_5AL_A6113EBAF.1	Traes_5AL_A6113EBAF.1
-	-	-	-	Sb02g029960.1	-	-	-	-	-	-	-	-	-	-	-	2733730_5al	-	-	-	-	-	-	-	-	-	2733730_5al	-	-	-	-	-	-
-	-	Bradi4g35317.1	Os09g0517100	-	-	-	-	-	-	-	-	2807934_5al;443820_5al	-	2807934_5al;443820_5al;2757446_5al	-	-	-	-	-	-	-	-	-	-	-	2807934_5al;443820_5al;2757446_5al	-	-	-	Traes_5AL_327F16598.1	Traes_5AL_327F16598.1;Traes_5AL_81427CBF9.1	Traes_5AL_81427CBF9.1;Traes_5AL_327F16598.1
-	-	Bradi4g35330.1	Os09g0517600	Sb02g030000.1	-	tplb0004b09	-	-	-	-	-	2700244_5al	-	2700244_5al	-	2700244_5al	-	-	-	2700244_5al	-	-	-	-	-	2700244_5al	-	-	WHE3359_H02_O03ZS	Traes_5AL_9607838D6.1	Traes_5AL_9607838D6.1	Traes_5AL_9607838D6.1
-	-	Bradi4g35336.1	Os09g0517700	Sb02g030010.1	-	-	-	-	-	-	-	2795455_5al	-	2795455_5al	-	2795455_5al	-	-	-	-	-	-	-	-	-	2795455_5al	-	-	-	Traes_5AL_32EE6B2E9.1	Traes_5AL_32EE6B2E9.1	Traes_5AL_32EE6B2E9.1
-	-	Bradi4g35350.1	-	-	-	-	-	-	-	-	-	2762469_5al	-	-	-	-	-	-	-	-	-	-	-	-	-	2762469_5al	-	-	-	-	-	-
-	-	Bradi4g35376.1	Os09g0520300	Sb02g030160.1	-	-	-	-	-	-	-	2762411_5al	-	2762411_5al	-	2762411_5al	-	-	-	-	-	-	-	-	-	2762411_5al	-	-	-	Traes_5AL_20D235B9F.1	Traes_5AL_20D235B9F.1	Traes_5AL_20D235B9F.1
-	-	Bradi4g35382.1	Os09g0520200	Sb02g030150.1	-	-	-	-	-	-	2748099_5al	2776357_5al;2748099_5al;2787430_5al	2748099_5al	2776357_5al;2748099_5al;2783035_5al;2787430_5al	-	2776357_5al;2748099_5al;2787430_5al	-	-	-	-	-	-	-	-	2748099_5al	2748099_5al;2783035_5al;2787430_5al;2776357_5al	-	WHE2822_H10_O20ZS	WHE2822_H10_O20ZS	Traes_5AL_2D3E5EF9B.1	Traes_5AL_B096259BE.1;Traes_5AL_2D3E5EF9B.1;Traes_5AL_CA4323CE1.1;Traes_5AL_83C2FC849.1	Traes_5AL_2D3E5EF9B.1;Traes_5AL_B096259BE.1
-	-	-	Os09g0518000	-	-	-	-	-	-	-	-	-	-	2798550_5al	-	-	-	-	-	-	-	-	-	-	-	2798550_5al	-	-	-	-	Traes_5AL_BCA187DFF.1	Traes_5AL_BCA187DFF.1
-	-	Bradi4g35450.1	Os09g0518600	Sb02g030080.1	-	RFL_Contig3597	-	-	-	-	-	2796973_5al	-	2796973_5al	-	2796973_5al	-	-	-	2796973_5al	-	-	-	-	-	2796973_5al	-	-	WHE1101_B10_C19ZS	Traes_5AL_2292EE446.1	Traes_5AL_2292EE446.1	Traes_5AL_2292EE446.1
-	-	-	Os09g0518700	Sb02g030090.1	-	-	-	-	-	-	-	-	2796973_5al	2796973_5al	2796973_5al	2796973_5al	-	-	-	-	-	-	-	-	2796973_5al	2796973_5al	-	WHE1101_B10_C19ZS	WHE1101_B10_C19ZS	-	Traes_5AL_2292EE446.1	-
-	-	Bradi4g35460.1	-	Sb02g030070.1	-	-	-	-	-	-	-	2807402_5al;2808164_5al	-	-	-	2808164_5al	-	-	-	-	-	-	-	-	-	2807402_5al;2808164_5al	-	-	1909_B06_C11Z5S_045	Traes_5AL_9C84FF593.1	Traes_5AL_B4E8A3115.1;Traes_5AL_9C84FF593.1	Traes_5AL_B4E8A3115.1;Traes_5AL_9C84FF593.1
-	-	Bradi4g35470.1	-	Sb02g030190.1	-	-	-	-	-	-	2783791_5al	2783791_5al	-	-	-	2783791_5al	-	-	-	-	-	-	-	-	2783791_5al	2783791_5al	-	-	-	Traes_5AL_CEE0CB390.1	Traes_5AL_CEE0CB390.1	Traes_5AL_CEE0CB390.1
-	-	Bradi4g35477.1	Os09g0520600	Sb02g030200.1	-	tplb0006g11	-	-	-	-	-	2692520_5al	-	2692520_5al	-	2692520_5al	-	-	2692520_5al	2692520_5al	-	-	-	-	2692520_5al	2692520_5al	-	-	-	Traes_5AL_BADD52A9A.1	Traes_5AL_BADD52A9A.1	Traes_5AL_BADD52A9A.1
-	-	Bradi4g35500.1	Os09g0520800	Sb02g030220.1	-	-	-	-	-	-	-	2777008_5al;2777007_5al	-	2777008_5al;2777007_5al	-	2777008_5al;2777007_5al	-	-	-	-	-	-	-	-	-	2777008_5al;2777007_5al	-	-	-	-	-	-
-	-	-	Os09g0521500	Sb02g030280.1	-	-	-	-	-	-	-	-	-	2731031_5al	-	2731031_5al	-	-	-	-	-	-	-	-	-	2731031_5al	-	-	-	-	Traes_5AL_6C41C082A.1	-
-	-	Bradi4g35530.1	-	-	-	-	-	-	-	-	-	2731031_5al	-	-	-	-	-	-	-	-	-	-	-	-	-	2731031_5al	-	-	-	-	Traes_5AL_6C41C082A.1	-
-	-	Bradi4g35550.1	-	-	-	-	-	-	-	-	-	2760334_5al	-	-	-	-	-	-	-	-	-	-	-	-	-	2760334_5al	-	-	-	-	Traes_5AL_14FA12A27.1	Traes_5AL_14FA12A27.1
-	-	Bradi4g35557.1	-	Sb02g030290.1	-	-	-	-	-	-	-	2808395_5al	-	-	-	2808395_5al	-	-	-	-	-	-	-	-	-	2808395_5al	-	-	-	Traes_5AL_EE0639A2E.1	Traes_5AL_EE0639A2E.1	Traes_5AL_EE0639A2E.1
-	-	Bradi4g36127.1	Os09g0532800	Sb02g030880.1	-	-	-	-	-	-	-	2798989_5al	-	2798989_5al;2706794_5al	-	2798989_5al	-	-	-	-	-	-	-	-	-	2706794_5al;2798989_5al	-	-	-	Traes_5AL_767058F08.1	Traes_5AL_5F52CFEED.1;Traes_5AL_767058F08.1	Traes_5AL_767058F08.1
-	-	Bradi4g36137.1	Os09g0533600	Sb02g030970.1	-	-	-	-	-	-	-	2684587_5al	-	2684587_5al	-	2684587_5al	-	-	-	-	-	-	-	-	-	2684587_5al	-	-	-	-	Traes_5AL_B08AEFEF9.1	Traes_5AL_B08AEFEF9.1
-	-	Bradi4g36160.1	Os09g0533400	Sb02g030960.1	-	-	-	-	-	-	2796217_5al	2796217_5al	2796217_5al	2796217_5al	2796217_5al	2796217_5al	-	-	-	-	-	-	-	-	2796217_5al	2796217_5al	-	-	-	Traes_5AL_FBB4F76B8.1	Traes_5AL_FBB4F76B8.1;Traes_5AL_810B207E1.1	Traes_5AL_810B207E1.1;Traes_5AL_FBB4F76B8.1
-	-	Bradi4g36180.1	Os09g0533300	Sb02g030940.1	-	-	-	-	-	-	-	2766939_5al;1762983_5al;460570_5al;2739646_5al	2766939_5al	2766939_5al;1762983_5al;460570_5al;2739646_5al	2766939_5al	2766939_5al;1762983_5al;460570_5al;2739646_5al	-	-	-	-	-	-	-	-	2766939_5al	2766939_5al;1762983_5al;460570_5al;2739646_5al	-	-	-	Traes_5AL_A759491E6.1	Traes_5AL_A759491E6.1;Traes_5AL_184816E9D.1;Traes_5AL_23400B7E6.1;Traes_5AL_79EB72036.1	Traes_5AL_23400B7E6.1;Traes_5AL_184816E9D.1;Traes_5AL_A759491E6.1;Traes_5AL_79EB72036.1
-	-	-	Os09g0531800	-	-	-	-	-	-	-	-	-	-	2394211_5al	-	-	-	-	-	-	-	-	-	-	-	2394211_5al	-	-	WHE4116_D08_H16ZS	-	Traes_5AL_ED7F140C4.1	-
-	-	Bradi4g36220.2	Os09g0532700	Sb02g030890.1	-	tplb0015p14	-	-	-	-	-	2706794_5al	-	2706794_5al	-	2706794_5al	-	-	2706794_5al	2706794_5al	-	-	-	-	2706794_5al	2706794_5al	-	-	-	Traes_5AL_5F52CFEED.1	Traes_5AL_5F52CFEED.1	Traes_5AL_5F52CFEED.1
-	-	-	-	Sb02g030980.1	-	-	-	-	-	-	-	-	-	-	-	2807875_5al;2669878_5al;2792670_5al;2753554_5al	-	-	-	-	-	-	-	-	-	2753554_5al;2807875_5al;2669878_5al;2792670_5al	-	-	-	-	Traes_5AL_BC34CE69A.1	-
wsnp_CAP8_rep_c5486_2606556_5A	111.32	-	-	-	-	-	-	-	2808164_5al	2808164_5al	-	-	-	-	-	-	-	-	-	-	-	-	-	-	2808164_5al	2808164_5al	-	1909_B06_C11Z5S_045	1909_B06_C11Z5S_045	-	Traes_5AL_9C84FF593.1	-
wsnp_Ku_rep_c68797_67943795_5A	111.32	-	-	-	-	-	-	-	-	-	-	-	-	-	-	-	-	-	-	-	-	-	-	-	-	-	-	-	-	-	-	-
wsnp_Ku_c15816_24541162_5A	111.61	-	-	-	-	-	-	-	2804981_5al	2804981_5al	-	-	-	-	-	-	-	-	-	-	-	-	-	-	2804981_5al	2804981_5al	-	WHE0753_E05_J09ZS	WHE0753_E05_J09ZS	-	Traes_5AL_D5A6761A8.1	-
wsnp_RFL_Contig44_5147697_5A	116.87	-	Os09g0530000	Sb02g030550.1	-	-	-	-	2756378_5al	2756378_5al	-	-	-	2756378_5al	2756378_5al	2756378_5al	-	-	-	-	-	-	-	-	2756378_5al	2756378_5al	2107_F09_L17ZS5_076	2107_F09_L17ZS5_076	2107_F09_L17ZS5_076	Traes_5AL_F34FE4046.1	Traes_5AL_F34FE4046.1	Traes_5AL_F34FE4046.1
wsnp_Ex_c3670_6694480_5A	116.87	Bradi4g36240.1	Os09g0533900	Sb02g030990.1	-	-	-	-	2809012_5al	2809012_5al	2809012_5al	2809012_5al	-	2809012_5al	2809012_5al	2809012_5al	-	-	-	-	-	-	-	-	2809012_5al	2809012_5al	2166_E12_J24ZS5_088	2166_E12_J24ZS5_088;WHE1777_A07_B13ZY	2166_E12_J24ZS5_088;WHE1777_A07_B13ZY	Traes_5AL_D05BE87FD.1	Traes_5AL_D05BE87FD.1	Traes_5AL_D05BE87FD.1
-	-	Bradi4g36250.1	Os09g0534000	Sb02g031000.1	-	-	-	-	-	-	-	2673942_5al	-	2673942_5al	-	2673942_5al	-	-	-	-	-	-	-	-	-	2673942_5al	-	-	-	Traes_5AL_4FBC47DAB.1	Traes_5AL_4FBC47DAB.1	Traes_5AL_4FBC47DAB.1
-	-	-	Os09g0534200	-	-	-	-	-	-	-	-	-	-	2773839_5al	-	-	-	-	-	-	-	-	-	-	-	2773839_5al	-	-	WHE2905_B08_C15ZS	-	Traes_5AL_D02E05431.1	-
-	-	Bradi4g36267.1	-	-	-	-	-	-	-	-	-	2745827_5al	-	-	-	-	-	-	-	-	-	-	-	-	-	2745827_5al	-	-	-	-	Traes_5AL_F0C18CB44.1	Traes_5AL_F0C18CB44.1
-	-	Bradi4g36280.1	-	Sb02g031010.1	-	tplb0025p11	-	-	-	-	-	2773839_5al	-	-	-	2773839_5al	-	-	-	2773839_5al	-	-	-	-	-	2773839_5al	-	-	WHE2905_B08_C15ZS	Traes_5AL_D02E05431.1	Traes_5AL_D02E05431.1	Traes_5AL_D02E05431.1
-	-	-	Os09g0534800	Sb02g031020.1	-	-	-	-	-	-	-	-	-	2745830_5al	-	2745830_5al	-	-	-	-	-	-	-	-	-	2745830_5al	-	-	WHE2339_A02_B03ZT	-	Traes_5AL_C2F7885B5.1	Traes_5AL_C2F7885B5.1
-	-	Bradi4g36320.1	Os09g0535100	Sb02g031050.1	-	RFL_Contig2976	-	-	-	-	-	2809774_5al	-	2809774_5al	-	2809774_5al	-	-	-	-	-	-	-	-	-	2809774_5al	-	-	WHE1104_B01_D02ZS	Traes_5AL_8DE045D4B.1	Traes_5AL_8DE045D4B.1	Traes_5AL_8DE045D4B.1
-	-	Bradi4g35700.1	Os09g0525300	Sb02g030400.1	-	-	-	-	-	-	2790429_5al	2790429_5al	2790429_5al	2790429_5al	-	2790429_5al	-	-	-	-	-	-	-	-	2790429_5al	2790429_5al	-	-	-	Traes_5AL_60839ECDF.1	Traes_5AL_60839ECDF.1;Traes_5AL_2712C79C2.1	Traes_5AL_2712C79C2.1;Traes_5AL_60839ECDF.1
-	-	Bradi4g35730.1	-	Sb02g030440.1	-	-	-	-	-	-	2811153_5al	2784633_5al;1229575_5al	-	-	2811153_5al	2784633_5al;2770900_5al;2811153_5al	-	-	-	-	-	-	-	-	2811153_5al	2811153_5al;1229575_5al;2770900_5al;2784633_5al	-	-	-	Traes_5AL_3E07386FF.1	Traes_5AL_999D96884.1;Traes_5AL_3E07386FF.1	Traes_5AL_999D96884.1;Traes_5AL_3E07386FF.1
-	-	Bradi4g35740.1	Os09g0525900	Sb02g030450.1	-	tplb0033i10	-	-	-	-	2811443_5al	2811443_5al	-	2811443_5al	2811443_5al	2811443_5al;2739933_5al	-	-	2811443_5al	2811443_5al	-	-	-	-	2811443_5al	2811443_5al;2739933_5al	-	-	WHE2905_B05_C09ZS	Traes_5AL_571011ABA.1	Traes_5AL_571011ABA.1;Traes_5AL_6229FA837.1	Traes_5AL_571011ABA.1
-	-	-	Os09g0526300	-	-	-	-	-	-	-	-	-	-	2809306_5al	-	-	-	-	-	-	-	-	-	-	-	2809306_5al	-	-	-	-	Traes_5AL_4F083B77E.1	Traes_5AL_4F083B77E.1
-	-	Bradi4g35800.1	Os09g0526800	Sb02g030510.1	-	-	-	-	-	-	2064515_5al	2064515_5al	-	2064515_5al	2064515_5al	2064515_5al	-	-	-	-	-	-	-	-	2064515_5al	2064515_5al	-	WHE0764_B11_C22ZT	WHE0764_B11_C22ZT	Traes_5AL_A2509D63E.1	Traes_5AL_A2509D63E.1	Traes_5AL_A2509D63E.1
-	-	-	-	Sb02g030530.1	-	-	-	-	-	-	-	-	-	-	-	2734739_5al;2689517_5al	-	-	-	-	-	-	-	-	-	2689517_5al;2734739_5al	-	-	-	-	-	-
-	-	Bradi4g35820.1	Os09g0529900	Sb02g030560.1	-	tplb0001g13	-	-	-	-	-	2756378_5al	-	2756378_5al	-	2756378_5al	-	-	-	2756378_5al	-	-	-	-	-	2756378_5al	-	-	-	-	Traes_5AL_F34FE4046.1	-
-	-	-	-	Sb02g030570.1	-	-	-	-	-	-	-	-	-	-	-	2783402_5al;2810701_5al	-	-	-	-	-	-	-	-	-	2783402_5al;2810701_5al	-	-	WHE1123_B05_D09ZT	-	Traes_5AL_9804F289F.1	-
-	-	-	Os09g0530200	Sb02g030710.1	-	-	-	-	-	-	-	-	-	2768234_5al	-	2768234_5al	-	-	-	-	-	-	-	-	-	2768234_5al	-	-	-	-	Traes_5AL_A1DEAC14A.1	Traes_5AL_A1DEAC14A.1
-	-	-	-	Sb02g030720.1	-	-	-	-	-	-	-	-	-	-	-	2766961_5al	-	-	-	-	-	-	-	-	-	2766961_5al	-	-	-	-	Traes_5AL_59805206E.1	-
-	-	Bradi4g35830.1	-	-	-	-	-	-	-	-	-	2783402_5al;2810701_5al	-	-	-	-	-	-	-	-	-	-	-	-	-	2783402_5al;2810701_5al	-	-	WHE1123_B05_D09ZT	Traes_5AL_9804F289F.1	Traes_5AL_9804F289F.1	Traes_5AL_9804F289F.1
-	-	Bradi4g35840.1	Os09g0529400	Sb02g030580.1	-	-	-	-	-	-	-	2707923_5al	-	2707923_5al	-	2707923_5al	-	-	-	-	-	-	-	-	-	2707923_5al	-	-	-	Traes_5AL_11564D4A2.1	Traes_5AL_11564D4A2.1	Traes_5AL_11564D4A2.1
-	-	Bradi4g35850.1	-	Sb02g030590.1	-	-	-	-	-	-	-	2781790_5al	-	-	-	2781790_5al	-	-	-	-	-	-	-	-	-	2781790_5al	-	-	-	-	Traes_5AL_679550459.1	Traes_5AL_679550459.1
wsnp_Ex_c27298_36506245_5A	117.98	-	-	-	-	-	-	-	-	-	-	-	-	-	-	-	-	-	-	-	-	-	-	-	-	-	-	-	-	-	-	-
wsnp_Ex_c24215_33462239_5A	117.98	Bradi4g35867.1	Os09g0529100	Sb02g030620.1	-	-	-	-	2793694_5al	2793694_5al	-	2793694_5al	-	2793694_5al	-	2793694_5al	-	-	-	-	-	-	-	-	2793694_5al	2793694_5al	-	-	-	Traes_5AL_BA0B8109C.1	Traes_5AL_BA0B8109C.1	Traes_5AL_BA0B8109C.1
-	-	Bradi4g35900.1	Os09g0528300	Sb02g030650.1	-	-	-	-	-	-	-	2778013_5al	-	2778013_5al	-	2778013_5al	-	-	-	-	-	-	-	-	-	2778013_5al	-	-	WHE1203_F03_L05ZS	Traes_5AL_4EBB4D825.1	Traes_5AL_4EBB4D825.1	Traes_5AL_4EBB4D825.1
wsnp_Ku_c51039_56457361_5A	117.98	Bradi4g35930.1	Os09g0528000	Sb02g030680.1	-	-	-	-	2670909_5al	2670909_5al	2670909_5al	2511790_5al;2790891_5al;2670909_5al	-	2511790_5al;2790891_5al	-	2683708_5al	-	-	-	-	-	-	-	-	2670909_5al	2670909_5al;2511790_5al;2683708_5al;2790891_5al	-	-	-	Traes_5AL_F3F6BC0DD.1	Traes_5AL_F3F6BC0DD.1;Traes_5AL_F71A62D67.1;Traes_5AL_7D6F45F6B.1	Traes_5AL_F71A62D67.1;Traes_5AL_F3F6BC0DD.1
-	-	Bradi4g35940.1	-	-	-	-	-	-	-	-	-	1433151_5al;2766961_5al	-	-	-	-	-	-	-	-	-	-	-	-	-	1433151_5al;2766961_5al	-	-	-	-	Traes_5AL_59805206E.1	-
-	-	-	-	Sb02g030690.1	-	-	-	-	-	-	-	-	-	-	2767834_5al	2767834_5al	-	-	-	-	-	-	-	-	2767834_5al	2767834_5al	-	WHE2825_A04_A07ZS	WHE2825_A04_A07ZS	-	Traes_5AL_0CFF03836.1	Traes_5AL_0CFF03836.1
-	-	Bradi4g35960.1	Os09g0527700	Sb02g030700.1	-	-	-	-	-	-	-	2806306_5al	-	2806306_5al	-	2806306_5al	-	-	-	-	-	-	-	-	-	2806306_5al	-	-	-	Traes_5AL_A878DC43C.1	Traes_5AL_A878DC43C.1	Traes_5AL_A878DC43C.1
-	-	Bradi4g35977.1	-	-	-	-	-	-	-	-	-	2669972_5al	-	-	-	-	-	-	-	-	-	-	-	-	-	2669972_5al	-	-	-	Traes_5AL_669973CCB.1	Traes_5AL_669973CCB.1	Traes_5AL_669973CCB.1
-	-	-	-	Sb02g030730.1	-	-	-	-	-	-	-	-	-	-	-	1433151_5al	-	-	-	-	-	-	-	-	-	1433151_5al	-	-	-	-	-	-
-	-	Bradi4g35990.1	Os09g0530700	Sb02g030750.1	-	-	-	-	-	-	-	2674471_5al	-	2755875_5al;2674471_5al	-	2674471_5al	-	-	-	-	-	-	-	-	-	2674471_5al;2755875_5al	-	-	WHE2968_C10_E20ZS	-	Traes_5AL_EA37BF645.1	Traes_5AL_EA37BF645.1
-	-	Bradi4g36000.1	Os09g0530800	Sb02g030760.1	-	-	-	-	-	-	-	2768782_5al	-	2768782_5al	-	2768782_5al	-	-	-	-	-	-	-	-	-	2768782_5al	-	-	WHE1205_D01_G01ZS	Traes_5AL_A16DD8D41.1	Traes_5AL_A16DD8D41.1	Traes_5AL_A16DD8D41.1
-	-	Bradi4g36040.1	-	Sb02g030810.1	-	-	-	-	-	-	-	2786179_5al	-	-	-	2786179_5al	-	-	-	-	-	-	-	-	-	2786179_5al	-	-	-	Traes_5AL_D661A69CE.1	Traes_5AL_D661A69CE.1	Traes_5AL_D661A69CE.1
-	-	Bradi4g36045.1	-	-	-	-	-	-	-	-	-	2729126_5al	-	-	-	-	-	-	-	-	-	-	-	-	-	2729126_5al	-	-	-	-	-	-
-	-	Bradi4g36050.1	-	Sb02g030820.1	-	-	-	-	-	-	-	2394211_5al	-	-	-	2394211_5al	-	-	-	-	-	-	-	-	-	2394211_5al	-	-	WHE4116_D08_H16ZS	Traes_5AL_ED7F140C4.1	Traes_5AL_ED7F140C4.1	Traes_5AL_ED7F140C4.1
-	-	Bradi4g36380.1	Os09g0536000	Sb02g031100.1	-	-	-	-	-	-	-	2774856_5al	-	2774856_5al	-	2774856_5al	-	-	-	-	-	-	-	-	-	2774856_5al	-	-	-	Traes_5AL_91CC4D19C.1	-	Traes_5AL_91CC4D19C.1
-	-	Bradi4g36390.1	Os09g0536200	Sb02g031110.1	-	-	-	-	-	-	-	23972_5al;2765947_5al	-	23972_5al;2765947_5al	-	23972_5al;2765947_5al	-	-	-	-	-	-	-	-	-	23972_5al;2765947_5al	-	-	-	Traes_5AL_6F523B4281.1	Traes_5AL_16FE17223.1;Traes_5AL_6F523B4281.1	Traes_5AL_16FE17223.1;Traes_5AL_6F523B4281.1
-	-	-	Os09g0536700	-	-	-	-	-	-	-	-	-	-	2679864_5al	-	-	-	-	-	-	-	-	-	-	-	2679864_5al	-	-	-	-	-	-
wsnp_Ex_c19519_28487099_5A	121.9	-	-	-	-	-	-	-	-	-	-	-	-	-	-	-	-	-	-	-	-	-	-	-	-	-	-	-	-	-	-	-
wsnp_Ex_c7487_12808011_5A	122.48	-	-	-	-	-	-	-	-	-	-	-	-	-	-	-	-	-	-	-	-	-	-	-	-	-	-	-	-	-	-	-
wsnp_CAP11_c1740_947838_5A	122.48	-	-	-	-	-	-	-	-	-	-	-	-	-	-	-	-	-	-	-	-	-	-	-	-	-	-	-	-	-	-	-
wsnp_Ex_c12678_20148981_5A	122.48	-	-	-	tplb0047m06	-	-	-	-	2774840_5al;1749612_5al	-	-	-	-	-	-	-	2774840_5al	-	-	-	-	-	-	-	1749612_5al;2774840_5al	-	-	-	Traes_5AL_0BF60151B.1	Traes_5AL_67477DA25.1	Traes_5AL_0BF60151B.1;Traes_5AL_67477DA25.1
wsnp_Ku_c3397_6300446_5A	122.48	-	-	-	-	-	-	-	-	-	-	-	-	-	-	-	-	-	-	-	-	-	-	-	-	-	WHE1203_F07_L13ZS	WHE1203_F07_L13ZS	WHE1203_F07_L13ZS	Traes_5AL_056A80914.1	-	-
wsnp_Ex_c31914_40647363_5A	122.48	-	-	-	-	-	-	-	-	-	-	-	-	-	-	-	-	-	-	-	-	-	-	-	-	-	-	-	-	-	-	-
wsnp_Ex_c4026_7281501_5A	122.48	-	-	Sb02g030870.1	-	-	-	-	2092853_5al	2092853_5al	-	-	-	-	2092853_5al	2092853_5al	-	-	-	-	-	-	-	-	2092853_5al	2092853_5al	-	-	-	Traes_5AL_852A1474C.1	Traes_5AL_852A1474C.1	Traes_5AL_852A1474C.1
wsnp_CAP8_c606_443906_5A	122.48	-	-	-	-	-	-	-	2730909_5al	2730909_5al	-	-	-	-	-	-	-	-	-	-	-	-	-	-	2730909_5al	2730909_5al	-	WHE2066_D01_H02ZS	WHE2066_D01_H02ZS	-	Traes_5AL_056A80914.1	Traes_5AL_056A80914.1
wsnp_Ex_c11322_18287597_5A	122.48	-	-	-	-	-	-	-	2803583_5al	2803583_5al	-	-	-	-	-	-	-	-	-	-	-	-	-	-	2803583_5al	2803583_5al	WHE0854_A10_B20ZT	WHE0854_A10_B20ZT	WHE0854_A10_B20ZT	Traes_5AL_3942B9A01.1	Traes_5AL_3942B9A01.1	Traes_5AL_3942B9A01.1
wsnp_CAP7_rep_c5427_2436269_5A	122.48	-	-	-	-	-	-	-	-	-	-	-	-	-	-	-	-	-	-	-	-	-	-	-	-	-	-	-	-	-	-	-
wsnp_Ra_c8898_14972290_5A	122.48	-	-	-	-	-	-	-	-	-	-	-	-	-	-	-	-	-	-	-	-	-	-	-	-	-	-	-	-	-	-	-
wsnp_Ex_c744_1463350_5A	122.48	Bradi4g36430.1	Os09g0537600	Sb02g031150.1	-	-	-	-	-	331968_5al	331968_5al	331968_5al;2742649_5al	-	331968_5al;2742649_5al	331968_5al	331968_5al;2742649_5al	-	-	-	-	-	-	-	-	331968_5al	331968_5al;2742649_5al	-	-	-	Traes_5AL_A5A4F1AD2.1	Traes_5AL_A5A4F1AD2.1;Traes_5AL_2A84491C6.1	Traes_5AL_A5A4F1AD2.1;Traes_5AL_2A84491C6.1
wsnp_Ex_c31914_40647870_5A	122.48	Bradi4g36450.1	-	-	-	-	-	-	2752420_5al	2752420_5al	2752420_5al	2752420_5al	-	-	-	-	-	-	-	-	-	-	-	-	2752420_5al	2752420_5al	WHE1759-1762_M13_M13ZS	WHE1759-1762_M13_M13ZS	WHE1759-1762_M13_M13ZS	Traes_5AL_D3D01F561.1	Traes_5AL_D3D01F561.1	Traes_5AL_D3D01F561.1
-	-	Bradi4g36460.1	Os09g0538400	Sb02g031190.1	-	-	-	-	-	-	-	2785962_5al	-	2785962_5al;2681565_5al	-	2785962_5al;2681565_5al	-	-	-	-	-	-	-	-	-	2785962_5al;2681565_5al	-	-	WHE2055_C07_E13ZT	Traes_5AL_56F30392D.1	Traes_5AL_56F30392D.1	Traes_5AL_56F30392D.1
-	-	Bradi4g36470.1	Os09g0538500	Sb02g031200.1	-	-	-	-	-	-	-	2809478_5al	-	2809478_5al	-	2809478_5al	-	-	-	-	-	-	-	-	-	2809478_5al	-	-	-	-	Traes_5AL_E6580BC9F.1	Traes_5AL_E6580BC9F.1
-	-	Bradi4g36477.1	Os09g0538750	Sb02g031210.1	-	-	-	-	-	-	-	2743488_5al	-	2743488_5al	-	2743488_5al	-	-	-	-	-	-	-	-	-	2743488_5al	-	-	-	Traes_5AL_57591CE41.1	Traes_5AL_8BA8B1140.1;Traes_5AL_57591CE41.1	Traes_5AL_57591CE41.1
-	-	Bradi4g36490.2	Os09g0538800	Sb02g031220.1	-	tplb0031a09	-	-	-	-	993939_5al	2743488_5al;993939_5al	-	2743488_5al;993939_5al	-	2743488_5al;993939_5al	-	-	993939_5al	993939_5al	-	-	-	-	993939_5al	993939_5al;2743488_5al	-	4123_H04_P07ZS5_032	4123_H04_P07ZS5_032	Traes_5AL_4FE6DF48F.1	Traes_5AL_4FE6DF48F.1;Traes_5AL_8BA8B1140.1;Traes_5AL_57591CE41.1	Traes_5AL_4FE6DF48F.1
-	-	Bradi4g36507.1	Os09g0539100	Sb02g031240.1	-	-	-	-	-	-	1470346_5al	1470346_5al	1470346_5al	1470346_5al	1470346_5al	1470346_5al	-	-	-	-	-	-	-	-	1470346_5al	1470346_5al	-	WHE2841_G06_M11ZS	WHE2841_G06_M11ZS	Traes_5AL_4C223658F.1	Traes_5AL_4C223658F.1	Traes_5AL_4C223658F.1
-	-	-	Os09g0539500	-	-	-	-	-	-	-	-	-	-	2745763_5al;2735293_5al;41068_5al	-	-	-	-	-	-	-	-	-	-	-	2735293_5al;41068_5al;2745763_5al	-	-	-	-	Traes_5AL_BFA3601CB.1	Traes_5AL_BFA3601CB.1
-	-	Bradi4g36560.1	Os09g0539800	-	-	-	-	-	-	-	-	2668738_5al	-	2668738_5al	-	-	-	-	-	-	-	-	-	-	-	2668738_5al	-	-	WHE2498_B09_D18ZS	Traes_5AL_D9BFBD63A.1	Traes_5AL_D9BFBD63A.1	Traes_5AL_D9BFBD63A.1
-	-	Bradi4g36570.1	-	Sb02g031320.1	-	-	-	-	-	-	-	2739998_5al	-	-	-	2338725_5al	-	-	-	-	-	-	-	-	-	2338725_5al;2739998_5al	-	-	WHE2823_G09_N17ZS	Traes_5AL_A69830681.1	Traes_5AL_A69830681.1;Traes_5AL_A78228B22.1	Traes_5AL_A78228B22.1;Traes_5AL_A69830681.1
-	-	Bradi4g36580.1	-	Sb02g031330.1	-	-	-	-	-	-	-	2671219_5al	-	-	-	2671219_5al	-	-	-	-	-	-	-	-	-	2671219_5al	-	-	-	Traes_5AL_8080B4ED5.1	Traes_5AL_8080B4ED5.1	Traes_5AL_8080B4ED5.1
-	-	Bradi4g36640.1	-	-	-	-	-	-	-	-	-	2794409_5al;2780606_5al;2782023_5al;2737517_5al	-	-	-	-	-	-	-	-	-	-	-	-	-	2794409_5al;2782023_5al;2780606_5al;2737517_5al	-	-	WHE0331_C06_F11ZS	-	Traes_5AL_AF5B6819C.1	Traes_5AL_AF5B6819C.1
-	-	Bradi4g36650.1	Os09g0541500	Sb02g031420.1	-	-	-	-	-	-	-	2178090_5al	-	2178090_5al	-	2178090_5al	-	-	-	-	-	-	-	-	-	2178090_5al	-	-	WHE0923_B06_D11ZS	Traes_5AL_8BBDE9DEC.1	Traes_5AL_8BBDE9DEC.1	Traes_5AL_8BBDE9DEC.1
-	-	Bradi4g36680.1	-	-	-	-	-	-	-	-	2780479_5al	926573_5al;2780479_5al	-	-	-	-	-	-	-	-	-	-	-	-	2780479_5al	2780479_5al;926573_5al	-	-	-	-	-	-
-	-	Bradi4g36690.1	Os09g0541700	Sb02g031440.1	-	-	-	-	-	-	-	1524517_5al	-	1524517_5al	-	1524517_5al	-	-	-	-	-	-	-	-	-	1524517_5al	-	-	-	Traes_5AL_A3A857B99.1	-	Traes_5AL_A3A857B99.1
-	-	Bradi4g36700.1	Os09g0541900	-	-	tplb0008n09	-	-	-	-	2741002_5al	2741002_5al	2741002_5al	2742594_5al;2741002_5al	-	-	-	-	2741002_5al	2741002_5al	-	-	-	-	2741002_5al	2741002_5al;2742594_5al	-	WHE1710_A09_A18ZT	WHE1710_A09_A18ZT	Traes_5AL_CBDD170E1.1	Traes_5AL_CBDD170E1.1	Traes_5AL_CBDD170E1.1
-	-	Bradi4g36720.1	Os09g0542100	Sb02g031460.1	-	-	-	-	-	-	2810454_5al	2810454_5al	-	2810454_5al	-	2810454_5al	-	-	-	-	-	-	-	-	2810454_5al	2810454_5al	-	-	-	Traes_5AL_3505B85AB.1	Traes_5AL_3505B85AB.1	Traes_5AL_3505B85AB.1
-	-	Bradi4g36730.1	Os09g0542200	Sb02g031470.1	-	-	-	-	-	-	-	2797237_5al	-	2797237_5al	-	2797237_5al	-	-	-	-	-	-	-	-	-	2797237_5al	-	-	-	Traes_5AL_458304B7F.1	Traes_5AL_458304B7F.1	Traes_5AL_458304B7F.1
-	-	Bradi4g36750.1	Os09g0542500	Sb02g031490.1	-	-	-	-	-	-	-	2301415_5al;449947_5al	-	2301415_5al;449947_5al	449947_5al	2301415_5al;449947_5al	-	-	-	-	-	-	-	-	449947_5al	2301415_5al;449947_5al	-	-	-	Traes_5AL_9B57C8BE2.1	Traes_5AL_664E7BFA71.1;Traes_5AL_9B57C8BE2.1	Traes_5AL_664E7BFA71.1;Traes_5AL_9B57C8BE2.1
-	-	Bradi4g36770.1	-	-	-	-	-	-	-	-	2797111_5al	2797111_5al	-	-	-	-	-	-	-	-	-	-	-	-	2797111_5al	2797111_5al	-	WHE0418_f01_k02zT	WHE0418_f01_k02zT	Traes_5AL_BAC5459F7.1	Traes_5AL_BAC5459F7.1	Traes_5AL_BAC5459F7.1
-	-	Bradi4g36780.1	Os09g0542800	Sb02g031520.1	-	RFL_Contig1781	-	-	-	-	-	2769395_5al	-	2769395_5al	-	2769395_5al	-	-	-	2769395_5al	-	-	-	-	-	2769395_5al	-	-	-	Traes_5AL_95A44DB6E1.1	Traes_5AL_95A44DB6E1.1	Traes_5AL_95A44DB6E1.1
-	-	Bradi4g36800.1	Os09g0543100	Sb02g031540.1	-	RFL_Contig4908	-	-	-	-	-	2729921_5al	-	2742039_5al;2729921_5al	-	2729921_5al	-	-	-	2742039_5al;2729921_5al	-	-	-	-	-	2742039_5al;2729921_5al	-	-	WHE1795_E12_I23ZS	-	Traes_5AL_2F97350D2.1;Traes_5AL_F7D399E50.1	Traes_5AL_F7D399E50.1
-	-	Bradi4g36820.1	-	-	-	-	-	-	-	-	-	2801352_5al	-	-	-	-	-	-	-	-	-	-	-	-	-	2801352_5al	-	-	-	-	Traes_5AL_DE0132804.1	-
-	-	Bradi4g36830.1	Os09g0543900	-	-	-	-	-	-	-	-	2753308_5al	-	2697252_5al;2753308_5al;2805495_5al;2777857_5al	-	-	-	-	-	-	-	-	-	-	-	2805495_5al;2753308_5al;2777857_5al;2697252_5al	-	-	-	Traes_5AL_158E40648.1	Traes_5AL_E23B0E6C4.1;Traes_5AL_158E40648.1;Traes_5AL_852DA4B43.1	Traes_5AL_158E40648.1
-	-	-	Os09g0544000	-	-	-	-	-	-	-	-	-	-	2801352_5al	-	-	-	-	-	-	-	-	-	-	-	2801352_5al	-	-	-	-	Traes_5AL_DE0132804.1	-
-	-	Bradi4g36850.1	-	Sb02g031580.1	-	-	-	-	-	-	-	2697252_5al	-	-	-	2697252_5al;2753308_5al;2805495_5al;2801352_5al	-	-	-	-	-	-	-	-	-	2805495_5al;2753308_5al;2801352_5al;2697252_5al	-	-	-	Traes_5AL_852DA4B43.1	Traes_5AL_E23B0E6C4.1;Traes_5AL_158E40648.1;Traes_5AL_DE0132804.1;Traes_5AL_852DA4B43.1	Traes_5AL_852DA4B43.1
-	-	Bradi4g36880.1	Os09g0544300	Sb02g031600.1	-	-	-	-	-	-	-	2776357_5al	-	2776357_5al	-	2776357_5al	-	-	-	-	-	-	-	-	-	2776357_5al	-	-	-	Traes_5AL_CA4323CE1.1	Traes_5AL_CA4323CE1.1;Traes_5AL_83C2FC849.1	Traes_5AL_CA4323CE1.1
-	-	-	Os09g0545000	-	-	-	-	-	-	-	-	-	-	2763772_5al	-	-	-	-	-	-	-	-	-	-	-	2763772_5al	-	-	-	-	-	-
-	-	Bradi4g36945.1	Os09g0545280	Sb02g031700.1	-	-	-	-	-	-	-	2687992_5al;2745095_5al	-	2687992_5al	-	2755065_5al;2687992_5al	-	-	-	-	-	-	-	-	-	2755065_5al;2745095_5al;2687992_5al	-	-	-	-	Traes_5AL_21B15DC54.1;Traes_5AL_3021F14D8.1	-
-	-	-	-	Sb02g031710.1	-	-	-	-	-	-	-	-	-	-	-	2807144_5al	-	-	-	-	-	-	-	-	-	2807144_5al	-	-	-	-	Traes_5AL_35E787BA5.1;Traes_5AL_CEA70B5C31.1;Traes_5AL_DAB29DBDB.1	-
-	-	-	-	Sb02g031720.1	-	-	-	-	-	-	-	-	-	-	-	2807144_5al;2745095_5al	-	-	-	-	-	-	-	-	-	2807144_5al;2745095_5al	-	-	-	-	Traes_5AL_35E787BA5.1;Traes_5AL_CEA70B5C31.1;Traes_5AL_DAB29DBDB.1;Traes_5AL_3021F14D8.1	-
-	-	-	-	Sb02g031750.1	-	-	-	-	-	-	-	-	-	-	-	2753469_5al	-	-	-	-	-	-	-	-	-	2753469_5al	-	-	-	-	Traes_5AL_A0F50CD71.1;Traes_5AL_EA37E7001.1	-
-	-	-	-	Sb02g031760.1	-	-	-	-	-	-	-	-	-	-	-	2807271_5al	-	-	-	-	-	-	-	-	-	2807271_5al	-	-	-	-	Traes_5AL_4A718B292.1;Traes_5AL_8F36A3AD7.1;Traes_5AL_ECD5CEEC4.1;Traes_5AL_F35FA17D4.1;Traes_5AL_2E3C24252.1	-
-	-	-	-	Sb02g031780.1	-	-	-	-	-	-	-	-	-	-	-	2775945_5al;2812594_5al	-	-	-	-	-	-	-	-	-	2812594_5al;2775945_5al	-	-	-	-	Traes_5AL_910B1228E.1;Traes_5AL_944583D3E.1;Traes_5AL_DF907E27B.1;Traes_5AL_BEF0EB651.1;Traes_5AL_99840D720.1;Traes_5AL_86078B2A5.1;Traes_5AL_441F17EB0.1	-
-	-	-	-	Sb02g031810.1	-	-	-	-	-	-	-	-	-	-	-	2708238_5al	-	-	-	-	-	-	-	-	-	2708238_5al	-	-	-	-	Traes_5AL_7D80097CA.1	-
-	-	-	-	Sb02g031830.1	-	-	-	-	-	-	-	-	-	-	-	2812594_5al	-	-	-	-	-	-	-	-	-	2812594_5al	-	-	-	-	Traes_5AL_910B1228E.1;Traes_5AL_944583D3E.1;Traes_5AL_DF907E27B.1;Traes_5AL_BEF0EB651.1;Traes_5AL_99840D720.1;Traes_5AL_86078B2A5.1	-
-	-	-	Os09g0545400	-	-	-	-	-	-	-	-	-	-	2812594_5al	-	-	-	-	-	-	-	-	-	-	-	2812594_5al	-	-	-	-	Traes_5AL_910B1228E.1;Traes_5AL_944583D3E.1;Traes_5AL_DF907E27B.1;Traes_5AL_BEF0EB651.1;Traes_5AL_99840D720.1;Traes_5AL_86078B2A5.1	-
-	-	Bradi4g36955.1	-	-	-	-	-	-	-	-	-	2807144_5al;2812594_5al	-	-	-	-	-	-	-	-	-	-	-	-	-	2812594_5al;2807144_5al	-	-	-	-	Traes_5AL_910B1228E.1;Traes_5AL_944583D3E.1;Traes_5AL_DF907E27B.1;Traes_5AL_BEF0EB651.1;Traes_5AL_99840D720.1;Traes_5AL_86078B2A5.1;Traes_5AL_35E787BA5.1;Traes_5AL_CEA70B5C31.1;Traes_5AL_DAB29DBDB.1	-
-	-	Bradi4g36972.1	-	-	-	-	-	-	-	-	-	2807271_5al;2807652_5al;2810263_5al	-	-	-	-	-	-	-	-	-	-	-	-	-	2807271_5al;2807652_5al;2810263_5al	-	-	-	-	Traes_5AL_4A718B292.1;Traes_5AL_8F36A3AD7.1;Traes_5AL_ECD5CEEC4.1;Traes_5AL_F35FA17D4.1;Traes_5AL_2E3C24252.1;Traes_5AL_A22D5973E.1;Traes_5AL_5642CA2F5.1;Traes_5AL_D952C1C89.1	-
-	-	Bradi4g36974.1	Os09g0545700	-	-	-	-	-	-	-	-	2812594_5al	-	2807271_5al;2807144_5al	-	-	-	-	-	-	-	-	-	-	-	2812594_5al;2807144_5al;2807271_5al	-	-	-	-	Traes_5AL_910B1228E.1;Traes_5AL_944583D3E.1;Traes_5AL_DF907E27B.1;Traes_5AL_BEF0EB651.1;Traes_5AL_99840D720.1;Traes_5AL_86078B2A5.1;Traes_5AL_35E787BA5.1;Traes_5AL_CEA70B5C31.1;Traes_5AL_DAB29DBDB.1;Traes_5AL_4A718B292.1;Traes_5AL_8F36A3AD7.1;Traes_5AL_ECD5CEEC4.1;Traes_5AL_F35FA17D4.1;Traes_5AL_2E3C24252.1	-
-	-	-	Os09g0546000	-	-	-	-	-	-	-	-	-	-	2812594_5al	-	-	-	-	-	-	-	-	-	-	-	2812594_5al	-	-	-	Traes_5AL_944583D3E.1	Traes_5AL_910B1228E.1;Traes_5AL_944583D3E.1;Traes_5AL_DF907E27B.1;Traes_5AL_BEF0EB651.1;Traes_5AL_99840D720.1;Traes_5AL_86078B2A5.1	Traes_5AL_944583D3E.1
-	-	-	Os09g0546100	-	-	-	-	-	-	-	-	-	-	2775945_5al;2807144_5al;2732999_5al	-	-	-	-	-	-	-	-	-	-	-	2807144_5al;2775945_5al;2732999_5al	-	-	WHE2811_H06_P11ZS	-	Traes_5AL_35E787BA5.1;Traes_5AL_CEA70B5C31.1;Traes_5AL_DAB29DBDB.1;Traes_5AL_441F17EB0.1;Traes_5AL_165FA148E.1;Traes_5AL_D26D0CC77.1;Traes_5AL_AAE057CE4.1;Traes_5AL_1B724E174.1;Traes_5AL_33F4B6BD7.1	-
-	-	Bradi4g36976.1	-	-	-	-	-	-	-	-	-	2761296_5al	-	-	-	-	-	-	-	-	-	-	-	-	-	2761296_5al	-	-	WHE2323_E02_J03ZY	Traes_5AL_83CEC08B6.1	Traes_5AL_83CEC08B6.1	Traes_5AL_83CEC08B6.1
-	-	Bradi4g36978.1	-	-	-	-	-	-	-	-	-	2812594_5al	-	-	-	-	-	-	-	-	-	-	-	-	-	2812594_5al	-	-	-	-	Traes_5AL_910B1228E.1;Traes_5AL_944583D3E.1;Traes_5AL_DF907E27B.1;Traes_5AL_BEF0EB651.1;Traes_5AL_99840D720.1;Traes_5AL_86078B2A5.1	-
-	-	Bradi4g36977.1	-	-	-	-	-	-	-	-	-	2812594_5al	-	-	-	-	-	-	-	-	-	-	-	-	-	2812594_5al	-	-	-	-	Traes_5AL_910B1228E.1;Traes_5AL_944583D3E.1;Traes_5AL_DF907E27B.1;Traes_5AL_BEF0EB651.1;Traes_5AL_99840D720.1;Traes_5AL_86078B2A5.1	-
-	-	-	Os09g0546300	-	-	-	-	-	-	-	-	-	-	2812594_5al	-	-	-	-	-	-	-	-	-	-	-	2812594_5al	-	-	-	-	Traes_5AL_910B1228E.1;Traes_5AL_944583D3E.1;Traes_5AL_DF907E27B.1;Traes_5AL_BEF0EB651.1;Traes_5AL_99840D720.1;Traes_5AL_86078B2A5.1	-
-	-	-	Os09g0546500	-	-	-	-	-	-	-	-	-	-	2708238_5al	-	-	-	-	-	-	-	-	-	-	-	2708238_5al	-	-	-	-	Traes_5AL_7D80097CA.1	-
-	-	Bradi4g36990.1	Os09g0546800	-	-	-	-	-	-	-	2807271_5al	2807271_5al;2807652_5al;2775945_5al;2732999_5al;259103_5al	2807652_5al	2807271_5al;2807652_5al;2810263_5al;259103_5al	-	-	-	-	-	-	-	-	-	-	2807271_5al;2807652_5al	2775945_5al;2807271_5al;259103_5al;2807652_5al;2732999_5al;2810263_5al	-	-	WHE2811_H06_P11ZS	Traes_5AL_8F36A3AD7.1	Traes_5AL_441F17EB0.1;Traes_5AL_4A718B292.1;Traes_5AL_8F36A3AD7.1;Traes_5AL_ECD5CEEC4.1;Traes_5AL_F35FA17D4.1;Traes_5AL_2E3C24252.1;Traes_5AL_4D5F669C41.1;Traes_5AL_A22D5973E.1;Traes_5AL_5642CA2F5.1;Traes_5AL_165FA148E.1;Traes_5AL_D26D0CC77.1;Traes_5AL_AAE057CE4.1;Traes_5AL_1B724E174.1;Traes_5AL_33F4B6BD7.1;Traes_5AL_D952C1C89.1	Traes_5AL_4D5F669C41.1;Traes_5AL_8F36A3AD7.1
-	-	-	Os09g0546900	-	-	-	-	-	-	-	-	-	-	2745095_5al	-	-	-	-	-	-	-	-	-	-	-	2745095_5al	-	-	-	-	Traes_5AL_3021F14D8.1	-
-	-	-	Os09g0547000	-	-	-	-	-	-	-	-	-	2812594_5al	2807144_5al;2812594_5al;2732999_5al	-	-	-	-	-	-	-	-	-	-	2812594_5al	2812594_5al;2807144_5al;2732999_5al	-	-	WHE2811_H06_P11ZS	Traes_5AL_99840D720.1	Traes_5AL_910B1228E.1;Traes_5AL_944583D3E.1;Traes_5AL_DF907E27B.1;Traes_5AL_BEF0EB651.1;Traes_5AL_99840D720.1;Traes_5AL_86078B2A5.1;Traes_5AL_35E787BA5.1;Traes_5AL_CEA70B5C31.1;Traes_5AL_DAB29DBDB.1;Traes_5AL_165FA148E.1;Traes_5AL_D26D0CC77.1;Traes_5AL_AAE057CE4.1;Traes_5AL_1B724E174.1;Traes_5AL_33F4B6BD7.1	Traes_5AL_99840D720.1
-	-	-	Os09g0547100	-	-	-	-	-	-	-	-	-	-	2807652_5al;2755065_5al	-	-	-	-	-	-	-	-	-	-	-	2755065_5al;2807652_5al	-	-	-	-	Traes_5AL_21B15DC54.1;Traes_5AL_A22D5973E.1;Traes_5AL_5642CA2F5.1	-
-	-	Bradi4g37002.1	-	-	-	-	-	-	-	-	-	2708238_5al;2812594_5al;2732999_5al	-	-	-	-	-	-	-	-	-	-	-	-	-	2812594_5al;2708238_5al;2732999_5al	-	-	WHE2811_H06_P11ZS	Traes_5AL_2E3C24252.1	Traes_5AL_910B1228E.1;Traes_5AL_944583D3E.1;Traes_5AL_DF907E27B.1;Traes_5AL_BEF0EB651.1;Traes_5AL_99840D720.1;Traes_5AL_86078B2A5.1;Traes_5AL_7D80097CA.1;Traes_5AL_165FA148E.1;Traes_5AL_D26D0CC77.1;Traes_5AL_AAE057CE4.1;Traes_5AL_1B724E174.1;Traes_5AL_33F4B6BD7.1	-
-	-	Bradi4g37010.1	-	-	-	-	-	-	-	-	-	2807271_5al;2807652_5al;2755065_5al	-	-	-	-	-	-	-	-	-	-	-	-	-	2755065_5al;2807271_5al;2807652_5al	-	-	-	-	Traes_5AL_21B15DC54.1;Traes_5AL_4A718B292.1;Traes_5AL_8F36A3AD7.1;Traes_5AL_ECD5CEEC4.1;Traes_5AL_F35FA17D4.1;Traes_5AL_2E3C24252.1;Traes_5AL_A22D5973E.1;Traes_5AL_5642CA2F5.1	-
-	-	Bradi4g37020.1	-	-	-	-	-	-	-	-	2812594_5al	2807144_5al;2812594_5al	-	-	-	-	-	-	-	-	-	-	-	-	2812594_5al	2812594_5al;2807144_5al	-	-	-	Traes_5AL_CEA70B5C31.1	Traes_5AL_910B1228E.1;Traes_5AL_944583D3E.1;Traes_5AL_DF907E27B.1;Traes_5AL_BEF0EB651.1;Traes_5AL_99840D720.1;Traes_5AL_86078B2A5.1;Traes_5AL_35E787BA5.1;Traes_5AL_CEA70B5C31.1;Traes_5AL_DAB29DBDB.1	Traes_5AL_CEA70B5C31.1
-	-	Bradi4g37025.1	-	-	-	-	-	-	-	-	-	2807271_5al;2807652_5al	-	-	-	-	-	-	-	-	-	-	-	-	-	2807271_5al;2807652_5al	-	-	-	-	Traes_5AL_4A718B292.1;Traes_5AL_8F36A3AD7.1;Traes_5AL_ECD5CEEC4.1;Traes_5AL_F35FA17D4.1;Traes_5AL_2E3C24252.1;Traes_5AL_A22D5973E.1;Traes_5AL_5642CA2F5.1	-
wsnp_Ku_c12211_19780409_5A	127.58	-	-	-	-	-	-	-	2749793_5al	2749793_5al	-	-	-	-	-	-	-	-	-	-	-	-	-	-	2749793_5al	2749793_5al	-	-	-	-	-	-
wsnp_Ex_c18941_27840933_5A	127.58	-	-	-	-	-	-	-	-	-	-	-	-	-	-	-	-	-	-	-	-	-	-	-	-	-	-	-	-	-	-	-
wsnp_RFL_Contig3939_4369467_5A	127.58	-	-	-	-	-	-	-	-	-	-	-	-	-	-	-	-	-	-	-	-	-	-	-	-	-	-	-	-	Traes_5AL_AAE057CE4.1	-	-
wsnp_Ex_c18941_27841286_5A	127.58	-	-	-	-	-	-	-	-	-	-	-	-	-	-	-	-	-	-	-	-	-	-	-	-	-	-	-	-	-	-	-
wsnp_Ex_c18941_27840714_5A	127.58	-	-	-	-	-	-	-	-	-	-	-	-	-	-	-	-	-	-	-	-	-	-	-	-	-	-	-	-	-	-	-
wsnp_Ra_c17216_26044790_5A	130.14	Bradi4g37040.1	Os09g0547300	Sb02g031860.1	-	-	-	-	2772873_5al	2772873_5al	-	2772873_5al	-	2772873_5al	-	2772873_5al	-	-	-	-	-	-	-	-	2772873_5al	2772873_5al	WHE2838_H01_O02ZS	WHE2838_H01_O02ZS	WHE2838_H01_O02ZS	Traes_5AL_0BC72FC5E.1	Traes_5AL_0BC72FC5E.1	Traes_5AL_0BC72FC5E.1
-	-	Bradi4g37046.1	-	-	-	-	-	-	-	-	-	2783474_5al	-	-	-	-	-	-	-	-	-	-	-	-	-	2783474_5al	-	-	-	-	Traes_5AL_6460512A8.1	Traes_5AL_6460512A8.1
-	-	Bradi4g37052.1	-	-	-	-	-	-	-	-	-	2781507_5al;2741732_5al;2689094_5al	-	-	-	-	-	-	-	-	-	-	-	-	-	2689094_5al;2781507_5al;2741732_5al	-	-	-	Traes_5AL_B4AA0E113.1	Traes_5AL_6761A11D9.1;Traes_5AL_F5534777D.1;Traes_5AL_B4AA0E113.1;Traes_5AL_CED16EE7A.1	Traes_5AL_F5534777D.1;Traes_5AL_CED16EE7A.1;Traes_5AL_B4AA0E113.1
-	-	Bradi4g37070.1	Os09g0547500	Sb02g031870.1	-	tplb0015c21	-	-	-	-	-	2777445_5al;1234044_5al;2784195_5al	-	2777445_5al;1234044_5al	-	1234044_5al;2784195_5al	-	-	2777445_5al	2777445_5al	-	-	-	-	2777445_5al	2784195_5al;1234044_5al;2777445_5al	-	-	-	Traes_5AL_BEFB7967F.1	Traes_5AL_7C4728E7D.1;Traes_5AL_BEFB7967F.1	Traes_5AL_BEFB7967F.1;Traes_5AL_7C4728E7D.1
-	-	-	-	Sb02g031900.1	-	-	-	-	-	-	-	-	-	-	-	2809084_5al	-	-	-	-	-	-	-	-	-	2809084_5al	-	-	-	-	-	-
-	-	-	Os09g0548200	-	-	-	-	-	-	-	-	-	-	2682509_5al	-	-	-	-	-	-	-	-	-	-	-	2682509_5al	-	-	-	-	Traes_5AL_B41260B46.1	-
-	-	Bradi4g37110.1	Os09g0548400	Sb02g031940.1	-	-	-	-	-	-	-	2810894_5al	2810894_5al	2810894_5al	-	2810894_5al	-	-	-	-	-	-	-	-	2810894_5al	2810894_5al	-	-	-	Traes_5AL_EA74144D2.1	Traes_5AL_2570FD4B7.1;Traes_5AL_EA74144D2.1	Traes_5AL_EA74144D2.1
-	-	Bradi4g37120.1	Os09g0548700	-	-	RFL_Contig3215	-	-	-	-	-	2807044_5al	-	2708199_5al;2807044_5al	-	-	-	-	2807044_5al	2807044_5al	-	-	-	-	2807044_5al	2807044_5al;2708199_5al	-	WHE0980_B10_C20ZT	WHE0980_B10_C20ZT	Traes_5AL_7086034CB.1	Traes_5AL_7086034CB.1	Traes_5AL_7086034CB.1
-	-	Bradi4g37130.1	Os09g0549300	Sb02g031950.1	-	-	-	-	-	-	-	2732116_5al	-	2732116_5al	-	2708199_5al;2732116_5al	-	-	-	-	-	-	-	-	-	2732116_5al;2708199_5al	-	-	-	-	-	-
-	-	Bradi4g37147.1	Os09g0549450	Sb02g031970.1	-	-	-	-	-	-	2775127_5al	2736848_5al;2775127_5al;860092_5al	-	2736848_5al;2775127_5al	-	2736848_5al;2775127_5al;860092_5al	-	-	-	-	-	-	-	-	2775127_5al	2775127_5al;860092_5al;2736848_5al	-	-	-	Traes_5AL_315285EFC1.1	Traes_5AL_315285EFC.1;Traes_5AL_DF67B2B34.1;Traes_5AL_5CC3E90EE.1;Traes_5AL_55A1DA70A.1;Traes_5AL_315285EFC1.1	Traes_5AL_DF67B2B34.1;Traes_5AL_315285EFC.1;Traes_5AL_315285EFC1.1
-	-	-	Os09g0550000	Sb02g032020.1	-	-	-	-	-	-	-	-	-	2748440_5al;2413451_5al	2809577_5al	2748440_5al	-	-	-	-	-	-	-	-	2809577_5al	2413451_5al;2748440_5al	-	-	-	-	Traes_5AL_9848DF233.1;Traes_5AL_BF21644FA.1	-
-	-	-	-	Sb02g032050.1	-	-	-	-	-	-	-	-	-	-	-	2805543_5al	-	-	-	-	-	-	-	-	-	2805543_5al	-	-	-	-	-	-
-	-	-	-	Sb02g032060.1	-	-	-	-	-	-	-	-	-	-	-	2738514_5al;2745876_5al;2748012_5al;1397733_5al	-	-	-	-	-	-	-	-	-	2738514_5al;1397733_5al;2745876_5al;2748012_5al	-	-	-	-	-	-
-	-	-	-	Sb02g032070.1	-	-	-	-	-	-	-	-	-	-	-	2792386_5al;2708336_5al	-	-	-	-	-	-	-	-	-	2792386_5al;2708336_5al	-	-	-	-	Traes_5AL_68C659562.1;Traes_5AL_19AEFF52D.1	-
-	-	-	Os09g0550500	-	-	-	-	-	-	-	-	-	-	2733412_5al;1092362_5al;2692376_5al	-	-	-	-	-	-	-	-	-	-	-	2692376_5al;1092362_5al;2733412_5al	-	-	-	-	-	-
-	-	Bradi4g37170.1	-	-	-	-	-	-	-	-	2784903_5al	748257_5al	-	-	-	-	-	-	-	-	-	-	-	-	2784903_5al	748257_5al	-	-	-	-	-	-
-	-	Bradi4g37190.1	-	-	-	-	-	-	-	-	-	2691373_5al;2758388_5al;880528_5al;2401316_5al	-	-	-	-	-	-	-	-	-	-	-	-	-	2401316_5al;2691373_5al;880528_5al;2758388_5al	-	-	WHE1456_A11_A22ZS	-	Traes_5AL_292A9C0D6.1;Traes_5AL_13784C39B.1;Traes_5AL_F525493ED.1	-
-	-	Bradi4g37220.1	-	Sb02g032120.1	-	-	-	-	-	-	-	2758862_5al;1007628_5al;1460667_5al;2708336_5al	-	-	-	646150_5al;1007628_5al;1460667_5al	-	-	-	-	-	-	-	-	-	646150_5al;2758862_5al;2708336_5al;1460667_5al;1007628_5al	-	-	-	Traes_5AL_073FA7C3A.1	Traes_5AL_19AEFF52D.1	-
-	-	-	-	Sb02g032130.1	-	-	-	-	-	-	-	-	-	-	-	2754139_5al;2309732_5al;2774285_5al;1092362_5al;2730611_5al;1354560_5al;2195168_5al;2799010_5al	-	-	-	-	-	-	-	-	-	2195168_5al;2730611_5al;2309732_5al;1354560_5al;2799010_5al;2754139_5al;1092362_5al;2774285_5al	-	-	-	-	Traes_5AL_7BE4B388A.1	-
-	-	-	Os09g0551000	-	-	-	-	-	-	-	-	-	-	2761894_5al;1007628_5al;1460667_5al;2691373_5al	-	-	-	-	-	-	-	-	-	-	-	2691373_5al;2761894_5al;1460667_5al;1007628_5al	-	-	WHE1456_A11_A22ZS	-	Traes_5AL_13784C39B.1;Traes_5AL_F525493ED.1;Traes_5AL_73ABC0290.1	Traes_5AL_73ABC0290.1
-	-	-	Os09g0551200	-	-	-	-	-	-	-	-	-	-	2811473_5al	-	-	-	-	-	-	-	-	-	-	-	2811473_5al	-	-	-	-	-	-
-	-	-	Os09g0551300	-	-	-	-	-	-	-	-	-	-	2768728_5al	-	-	-	-	-	-	-	-	-	-	-	2768728_5al	-	-	-	-	-	-
-	-	Bradi4g37230.1	Os09g0551500	Sb02g021800.1	-	tplb0036c01	-	-	-	-	-	2391293_5al;2806534_5al;2730611_5al;2691373_5al;2748012_5al;2802232_5al;124419_5al;2195168_5al;2806166_5al;2805581_5al;2674592_5al;2792386_5al;2808924_5al;2692376_5al	-	2806534_5al;2691373_5al;2802232_5al;1354560_5al;2195168_5al;880528_5al;2401316_5al;2808924_5al;2692376_5al;1397733_5al	2748012_5al	2391293_5al;2758862_5al;2806534_5al;2691373_5al;124419_5al;2805581_5al;292135_5al;2792386_5al;2708336_5al	-	-	2732371_5al	2732371_5al;2741082_5al	-	-	-	-	2748012_5al;2732371_5al	2805581_5al;2792386_5al;2674592_5al;2808924_5al;2401316_5al;2195168_5al;2730611_5al;292135_5al;2802232_5al;2806534_5al;1354560_5al;2691373_5al;2732371_5al;2758862_5al;1397733_5al;2391293_5al;2708336_5al;880528_5al;2692376_5al;2741082_5al;2806166_5al;124419_5al;2748012_5al	-	-	WHE1456_A11_A22ZS	Traes_5AL_19AEFF52D.1	Traes_5AL_CDD4A02E7.1;Traes_5AL_68C659562.1;Traes_5AL_C62156543.1;Traes_5AL_292A9C0D6.1;Traes_5AL_7BE4B388A.1;Traes_5AL_13784C39B.1;Traes_5AL_F525493ED.1;Traes_5AL_073FA7C3A.1;Traes_5AL_1CD23CFCA.1;Traes_5AL_19AEFF52D.1;Traes_5AL_6640183AF.1	Traes_5AL_6640183AF.1;Traes_5AL_CDD4A02E7.1;Traes_5AL_C62156543.1;Traes_5AL_1CD23CFCA.1;Traes_5AL_073FA7C3A.1;Traes_5AL_19AEFF52D.1
-	-	-	-	Sb02g021820.1	-	-	-	-	-	-	-	-	-	-	-	2365908_5al	-	-	-	-	-	-	-	-	-	2365908_5al	-	-	-	-	-	-
-	-	Bradi4g37260.1	Os09g0551800	Sb02g032150.1	-	-	-	-	-	-	2772661_5al	692522_5al	2772661_5al	692522_5al	2772661_5al	692522_5al	-	-	-	-	-	-	-	-	2772661_5al	692522_5al	-	-	-	Traes_5AL_D3DECBBBF.1	-	Traes_5AL_D3DECBBBF.1
-	-	-	Os09g0551900	-	-	-	tplb0004h02	-	-	-	-	-	-	2754192_5al	-	-	-	-	-	-	2729768_5al	2729768_5al;2754192_5al	-	-	2729768_5al	2754192_5al;2729768_5al	-	-	0814_C12_E24Z_086;WHE553_B10_B10ZE	-	Traes_5AL_6057F0BEB.1;Traes_5AL_E6B01F2AD.1	Traes_5AL_E6B01F2AD.1
-	-	-	-	Sb02g032165.1	-	-	-	-	-	-	-	-	-	-	2754192_5al	2754192_5al	-	-	-	-	-	-	-	-	2754192_5al	2754192_5al	-	-	0814_C12_E24Z_086	Traes_5AL_6057F0BEB.1	Traes_5AL_6057F0BEB.1	Traes_5AL_6057F0BEB.1
-	-	Bradi4g37267.1	Os09g0552300	Sb02g032180.1	-	-	-	-	-	-	-	2755643_5al	-	2755643_5al	-	2755643_5al	-	-	-	-	-	-	-	-	-	2755643_5al	-	-	WHE2256_F04_K08ZE	Traes_5AL_647AE2E8C.1	Traes_5AL_647AE2E8C.1	Traes_5AL_647AE2E8C.1
-	-	-	Os09g0552500	-	-	-	-	-	-	-	-	-	-	2803415_5al	-	-	-	-	-	-	-	-	-	-	-	2803415_5al	-	-	0831_F06_L11Z_047	-	Traes_5AL_B10B81244.1	Traes_5AL_B10B81244.1
-	-	Bradi4g37310.1	-	-	-	-	-	-	-	-	-	2784310_5al	-	-	-	-	-	-	-	-	-	-	-	-	-	2784310_5al	-	-	-	-	Traes_5AL_D137BC39D.1	Traes_5AL_D137BC39D.1
-	-	-	-	Sb02g032220.1	-	-	-	-	-	-	-	-	-	-	-	2811464_5al	-	-	-	-	-	-	-	-	-	2811464_5al	-	-	0814_C12_E24Z_086	-	Traes_5AL_156B388C2.1	-
-	-	Bradi4g37327.1	Os09g0552900	Sb02g032230.1	-	-	-	-	-	-	2807737_5al	2811464_5al;123146_5al;2807737_5al	2807737_5al	2811464_5al;123146_5al;2807737_5al	2807737_5al	123146_5al;2807737_5al	-	-	-	-	-	-	-	-	2807737_5al	2807737_5al;123146_5al;2811464_5al	-	-	0814_C12_E24Z_086	Traes_5AL_59A8F0CBD.1	Traes_5AL_59A8F0CBD.1;Traes_5AL_864AF537B.1;Traes_5AL_156B388C2.1	Traes_5AL_59A8F0CBD.1;Traes_5AL_864AF537B.1
-	-	-	Os09g0553100	-	-	-	-	-	-	-	-	-	-	2810894_5al;2760554_5al	-	-	-	-	-	-	-	-	-	-	-	2810894_5al;2760554_5al	-	-	WHE0833_F07_K13ZS	-	Traes_5AL_2570FD4B7.1;Traes_5AL_EA74144D2.1;Traes_5AL_2570FD4B71.1	-
-	-	Bradi4g37360.1	Os09g0553300	Sb02g032260.1	-	tplb0002n05	-	-	-	-	2769163_5al	2769163_5al	-	2769163_5al	2769163_5al	2769163_5al	-	-	2769163_5al	2769163_5al	-	-	-	-	2769163_5al	2769163_5al	-	WHE611_F03_L05ZA	WHE611_F03_L05ZA	Traes_5AL_43F9E9C1D.1	Traes_5AL_E97939490.1;Traes_5AL_43F9E9C1D.1	Traes_5AL_43F9E9C1D.1;Traes_5AL_E97939490.1
-	-	Bradi4g37370.1	-	-	-	-	-	-	-	-	-	2801130_5al;2803576_5al	-	-	-	-	-	-	-	-	-	-	-	-	-	2801130_5al;2803576_5al	-	-	-	-	-	-
-	-	Bradi4g37440.1	-	-	-	-	-	-	-	-	-	2797894_5al;2065000_5al;107963_5al;2732493_5al;1255947_5al;2750991_5al;2737689_5al;2065693_5al;2054312_5al	-	-	-	-	-	-	-	-	-	-	-	-	-	107963_5al;2065000_5al;2054312_5al;2732493_5al;2737689_5al;2750991_5al;2797894_5al;1255947_5al;2065693_5al	-	-	-	-	-	-
-	-	-	Os09g0553800	Sb02g032290.1	-	-	-	-	-	-	-	-	-	2761325_5al	2761325_5al	2761325_5al	-	-	-	-	-	-	-	-	2761325_5al	2761325_5al	-	WHE0867_G06_M11ZT	WHE0867_G06_M11ZT	-	Traes_5AL_E72094B16.1	Traes_5AL_E72094B16.1
-	-	-	Os09g0554000	Sb02g032310.1	-	-	-	-	-	-	-	-	-	2686589_5al	-	2686589_5al	-	-	-	-	-	-	-	-	-	2686589_5al	-	-	-	-	Traes_5AL_03298A84E.1	Traes_5AL_03298A84E.1
-	-	Bradi4g37450.1	Os09g0554300	Sb02g032330.1	-	-	-	-	-	-	-	2674918_5al;1854554_5al	-	2674918_5al;1854554_5al	-	2674918_5al;1854554_5al	-	-	-	-	-	-	-	-	-	1854554_5al;2674918_5al	-	-	00090021031.G04_01092023LN;1401-1404_E08_E08ZS5_022	Traes_5AL_689B42D62.1	Traes_5AL_01462E655.1;Traes_5AL_689B42D62.1	Traes_5AL_01462E655.1;Traes_5AL_689B42D62.1
-	-	-	Os09g0555100	-	-	-	-	-	-	-	-	-	-	2674918_5al	-	-	-	-	-	-	-	-	-	-	-	2674918_5al	-	-	00090021031.G04_01092023LN	-	Traes_5AL_689B42D62.1	-
-	-	Bradi4g37530.1	Os09g0555600	Sb02g032380.1	-	-	-	-	-	-	2706605_5al	2706605_5al	-	2706605_5al	-	2706605_5al	-	-	-	-	-	-	-	-	2706605_5al	2706605_5al	-	-	-	Traes_5AL_117202B35.1	Traes_5AL_117202B35.1	Traes_5AL_117202B35.1
-	-	Bradi4g37540.1	-	-	-	-	-	-	-	-	-	1782687_5al	-	-	-	-	-	-	-	-	-	-	-	-	-	1782687_5al	-	-	WHE0367_G12_M23ZS	Traes_5AL_0D9D081DC.1	Traes_5AL_0D9D081DC.1	Traes_5AL_0D9D081DC.1
-	-	Bradi4g37550.1	-	-	-	-	-	-	-	-	-	2805430_5al	-	-	-	-	-	-	-	-	-	-	-	-	-	2805430_5al	-	-	-	Traes_5AL_4CD803BCD.1	-	Traes_5AL_4CD803BCD.1
-	-	Bradi4g37580.1	-	Sb02g032420.1	-	-	-	-	-	-	-	2590971_5al	-	-	-	2590971_5al	-	-	-	-	-	-	-	-	-	2590971_5al	-	-	-	Traes_5AL_4813E3F59.1	-	Traes_5AL_4813E3F59.1
-	-	Bradi4g37590.1	Os09g0556200	Sb02g032430.1	-	RFL_Contig2031	-	-	-	-	-	2790482_5al	-	2790482_5al	-	2790482_5al	-	-	-	2082824_5al;2790482_5al	-	-	-	-	-	2082824_5al;2790482_5al	-	-	-	Traes_5AL_19122A6AC.1	Traes_5AL_19122A6AC.1	Traes_5AL_19122A6AC.1
-	-	Bradi4g37610.1	Os09g0556400	Sb02g032440.1	-	-	-	-	-	-	1602962_5al	1602962_5al	-	1602962_5al	1602962_5al	1602962_5al	-	-	-	-	-	-	-	-	1602962_5al	1602962_5al	-	WHE0301_H12_O23ZS	WHE0301_H12_O23ZS	Traes_5AL_8F5E57430.1	Traes_5AL_8F5E57430.1	Traes_5AL_8F5E57430.1
-	-	Bradi4g37620.1	Os09g0556500	Sb02g032450.1	-	-	-	-	-	-	-	2747566_5al	-	2747566_5al	-	2747566_5al	-	-	-	-	-	-	-	-	-	2747566_5al	-	-	-	Traes_5AL_EF0D9834F.1	Traes_5AL_EF0D9834F.1	Traes_5AL_EF0D9834F.1
-	-	Bradi4g37627.2	-	-	-	-	-	-	-	-	-	2697055_5al	-	-	-	-	-	-	-	-	-	-	-	-	-	2697055_5al	-	-	WHE3303_D06_H11ZS	Traes_5AL_C9E8B873B.1	Traes_5AL_04BEAE2CB.1	Traes_5AL_04BEAE2CB.1;Traes_5AL_C9E8B873B.1
-	-	Bradi4g37640.1	-	-	-	-	-	-	-	-	-	2749735_5al	-	-	-	-	-	-	-	-	-	-	-	-	-	2749735_5al	-	-	WHE3023_D04_H07ZS	Traes_5AL_13B1C90F0.1	Traes_5AL_13B1C90F0.1	Traes_5AL_13B1C90F0.1
-	-	Bradi4g37650.1	Os09g0557400	Sb02g032490.1	-	-	-	-	-	-	-	2797973_5al	-	2797973_5al	-	2797973_5al	-	-	-	-	-	-	-	-	-	2797973_5al	-	-	-	Traes_5AL_1CE07C230.1	Traes_5AL_1CE07C230.1	Traes_5AL_1CE07C230.1
-	-	Bradi4g37680.1	-	Sb02g032520.1	-	-	-	-	-	-	-	2760694_5al	-	-	-	2760694_5al	-	-	-	-	-	-	-	-	-	2760694_5al	-	-	-	Traes_5AL_62EB0E842.1	Traes_5AL_62EB0E842.1	Traes_5AL_62EB0E842.1
-	-	Bradi4g37690.1	Os09g0557800	Sb02g032530.1	-	-	-	-	-	-	2697403_5al	2697403_5al	-	2697403_5al	-	2697403_5al	-	-	-	-	-	-	-	-	2697403_5al	2697403_5al	-	WHE0060_G01_M02ZS	WHE0060_G01_M02ZS	Traes_5AL_C51215890.1	Traes_5AL_C51215890.1	Traes_5AL_C51215890.1
-	-	Bradi4g37700.1	Os09g0557900	Sb02g032540.1	-	-	-	-	-	-	-	1236207_5al	-	1236207_5al	-	1236207_5al	-	-	-	-	-	-	-	-	-	1236207_5al	-	-	-	Traes_5AL_3CF63A1F6.1	Traes_5AL_3CF63A1F6.1	Traes_5AL_3CF63A1F6.1
-	-	-	-	Sb02g032560.1	-	-	-	-	-	-	-	-	-	-	-	2788399_5al	-	-	-	-	-	-	-	-	-	2788399_5al	-	-	-	-	-	-
-	-	-	Os09g0558100	Sb02g032580.1	-	-	-	-	-	-	-	-	-	2769422_5al	-	2769422_5al	-	-	-	-	-	-	-	-	-	2769422_5al	-	-	-	-	Traes_5AL_5447B8965.1	Traes_5AL_5447B8965.1
-	-	Bradi4g37740.1	Os09g0558300	Sb02g032610.1	-	-	-	-	-	-	-	2581545_5al	-	2581545_5al	-	2581545_5al	-	-	-	-	-	-	-	-	-	2581545_5al	-	-	-	Traes_5AL_E1F7DD9EA.1	Traes_5AL_E1F7DD9EA.1	Traes_5AL_E1F7DD9EA.1
-	-	Bradi4g37780.1	-	-	-	-	-	-	-	-	-	2810348_5al	-	-	-	-	-	-	-	-	-	-	-	-	-	2810348_5al	-	-	-	-	-	-
-	-	Bradi4g37830.1	-	-	-	-	-	-	-	-	-	2770718_5al;2753471_5al	-	-	-	-	-	-	-	-	-	-	-	-	-	2770718_5al;2753471_5al	-	-	-	-	-	-
-	-	-	-	Sb02g032690.1	-	-	-	-	-	-	-	-	-	-	-	2795770_5al;2811018_5al	-	-	-	-	-	-	-	-	-	2811018_5al;2795770_5al	-	-	-	-	Traes_5AL_2E32F11E9.1	-
-	-	-	-	Sb02g032695.1	-	-	-	-	-	-	-	-	-	-	-	2811018_5al	-	-	-	-	-	-	-	-	-	2811018_5al	-	-	-	-	Traes_5AL_2E32F11E9.1	-
-	-	-	Os09g0559800	Sb02g032700.1	-	-	RFL_Contig4244	-	-	-	-	-	-	2811548_5al	-	2811548_5al	-	-	-	-	2758231_5al	2758231_5al	-	-	2758231_5al	2811548_5al;2758231_5al	-	-	WHE1139_H04_P07ZT	-	Traes_5AL_BDC9E2142.1;Traes_5AL_0FC5B354E.1	Traes_5AL_0FC5B354E.1
-	-	Bradi4g37900.1	Os09g0559900	Sb02g032710.1	-	-	-	-	-	-	-	611625_5al;1000168_5al	1000168_5al	1000168_5al	1000168_5al	611625_5al;1000168_5al	-	-	-	-	-	-	-	-	1000168_5al	611625_5al;1000168_5al	-	-	-	Traes_5AL_90E59502C.1	Traes_5AL_90E59502C.1	Traes_5AL_90E59502C.1
-	-	-	Os09g0560000	-	-	-	-	-	-	-	-	-	-	1056576_5al	-	-	-	-	-	-	-	-	-	-	-	1056576_5al	-	-	-	-	Traes_5AL_71D87E581.1	Traes_5AL_71D87E581.1
-	-	Bradi4g37917.1	-	Sb02g032730.1	-	-	-	-	-	-	-	2791771_5al;2768788_5al	-	-	2768788_5al	2791771_5al;2768788_5al	-	-	-	-	-	-	-	-	2768788_5al	2768788_5al;2791771_5al	-	-	-	Traes_5AL_A72B96437.1	Traes_5AL_A72B96437.1;Traes_5AL_0A37969AE.1	Traes_5AL_0A37969AE.1;Traes_5AL_A72B96437.1
-	-	Bradi4g37950.1	Os09g0560400	Sb02g032750.1	-	RFL_Contig1284	-	-	-	-	-	2702887_5al;2788422_5al	-	2702887_5al;2788422_5al	-	2702887_5al;2788422_5al	-	-	2702887_5al	2702887_5al	-	-	-	-	2702887_5al	2788422_5al;2702887_5al	-	WHE2868_C08_E16ZS	WHE2868_C08_E16ZS	Traes_5AL_6C99DB108.1	Traes_5AL_6C99DB108.1	Traes_5AL_6C99DB108.1
-	-	Bradi4g37960.1	-	Sb02g032760.1	-	-	-	-	-	-	-	2806589_5al;1692940_5al;2730202_5al	-	-	-	2806589_5al;1692940_5al;2730202_5al	-	-	-	-	-	-	-	-	-	1692940_5al;2730202_5al;2806589_5al	-	-	-	Traes_5AL_53530EC32.1	Traes_5AL_08D91D9E1.1;Traes_5AL_53530EC32.1	Traes_5AL_53530EC32.1;Traes_5AL_08D91D9E1.1
-	-	Bradi4g37980.1	Os09g0560600	Sb02g032770.1	-	-	-	-	-	-	-	2758505_5al	-	2758505_5al	-	2758505_5al	-	-	-	-	-	-	-	-	-	2758505_5al	-	-	-	-	Traes_5AL_913A84686.1;Traes_5AL_4E3C6448A.1	Traes_5AL_4E3C6448A.1;Traes_5AL_913A84686.1
-	-	-	-	Sb02g032790.1	-	-	-	-	-	-	-	-	-	-	-	1170082_5al;936342_5al	-	-	-	-	-	-	-	-	-	1170082_5al;936342_5al	-	-	-	-	Traes_5AL_18D836FF0.1;Traes_5AL_D1C3A12C1.1	Traes_5AL_18D836FF0.1
-	-	-	Os09g0560700	Sb02g032800.1	-	-	-	-	-	-	-	-	-	2676565_5al;936342_5al	936342_5al	2676565_5al	-	-	-	-	-	-	-	-	936342_5al	2676565_5al;936342_5al	-	-	WHE3557_G07_N13ZS	-	Traes_5AL_000335ABC.1;Traes_5AL_D1C3A12C1.1	-
-	-	-	-	Sb02g032870.1	-	-	-	RFL_Contig1062	-	-	-	-	-	-	-	2731261_5al	-	-	-	-	-	-	-	-	-	2731261_5al	-	-	WHE2057_E06_J11ZS	-	Traes_5AL_34C62DB80.1	Traes_5AL_34C62DB80.1
-	-	-	Os09g0561500	-	-	-	-	-	-	-	-	-	260268_5al	2779614_5al;2698989_5al;756255_5al	-	-	-	-	-	-	-	-	-	-	260268_5al	756255_5al;2779614_5al;2698989_5al	-	0759_C04_E07Z_022	-	-	Traes_5AL_914146A60.1;Traes_5AL_30E203667.1;Traes_5AL_477A14FEE.1;Traes_5AL_4FA888E10.1	Traes_5AL_914146A60.1
-	-	Bradi4g37995.1	-	-	-	-	-	-	-	-	-	2676565_5al	-	-	-	-	-	-	-	-	-	-	-	-	-	2676565_5al	-	-	WHE3557_G07_N13ZS	-	Traes_5AL_000335ABC.1	-
-	-	Bradi4g38010.1	-	-	-	-	-	-	-	-	-	2698989_5al	-	-	-	-	-	-	-	-	-	-	-	-	-	2698989_5al	-	-	-	Traes_5AL_4FA888E10.1	Traes_5AL_4FA888E10.1	Traes_5AL_4FA888E10.1
-	-	Bradi4g38020.1	-	-	-	-	-	-	-	-	-	2670253_5al	-	-	-	-	-	-	-	-	-	-	-	-	-	2670253_5al	-	-	-	-	-	-
-	-	-	Os09g0562600	-	-	-	-	-	-	-	-	-	-	2765832_5al;2798612_5al	-	-	-	-	-	-	-	-	-	-	-	2765832_5al;2798612_5al	-	-	-	-	-	-
-	-	Bradi4g38037.1	Os09g0562700	-	-	tplb0027b21	-	-	-	-	-	22698_5al	-	22698_5al	-	-	-	-	22698_5al	22698_5al	-	-	-	-	22698_5al	22698_5al	-	-	WHE3565_A11_B21ZS	Traes_5AL_6284FBBD8.1	Traes_5AL_6284FBBD8.1	Traes_5AL_6284FBBD8.1
-	-	Bradi4g38060.1	-	-	-	-	-	-	-	-	2804997_5al	2804997_5al	-	-	-	-	-	-	-	-	-	-	-	-	2804997_5al	2804997_5al	-	WHE2804_C08_F16ZS	WHE2804_C08_F16ZS	Traes_5AL_647E44702.1	Traes_5AL_647E44702.1	Traes_5AL_647E44702.1
-	-	Bradi4g38070.1	Os09g0563200	-	-	-	-	-	-	-	-	2763935_5al	-	2806193_5al	-	-	-	-	-	-	-	-	-	-	-	2763935_5al;2806193_5al	-	-	-	Traes_5AL_C1581C6C5.1	Traes_5AL_C1581C6C5.1;Traes_5AL_CEB2028D4.1	Traes_5AL_C1581C6C5.1;Traes_5AL_CEB2028D4.1
-	-	Bradi4g38080.1	-	-	-	-	-	-	-	-	2811321_5al	2811321_5al	-	-	-	-	-	-	-	-	-	-	-	-	2811321_5al	2811321_5al	-	-	-	Traes_5AL_3569586F4.1	Traes_5AL_3569586F4.1	Traes_5AL_3569586F4.1
-	-	Bradi4g38090.1	-	-	-	-	-	-	-	-	474434_5al	2806752_5al;2811114_5al;2792017_5al;1671339_5al;474434_5al	-	-	-	-	-	-	-	-	-	-	-	-	474434_5al	474434_5al;2806752_5al;2811114_5al;1671339_5al;2792017_5al	-	-	-	Traes_5AL_26B44A7A7.1	Traes_5AL_26B44A7A7.1	Traes_5AL_26B44A7A7.1
-	-	Bradi4g38110.1	-	-	-	-	-	-	-	-	-	2802427_5al;2733863_5al;2778954_5al;2804507_5al	-	-	-	-	-	-	-	-	-	-	-	-	-	2733863_5al;2804507_5al;2802427_5al;2778954_5al	-	-	-	-	-	-
-	-	Bradi4g38130.1	-	-	-	-	-	-	-	-	-	2701144_5al	-	-	-	-	-	-	-	-	-	-	-	-	-	2701144_5al	-	-	-	Traes_5AL_92CB66EA3.1	-	-
-	-	Bradi4g38140.1	-	-	-	-	-	-	-	-	-	2731490_5al	-	-	-	-	-	-	-	-	-	-	-	-	-	2731490_5al	-	-	WHE1774_D01_H02ZY	Traes_5AL_DB85C94C1.1	Traes_5AL_DB85C94C1.1	Traes_5AL_DB85C94C1.1
-	-	Bradi4g38147.1	-	-	-	RFL_Contig2644	-	-	-	-	-	774855_5al	-	-	-	-	-	-	2756579_5al	2756579_5al	-	-	-	-	2756579_5al	2756579_5al;774855_5al	-	WHE2836_D11_H22ZS	WHE2836_D11_H22ZS	Traes_5AL_B6DB918D9.1	Traes_5AL_B6DB918D9.1	Traes_5AL_B6DB918D9.1
-	-	Bradi4g38170.1	-	-	-	-	-	-	-	-	-	2375889_5al	-	-	-	-	-	-	-	-	-	-	-	-	-	2375889_5al	-	-	-	-	-	-
-	-	Bradi4g38180.4	-	-	-	-	-	-	-	-	-	2789866_5al	-	-	-	-	-	-	-	-	-	-	-	-	-	2789866_5al	-	-	-	-	-	-
-	-	Bradi4g38187.1	-	-	-	-	-	-	-	-	-	2782931_5al	-	-	-	-	-	-	-	-	-	-	-	-	-	2782931_5al	-	-	-	Traes_5AL_6FCA84067.1	-	Traes_5AL_6FCA84067.1
-	-	Bradi4g38200.1	-	-	-	-	-	-	-	-	-	685710_5al;1547409_5al	-	-	-	-	-	-	-	-	-	-	-	-	-	1547409_5al;685710_5al	-	-	WHE1142_F04_K08ZS	Traes_5AL_100270621.1	Traes_5AL_100270621.1;Traes_5AL_72A2E9FEF.1	Traes_5AL_100270621.1;Traes_5AL_72A2E9FEF.1
-	-	Bradi4g38210.1	-	-	-	-	-	-	-	-	282675_5al	282675_5al;2709133_5al	-	-	-	-	-	-	-	-	-	-	-	-	282675_5al	282675_5al;2709133_5al	-	-	WHE0965_C03_F05ZS	Traes_5AL_4F92199C8.1	Traes_5AL_4F92199C8.1;Traes_5AL_26B064181.1	Traes_5AL_4F92199C8.1;Traes_5AL_26B064181.1
-	-	Bradi1g13900.1	Os03g0641200	Sb01g013690.1	-	-	-	-	-	-	-	2051985_5al	-	2051985_5al	-	2051985_5al	-	-	-	-	-	-	-	-	-	2051985_5al	-	-	-	Traes_5AL_CAF7F398D.1	Traes_5AL_CAF7F398D.1	Traes_5AL_CAF7F398D.1
-	-	Bradi1g13890.1	-	Sb01g013680.1	-	-	-	-	-	-	-	162549_5al;2812250_5al	-	-	-	162549_5al;2812250_5al	-	-	-	-	-	-	-	-	-	162549_5al;2812250_5al	-	-	WHE3020_C09_F18ZS	Traes_5AL_E97736ABB.1	Traes_5AL_E97736ABB.1;Traes_5AL_042FCF734.1	Traes_5AL_E97736ABB.1;Traes_5AL_042FCF734.1
-	-	-	-	Sb01g013650.1	-	-	-	-	-	-	-	-	-	-	-	2749467_5al;2110211_5al	-	-	-	-	-	-	-	-	-	2110211_5al;2749467_5al	-	-	-	-	Traes_5AL_316F9D469.1;Traes_5AL_85ADD8461.1	Traes_5AL_316F9D469.1
-	-	Bradi1g13870.1	Os03g0641700	-	-	-	-	-	-	-	-	2766141_5al	-	2766141_5al	-	-	-	-	-	-	-	-	-	-	-	2766141_5al	-	-	-	Traes_5AL_C7B352830.1	Traes_5AL_C7B352830.1	Traes_5AL_C7B352830.1
-	-	-	Os03g0642200	-	-	-	-	-	-	-	-	-	-	2737175_5al	-	-	-	-	-	-	-	-	-	-	-	2737175_5al	-	-	-	-	Traes_5AL_4B1551434.1;Traes_5AL_9864BACE3.1	-
-	-	Bradi1g13850.1	-	-	-	-	-	-	-	-	2754473_5al	2754473_5al	-	-	-	-	-	-	-	-	-	-	-	-	2754473_5al	2754473_5al	-	-	0987-0990_H20_H20ZS5_078	Traes_5AL_DF832FC5A.1	Traes_5AL_DF832FC5A.1	Traes_5AL_DF832FC5A.1
-	-	Bradi1g13840.1	-	-	-	-	-	-	-	-	-	2736243_5al	-	-	-	-	-	-	-	-	-	-	-	-	-	2736243_5al	-	-	WHE1788_B10_C20ZT	-	Traes_5AL_24580CAD4.1	-
-	-	-	Os03g0642900	-	-	-	-	-	-	-	-	-	-	2736243_5al	-	-	-	-	-	-	-	-	-	-	-	2736243_5al	-	-	WHE1788_B10_C20ZT	-	Traes_5AL_24580CAD4.1	-
-	-	-	Os03g0643100	-	-	-	-	-	-	-	-	-	-	2797174_5al	-	-	-	-	-	-	-	-	-	-	-	2797174_5al	-	-	-	-	-	-
-	-	-	Os03g0643300	Sb01g013600.1	-	-	-	-	-	-	-	-	-	1128960_5al	1128960_5al	1128960_5al	-	-	-	-	-	-	-	-	1128960_5al	1128960_5al	-	-	-	-	Traes_5AL_8349DE248.1	Traes_5AL_8349DE248.1
-	-	-	Os03g0643433	-	-	-	-	-	-	-	-	-	-	1087643_5al;90845_5al;132438_5al;2807540_5al;2805257_5al;2699354_5al;428130_5al;2796903_5al;2804012_5al;2663148_5al;2670122_5al;2809029_5al;2790283_5al;381076_5al;2748786_5al;2779762_5al;2795242_5al;2753621_5al;2740220_5al;2344092_5al;2592736_5al;2773484_5al;2774174_5al;2674927_5al;2806690_5al;2790867_5al;2414834_5al;2805826_5al;2753441_5al;2749326_5al;2735357_5al;471208_5al;679219_5al	-	-	-	-	-	-	-	-	-	-	-	2773484_5al;2790283_5al;428130_5al;2674927_5al;2735357_5al;2805257_5al;2699354_5al;1087643_5al;2414834_5al;2592736_5al;2779762_5al;2809029_5al;471208_5al;2663148_5al;2753441_5al;2790867_5al;2748786_5al;2740220_5al;2805826_5al;2804012_5al;2749326_5al;679219_5al;2670122_5al;2807540_5al;2344092_5al;132438_5al;2795242_5al;2774174_5al;2753621_5al;2796903_5al;90845_5al;381076_5al;2806690_5al	-	-	0568_A11_A22ZT5_081	-	Traes_5AL_629EDDFC3.1;Traes_5AL_D1807A4E0.1;Traes_5AL_ADBCA73F2.1;Traes_5AL_394CDB9BC.1	Traes_5AL_394CDB9BC.1;Traes_5AL_D1807A4E0.1;Traes_5AL_ADBCA73F2.1
-	-	Bradi1g13807.1	Os03g0643700	Sb01g013590.1	-	-	-	-	-	-	-	2686782_5al	-	2686782_5al	-	2686782_5al	-	-	-	-	-	-	-	-	-	2686782_5al	-	-	-	-	-	-
-	-	-	-	Sb01g013580.1	-	-	-	-	-	-	-	-	-	-	-	2686782_5al	-	-	-	-	-	-	-	-	-	2686782_5al	-	-	-	-	-	-
-	-	Bradi1g13777.1	Os03g0645100	Sb01g013540.1	-	-	-	-	-	-	-	1330951_5al	-	1330951_5al	-	1330951_5al	-	-	-	-	-	-	-	-	-	1330951_5al	-	-	WHE2497_B05_D09ZS	-	Traes_5AL_D1B2D9277.1	Traes_5AL_D1B2D9277.1
wsnp_Ex_c47684_52820187_5A	136.13	-	-	-	tplb0010b10	-	-	-	-	-	-	-	-	-	-	-	-	-	-	-	-	-	-	-	-	-	-	-	-	Traes_5AL_E97939490.1	-	-
wsnp_BE399939A_Ta_2_1_5A	136.13	-	-	-	-	-	-	-	-	-	-	-	-	-	-	-	-	-	-	-	-	-	-	-	-	-	-	-	-	-	-	-
wsnp_Ex_rep_c70117_69067356_5A	136.13	-	-	-	-	-	-	-	-	-	-	-	-	-	-	-	-	-	-	-	-	-	-	-	-	-	-	-	-	-	-	-
wsnp_Ku_c21275_31007309_5A	139.54	-	-	-	-	-	-	-	-	-	-	-	-	-	-	-	-	-	-	-	-	-	-	-	-	-	-	-	-	-	-	-
wsnp_Ex_c9927_16346100_5A	139.73	-	-	-	-	-	-	-	-	-	-	-	-	-	-	-	-	-	-	-	-	-	-	-	-	-	-	-	-	-	-	-
wsnp_JD_c23511_20069005_5A	147.83	-	-	-	-	-	-	-	2756579_5al	2756579_5al	-	-	-	-	-	-	-	-	-	-	-	-	-	-	2756579_5al	2756579_5al	WHE2836_D11_H22ZS	WHE2836_D11_H22ZS	WHE2836_D11_H22ZS	-	Traes_5AL_B6DB918D9.1	-
wsnp_Ex_c59520_60358299_5A	148.33	-	-	-	-	-	-	-	-	-	-	-	-	-	-	-	-	-	-	-	-	-	-	-	-	-	-	-	-	-	-	-
wsnp_Ex_c59520_60358626_5A	148.33	-	-	-	-	-	-	-	2731910_5al	2731910_5al	-	-	-	-	-	-	-	-	-	-	-	-	-	-	2731910_5al	2731910_5al	WHE4157_C08_F15ZS	WHE1711_A05_B09ZT;WHE4157_C08_F15ZS	WHE1711_A05_B09ZT;WHE4157_C08_F15ZS	-	Traes_5AL_BC26FFF45.1	Traes_5AL_BC26FFF45.1
wsnp_Ex_c472_935980_5A	148.83	-	-	-	-	-	-	-	-	-	-	-	-	-	-	-	-	-	-	-	-	-	-	-	-	-	-	-	-	-	-	-
wsnp_Ex_c472_934648_5A	148.83	-	-	-	-	-	-	-	2755044_5al	2755044_5al	-	-	-	-	-	-	-	-	-	-	-	-	-	-	2755044_5al	2755044_5al	-	-	-	-	-	-
wsnp_Ex_c15342_23592789_5A	150.36	-	-	-	-	-	-	-	-	-	-	-	-	-	-	-	-	-	-	-	-	-	-	-	-	-	-	-	-	-	-	-
wsnp_Ku_c17766_26919139_5A	150.36	-	-	-	-	-	-	-	-	-	-	-	-	-	-	-	-	-	-	-	-	-	-	-	-	-	-	-	-	Traes_5AL_CD9481C81.1	-	-
wsnp_Ex_rep_c69647_68598463_5A	150.36	-	-	-	-	-	-	-	-	-	-	-	-	-	-	-	-	-	-	-	-	-	-	-	-	-	-	-	-	-	-	-
wsnp_Ex_rep_c69647_68598487_5A	150.36	-	-	-	-	-	-	-	2772714_5al	2772714_5al	-	-	-	-	-	-	-	-	-	-	-	-	-	-	2772714_5al	2772714_5al	-	-	-	-	Traes_5AL_CD9481C81.1	-
wsnp_Ku_c17951_27138894_5A	150.36	-	-	-	-	-	-	-	2731016_5al	2731016_5al	-	-	-	-	-	-	-	-	-	-	-	-	-	-	2731016_5al	2731016_5al	-	-	-	Traes_5AL_172C1ADFA.1	Traes_5AL_172C1ADFA.1	Traes_5AL_172C1ADFA.1
wsnp_Ex_c15342_23592740_5A	150.36	Bradi1g13770.1	-	Sb01g013530.1	-	-	-	-	2743388_5al	2743388_5al	-	2743388_5al	-	-	-	2743388_5al	-	-	-	-	-	-	-	-	2743388_5al	2743388_5al	WHE2301-2304_I05_I05ZS	WHE2301-2304_I05_I05ZS	WHE2301-2304_I05_I05ZS	Traes_5AL_DD7629EC7.1	Traes_5AL_DD7629EC7.1	Traes_5AL_DD7629EC7.1
-	-	Bradi1g13750.1	Os03g0646200	Sb01g013510.1	-	-	-	-	-	-	-	2730744_5al	-	2730744_5al	-	2730744_5al	-	-	-	-	-	-	-	-	-	2730744_5al	-	-	-	Traes_5AL_69A2CBFC4.1	Traes_5AL_69A2CBFC4.1	Traes_5AL_69A2CBFC4.1
-	-	Bradi1g13740.1	Os03g0646300	Sb01g013500.1	-	-	-	-	-	-	-	1168156_5al	-	1168156_5al	-	1168156_5al	-	-	-	-	-	-	-	-	-	1168156_5al	-	-	-	-	-	-
-	-	-	Os03g0646800	Sb01g013470.1	-	-	-	-	-	-	-	-	-	2757868_5al	-	2757868_5al	-	-	-	-	-	-	-	-	-	2757868_5al	-	-	WHE3510_A12_A24ZS	-	Traes_5AL_7597FBA4D.1	Traes_5AL_7597FBA4D.1
-	-	-	-	Sb01g013460.1	-	-	-	-	-	-	-	-	-	-	-	2772714_5al	-	-	-	-	-	-	-	-	-	2772714_5al	-	-	-	-	Traes_5AL_CD9481C81.1	-
-	-	Bradi1g13690.1	-	-	-	-	-	-	-	-	1168998_5al	1168998_5al	-	-	-	-	-	-	-	-	-	-	-	-	1168998_5al	1168998_5al	-	WHE0995-0998_G13_G13ZS	WHE0995-0998_G13_G13ZS	Traes_5AL_133F52D15.1	Traes_5AL_133F52D15.1	Traes_5AL_133F52D15.1
-	-	Bradi1g13670.1	Os03g0647800	Sb01g013420.1	-	-	-	-	-	-	-	227395_5al	-	227395_5al	-	227395_5al	-	-	-	-	-	-	-	-	-	227395_5al	-	-	-	Traes_5AL_B67D6B567.1	Traes_5AL_B67D6B567.1	Traes_5AL_B67D6B567.1
-	-	-	Os03g0648200	-	-	-	-	-	-	-	-	-	-	594845_5al;2808307_5al;2750505_5al;89881_5al;1748400_5al;2746834_5al;2743116_5al;547559_5al;2749535_5al;2746143_5al;2705423_5al;1941260_5al;2741002_5al	-	-	-	-	-	-	-	-	-	-	-	2808307_5al;547559_5al;2743116_5al;2705423_5al;2749535_5al;594845_5al;2741002_5al;1941260_5al;2750505_5al;2746834_5al;1748400_5al;2746143_5al;89881_5al	-	-	WHE1710_A09_A18ZT	-	Traes_5AL_CBDD170E1.1	-
wsnp_Ex_c1138_2185522_5A	150.36	Bradi1g13650.3	Os03g0648300	Sb01g013400.1	-	-	-	-	-	-	2731016_5al	2731016_5al	-	2731016_5al	-	2731016_5al	-	-	-	-	-	-	-	-	2731016_5al	2731016_5al	-	-	-	-	Traes_5AL_172C1ADFA.1	-
wsnp_Ex_c7266_12475249_5A	150.36	Bradi1g13640.1	Os03g0648400	Sb01g013390.1	-	-	-	-	2704086_5al	2704086_5al	2704086_5al	2704086_5al	2704086_5al	2704086_5al	-	2704086_5al	-	-	-	-	-	-	-	-	2704086_5al	2704086_5al	WHE3588_F11_K22ZS	WHE3588_F11_K22ZS	WHE2819_A08_B15ZS;WHE3588_F11_K22ZS	Traes_5AL_09FA54D72.1	Traes_5AL_09FA54D72.1	Traes_5AL_09FA54D72.1
-	-	-	-	Sb01g013340.1	-	-	-	-	-	-	-	-	-	-	-	2789791_5al	-	-	-	-	-	-	-	-	-	2789791_5al	-	-	WHE2954_D07_H14ZT	-	Traes_5AL_405C44E90.1;Traes_5AL_500FF0B72.1	-
-	-	Bradi1g13590.1	Os03g0648900	Sb01g013310.1	-	-	-	-	-	-	-	2767977_5al	-	2767977_5al	-	2767977_5al	-	-	-	-	-	-	-	-	-	2767977_5al	-	-	WHE2505_H06_O11ZS	Traes_5AL_320D20860.1	Traes_5AL_DFFECF8C5.1;Traes_5AL_320D20860.1	Traes_5AL_320D20860.1
-	-	Bradi1g13580.1	-	Sb01g013300.1	-	-	-	-	-	-	-	2767977_5al	-	-	2767977_5al	2767977_5al	-	-	-	-	-	-	-	-	2767977_5al	2767977_5al	-	WHE2505_H06_O11ZS	WHE2505_H06_O11ZS	Traes_5AL_DFFECF8C5.1	Traes_5AL_DFFECF8C5.1;Traes_5AL_320D20860.1	Traes_5AL_DFFECF8C5.1
-	-	Bradi1g13570.1	Os03g0650000	Sb01g013270.1	-	-	-	-	-	-	-	2755724_5al	-	2755724_5al	-	2755724_5al	-	-	-	-	-	-	-	-	-	2755724_5al	-	-	WHE2833_E02_I03ZS	Traes_5AL_EB97D69D7.1	Traes_5AL_EB97D69D7.1	Traes_5AL_EB97D69D7.1
-	-	Bradi1g13540.1	-	-	-	-	-	-	-	-	-	2812590_5al	-	-	-	-	-	-	-	-	-	-	-	-	-	2812590_5al	-	-	-	-	Traes_5AL_923AEF5EB.1	Traes_5AL_923AEF5EB.1
-	-	Bradi1g13530.1	Os03g0650400	Sb01g013215.1	-	-	-	-	-	-	-	816838_5al	-	816838_5al;1968070_5al	-	2686947_5al;816838_5al;1968070_5al	-	-	-	-	-	-	-	-	-	2686947_5al;816838_5al;1968070_5al	-	-	-	Traes_5AL_5D0A3275B.1	Traes_5AL_6FF5E7E6F.1;Traes_5AL_5D0A3275B.1	Traes_5AL_5D0A3275B.1;Traes_5AL_6FF5E7E6F.1
-	-	Bradi1g13520.1	Os03g0650700	Sb01g013210.1	-	-	-	-	-	-	-	2791330_5al	2791330_5al	2791330_5al	-	2791330_5al	-	-	-	-	-	-	-	-	2791330_5al	2791330_5al	-	-	WHE0601_A09_A17ZA	Traes_5AL_55D79BE1C.1	Traes_5AL_55D79BE1C.1	Traes_5AL_55D79BE1C.1
-	-	Bradi1g13510.1	Os03g0650800	Sb01g013200.1	-	-	-	-	-	-	-	2691850_5al	-	2784160_5al;2691850_5al	-	2784160_5al;2691850_5al	-	-	-	-	-	-	-	-	-	2784160_5al;2691850_5al	-	-	WHE2320_A01_B02ZS	Traes_5AL_B77C44CD6.1	Traes_5AL_8BD490C2A.1;Traes_5AL_B77C44CD6.1	Traes_5AL_B77C44CD6.1
-	-	Bradi1g13500.1	Os03g0650900	Sb01g013190.1	-	-	-	-	-	-	2784160_5al	2784160_5al	2784160_5al	2784160_5al	2784160_5al	2784160_5al	-	-	-	-	-	-	-	-	2784160_5al	2784160_5al	-	-	-	Traes_5AL_8BD490C2A.1	Traes_5AL_8BD490C2A.1	Traes_5AL_8BD490C2A.1
-	-	Bradi1g13480.1	Os03g0651100	Sb01g013170.1	-	-	-	-	-	-	-	2761758_5al	-	2761758_5al	2761758_5al	2761758_5al	-	-	-	-	-	-	-	-	2761758_5al	2761758_5al	-	-	-	Traes_5AL_6317B9B20.1	Traes_5AL_6317B9B20.1;Traes_5AL_F55E09494.1	Traes_5AL_F55E09494.1;Traes_5AL_6317B9B20.1
-	-	Bradi1g13470.1	Os03g0651300	Sb01g013160.1	-	-	-	-	-	-	2810043_5al	2810043_5al	-	2810043_5al	2810043_5al	2810043_5al	-	-	-	-	-	-	-	-	2810043_5al	2810043_5al	-	-	-	Traes_5AL_8B2F9CA18.1	Traes_5AL_8B2F9CA18.1	Traes_5AL_8B2F9CA18.1
-	-	Bradi1g13450.1	Os03g0652100	Sb01g013110.1	-	-	-	-	-	-	-	2761750_5al	-	2761750_5al	-	2761750_5al	-	-	-	-	-	-	-	-	-	2761750_5al	-	-	-	-	-	-
-	-	Bradi1g13220.1	-	Sb01g012880.1	-	-	-	-	-	-	-	2105336_5al	-	-	-	2105336_5al	-	-	-	-	-	-	-	-	-	2105336_5al	-	-	WHE2307_F01_L01ZT	-	-	-
-	-	-	-	Sb01g012820.1	-	-	-	-	-	-	-	-	-	-	-	2738231_5al;2776375_5al;2684309_5al;2805389_5al	-	-	-	-	-	-	-	-	-	2684309_5al;2738231_5al;2776375_5al;2805389_5al	-	-	-	-	-	-
-	-	-	-	Sb01g012670.1	-	-	-	-	-	-	-	-	-	-	-	2794311_5al	-	-	-	-	-	-	-	-	-	2794311_5al	-	-	-	-	Traes_5AL_DAB5995D7.1	-
-	-	Bradi1g12830.1	-	-	-	-	-	-	-	-	-	1997648_5al	-	-	-	-	-	-	-	-	-	-	-	-	-	1997648_5al	-	-	-	-	-	-
-	-	Bradi1g12727.1	-	-	-	-	-	-	-	-	-	1391263_5al;2770501_5al	-	-	-	-	-	-	-	-	-	-	-	-	-	1391263_5al;2770501_5al	-	-	3460_H08_O16ZS5_074	-	Traes_5AL_D40CDAB90.1	Traes_5AL_D40CDAB90.1
-	-	Bradi1g12677.1	-	-	-	-	-	-	-	-	-	1814824_5al	-	-	-	-	-	-	-	-	-	-	-	-	-	1814824_5al	-	-	-	-	-	-
-	-	Bradi1g09270.1	-	-	-	-	-	-	-	-	-	2168558_5al;1239931_5al;2804956_5al	-	-	-	-	-	-	-	-	-	-	-	-	-	1239931_5al;2168558_5al;2804956_5al	-	-	-	-	Traes_5AL_863680C31.1;Traes_5AL_698180D90.1;Traes_5AL_C2DB28F20.1	-
-	-	Bradi1g09260.1	-	-	-	-	-	-	-	-	-	1449758_5al;2783366_5al;2749808_5al;1764028_5al	-	-	-	-	-	-	-	-	-	-	-	-	-	2749808_5al;1764028_5al;2783366_5al;1449758_5al	-	-	WHE0924_D12_H24ZT;WHE1138_E04_I08ZS;WHE4154_C06_F12ZS	Traes_5AL_C4A6AB34A.1	Traes_5AL_C4A6AB34A.1;Traes_5AL_77C804E47.1;Traes_5AL_2BA2DE2B9.1;Traes_5AL_2DC07A5CF.1	Traes_5AL_C4A6AB34A.1;Traes_5AL_77C804E47.1
-	-	-	Os03g0730400	-	-	-	-	-	-	-	-	-	-	2688119_5al;2750872_5al	-	-	-	-	-	-	-	-	-	-	-	2750872_5al;2688119_5al	-	-	WHE0962_F08_L16ZY	-	-	-
-	-	-	Os03g0730500	-	-	-	-	-	-	-	-	-	-	2809594_5al;2685102_5al	-	-	-	-	-	-	-	-	-	-	-	2809594_5al;2685102_5al	-	-	WHE0974_F10_L20ZS	-	Traes_5AL_6D9620C16.1;Traes_5AL_A3ABD9C0E.1;Traes_5AL_8BF894427.1	Traes_5AL_A3ABD9C0E.1;Traes_5AL_6D9620C16.1
-	-	-	Os03g0736000	-	-	-	-	-	-	-	-	-	-	1032053_5al	-	-	-	-	-	-	-	-	-	-	-	1032053_5al	-	-	WHE2988_D12_G24ZS	-	-	-
-	-	-	Os03g0738600	-	-	-	-	-	-	-	-	-	-	2168558_5al;1449758_5al;2806567_5al;2783366_5al;1239931_5al;2804956_5al;1647594_5al	-	-	-	-	-	-	-	-	-	-	-	2806567_5al;1239931_5al;1647594_5al;2168558_5al;2783366_5al;2804956_5al;1449758_5al	-	-	WHE1138_E04_I08ZS	-	Traes_5AL_863680C31.1;Traes_5AL_A7EBE7187.1;Traes_5AL_698180D90.1;Traes_5AL_2BA2DE2B9.1;Traes_5AL_C2DB28F20.1;Traes_5AL_2DC07A5CF.1	Traes_5AL_A7EBE7187.1
-	-	Bradi1g09210.1	Os03g0740600	Sb01g008630.1	-	-	-	-	-	-	-	2772217_5al;1617115_5al;2807279_5al	-	2772217_5al;1617115_5al;2807279_5al	-	2772217_5al	-	-	-	-	-	-	-	-	-	2772217_5al;2807279_5al;1617115_5al	-	-	-	Traes_5AL_4AABEB059.1	Traes_5AL_A9E479D22.1;Traes_5AL_7D7DEF211.1;Traes_5AL_4AABEB059.1	Traes_5AL_7D7DEF211.1;Traes_5AL_4AABEB059.1;Traes_5AL_A9E479D22.1
-	-	-	Os03g0740700	Sb01g008600.1	-	-	-	-	-	-	-	-	2753453_5al	2751690_5al	-	2753453_5al	-	-	-	-	-	-	-	-	2753453_5al	2753453_5al;2751690_5al	-	WHE0962_A06_B12ZS	WHE0962_A06_B12ZS	-	Traes_5AL_236DA3851.1	Traes_5AL_236DA3851.1
-	-	Bradi1g09187.1	Os03g0740800	Sb01g008590.1	-	-	-	-	-	-	-	2738119_5al;2731537_5al	-	2738119_5al;2731537_5al	-	2738119_5al;2731537_5al	-	-	-	-	-	-	-	-	-	2738119_5al;2731537_5al	-	-	WHE1701-1704_J01_J01ZS	Traes_5AL_B92D07274.1	Traes_5AL_B92D07274.1	Traes_5AL_B92D07274.1
-	-	-	-	Sb01g008570.1	-	-	-	-	-	-	-	-	-	-	-	2748860_5al	-	-	-	-	-	-	-	-	-	2748860_5al	-	-	WHE1411_B04_D07ZT	-	Traes_5AL_89A09BC1B.1	Traes_5AL_89A09BC1B.1
-	-	-	Os03g0741400	Sb01g008550.1	-	-	tplb0005g22	-	-	-	-	-	-	32991_5al	-	32991_5al	-	-	-	-	-	-	-	-	-	32991_5al	-	-	-	-	Traes_5AL_6F7D1D441.1	-
-	-	Bradi1g09140.1	Os03g0741700	Sb01g008520.1	-	-	-	-	-	-	-	2738355_5al;1225225_5al;2731064_5al	-	2798766_5al;2799595_5al;2810813_5al;630572_5al;2738355_5al	-	2810813_5al;630572_5al;2738355_5al;2731064_5al	-	-	-	-	-	-	-	-	-	2810813_5al;2798766_5al;2731064_5al;2738355_5al;630572_5al;1225225_5al;2799595_5al	-	-	-	Traes_5AL_7E42C9674.1	Traes_5AL_7E42C9674.1;Traes_5AL_544BAC661.1;Traes_5AL_AC98088C1.1	Traes_5AL_7E42C9674.1;Traes_5AL_AC98088C1.1
-	-	Bradi1g09100.1	Os03g0742800	Sb01g008490.1	-	-	-	-	-	-	2681049_5al	2681049_5al	-	2681049_5al	2681049_5al	1217602_5al;2681049_5al	-	-	-	-	-	-	-	-	2681049_5al	1217602_5al;2681049_5al	-	-	2103_B04_D07ZS5_030;WHE1215_B09_D17ZS	Traes_5AL_0DB92CF1C.1	Traes_5AL_FA343C79C.1;Traes_5AL_AB296E85D.1;Traes_5AL_0DB92CF1C.1	Traes_5AL_0DB92CF1C.1
-	-	Bradi1g09090.1	Os03g0742900	Sb01g008480.1	-	-	-	-	-	-	-	2681049_5al	-	2681049_5al	-	2681049_5al	-	-	-	-	-	-	-	-	-	2681049_5al	-	-	WHE1215_B09_D17ZS	Traes_5AL_AB296E85D.1	Traes_5AL_AB296E85D.1;Traes_5AL_0DB92CF1C.1	Traes_5AL_AB296E85D.1
-	-	Bradi1g09060.1	Os03g0743400	-	-	-	-	-	-	-	-	2746393_5al	2746393_5al	2746393_5al	-	-	-	-	-	-	-	-	-	-	2746393_5al	2746393_5al	-	1202_B05_C10Z_041	1202_B05_C10Z_041	Traes_5AL_C74A6A26D.1	Traes_5AL_C74A6A26D.1	Traes_5AL_C74A6A26D.1
-	-	Bradi1g09040.1	Os03g0743500	Sb01g008460.1	-	-	-	-	-	-	2214469_5al	2214469_5al	2214469_5al	2214469_5al	2746393_5al	2214469_5al	-	-	-	-	-	-	-	-	2746393_5al;2214469_5al	2214469_5al	-	1202_B05_C10Z_041	-	Traes_5AL_57171171A.1	Traes_5AL_57171171A.1	Traes_5AL_57171171A.1
wsnp_Ex_c898_1738424_5A	155.63	-	-	-	-	-	-	-	-	-	-	-	-	-	-	-	-	-	-	-	-	-	-	-	-	-	-	-	-	-	-	-
wsnp_Ex_c898_1739090_5A	155.63	-	-	-	-	-	-	-	-	-	-	-	-	-	-	-	-	-	-	-	-	-	-	-	-	-	-	-	-	-	-	-
wsnp_Ku_c40349_48594583_5A	155.63	-	-	-	-	-	-	-	-	-	-	-	-	-	-	-	-	-	-	-	-	-	-	-	-	-	-	-	-	-	-	-
wsnp_Ku_c40349_48594627_5A	155.63	-	-	Sb01g013930.1	-	-	-	-	2742183_5al	2742183_5al	-	-	-	-	-	2742183_5al	-	-	-	-	-	-	-	-	2742183_5al	2742183_5al	WHE1791_D02_G03ZY	WHE1791_D02_G03ZY	WHE1791_D02_G03ZY	Traes_5AL_5BC4448F5.1	Traes_5AL_5BC4448F5.1	Traes_5AL_5BC4448F5.1
wsnp_Ex_c27046_36265198_5A	155.63	-	-	-	-	-	-	-	-	-	-	-	-	-	-	-	-	-	-	-	-	-	-	-	-	-	-	-	-	-	-	-
wsnp_Ex_c17523_26244256_5A	155.63	-	-	-	-	-	-	-	-	-	-	-	-	-	-	-	-	-	-	-	-	-	-	-	-	-	-	-	-	-	-	-
wsnp_Ex_c11120_18022932_5A	157.36	-	-	-	-	-	-	-	-	-	-	-	-	-	-	-	-	-	-	-	-	-	-	-	-	-	0406_G07_M14ZS5_052	0406_G07_M14ZS5_052	0406_G07_M14ZS5_052	-	-	-
wsnp_Ra_c10915_17838202_5A	157.36	Bradi1g09030.1	Os03g0743900	Sb01g008450.1	RFL_Contig5155	-	-	-	2742504_5al	2742504_5al	-	2742504_5al	-	2742504_5al	-	2742504_5al	2742504_5al	2742504_5al	-	-	-	-	-	-	2742504_5al	2742504_5al	-	0406_G07_M14ZS5_052	0406_G07_M14ZS5_052	Traes_5AL_66D8F6463.1	Traes_5AL_66D8F6463.1	Traes_5AL_66D8F6463.1
-	-	Bradi1g09000.1	-	-	-	-	-	-	-	-	2802452_5al	2802452_5al	-	-	-	-	-	-	-	-	-	-	-	-	2802452_5al	2802452_5al	-	-	-	Traes_5AL_8D6016E0E.1	Traes_5AL_8D6016E0E.1	Traes_5AL_8D6016E0E.1
wsnp_Ra_c3414_6378271_5A	157.93	-	-	-	RFL_Contig1825	-	-	-	2768767_5al	2768767_5al	-	-	-	-	-	-	2768767_5al	2768767_5al	-	-	-	-	-	-	2768767_5al	2768767_5al	-	-	-	Traes_5AL_74D36D43F.1	Traes_5AL_19CAC395E.1;Traes_5AL_74D36D43F.1	Traes_5AL_74D36D43F.1
wsnp_Ku_c3684_6789632_5A	157.93	-	-	-	-	-	-	-	-	2690601_5al	-	-	-	-	-	-	-	-	-	-	-	-	-	-	-	2690601_5al	WHE2842_B02_C04ZS	WHE2842_B02_C04ZS	WHE2842_B02_C04ZS	Traes_5AL_5A2A6E1FF.1	Traes_5AL_5A2A6E1FF.1	Traes_5AL_5A2A6E1FF.1
wsnp_Ex_c62818_62296518_5A	157.93	-	-	-	-	-	-	-	-	-	-	-	-	-	-	-	-	-	-	-	-	-	-	-	-	-	-	-	-	-	-	-
wsnp_Ex_c37943_45584325_5A	157.93	-	-	-	-	-	-	-	-	-	-	-	-	-	-	-	-	-	-	-	-	-	-	-	-	-	-	-	-	-	-	-
wsnp_Ku_c20011_29589089_5A	157.93	-	-	-	-	-	-	-	-	-	-	-	-	-	-	-	-	-	-	-	-	-	-	-	-	-	-	-	-	-	-	-
wsnp_Ex_c62818_62296773_5A	157.93	-	-	-	-	-	-	-	-	-	-	-	-	-	-	-	-	-	-	-	-	-	-	-	-	-	1909_G11_M21Z5S_084	1909_G11_M21Z5S_084	1909_G11_M21Z5S_084	-	-	-
wsnp_Ku_c20011_29589514_5A	157.93	-	-	-	-	-	-	-	-	-	-	-	-	-	-	-	-	-	-	-	-	-	-	-	-	-	-	-	-	-	-	-
wsnp_Ku_c20011_29589289_5A	157.93	-	Os03g0744300	-	-	-	-	-	2750956_5al	2750956_5al	-	-	2750956_5al	2750956_5al	-	-	-	-	-	-	-	-	-	-	2750956_5al	2750956_5al	-	1909_G11_M21Z5S_084	1909_G11_M21Z5S_084	Traes_5AL_A4B9F2734.1	Traes_5AL_A4B9F2734.1	Traes_5AL_A4B9F2734.1
wsnp_Ex_c13258_20911706_5A	157.93	Bradi1g08940.1	-	-	tplb0010f02	-	-	-	2102481_5al	2102481_5al	2102481_5al	2102481_5al	-	-	-	-	2102481_5al	2102481_5al	-	-	-	-	-	-	2102481_5al	2102481_5al	-	WHE0964_C03_E06ZS	WHE0964_C03_E06ZS	Traes_5AL_31F3633C11.1	Traes_5AL_31F3633C11.1;Traes_5AL_E9AC6E437.1	Traes_5AL_31F3633C11.1
-	-	-	-	Sb01g008425.1	-	-	-	-	-	-	-	-	-	-	-	2750956_5al	-	-	-	-	-	-	-	-	-	2750956_5al	-	-	1909_G11_M21Z5S_084	-	Traes_5AL_A4B9F2734.1	-
wsnp_JD_c13773_13680294_5A	157.93	Bradi1g08930.1	Os03g0744600	Sb01g008420.1	tplb0006j04	-	-	-	-	-	-	2102481_5al	-	2790690_5al;2102481_5al	-	2790690_5al;2102481_5al;2800470_5al	-	-	-	-	-	-	-	-	-	2790690_5al;2102481_5al;2800470_5al	WHE4118_E08_I16ZS	WHE4118_E08_I16ZS	WHE0964_C03_E06ZS;WHE4118_E08_I16ZS	Traes_5AL_E9AC6E437.1	Traes_5AL_D0019AA20.1;Traes_5AL_31F3633C11.1;Traes_5AL_E9AC6E437.1	Traes_5AL_E9AC6E437.1
wsnp_Ra_c12183_19587379_5A	157.93	Bradi1g08917.1	Os03g0744650	Sb01g008410.1	-	-	-	-	2804102_5al	2804102_5al	2804102_5al	2804102_5al	2804102_5al	2804102_5al	2804102_5al	2804102_5al	-	-	-	-	-	-	-	-	2804102_5al	2804102_5al	-	-	-	Traes_5AL_C2E57FBC0.1	Traes_5AL_C2E57FBC0.1	Traes_5AL_C2E57FBC0.1
-	-	Bradi1g08900.1	Os03g0744800	Sb01g008390.1	-	-	-	-	-	-	-	2739300_5al	-	2739300_5al	-	2739300_5al	-	-	-	-	-	-	-	-	-	2739300_5al	-	-	-	Traes_5AL_BF0B0A753.1	Traes_5AL_BF0B0A753.1;Traes_5AL_F4F81C76E.1	Traes_5AL_BF0B0A753.1;Traes_5AL_F4F81C76E.1
-	-	-	Os03g0745100	Sb01g008370.1	-	-	-	-	-	-	-	-	-	2791243_5al	-	2791243_5al	-	-	-	-	-	-	-	-	-	2791243_5al	-	-	-	-	-	-
-	-	Bradi1g08870.1	Os03g0745600	Sb01g008350.1	-	-	-	-	-	-	-	1362889_5al	-	1362889_5al	-	1362889_5al	-	-	-	-	-	-	-	-	-	1362889_5al	-	-	-	-	Traes_5AL_64078AF40.1	Traes_5AL_64078AF40.1
-	-	-	Os03g0745700	Sb01g008340.1	-	-	-	-	-	-	-	-	-	2778888_5al;2781258_5al	-	2778888_5al	-	-	-	-	-	-	-	-	-	2781258_5al;2778888_5al	-	-	WHE0842_E01_I02ZS;WHE4102_C08_E16ZS	-	Traes_5AL_D615FD771.1;Traes_5AL_1F53B0867.1	Traes_5AL_1F53B0867.1
-	-	Bradi1g08847.1	Os03g0746500	Sb01g008310.1	-	-	-	-	-	-	-	2768767_5al	-	2768767_5al	-	2768767_5al	-	-	-	-	-	-	-	-	-	2768767_5al	-	-	-	-	Traes_5AL_19CAC395E.1;Traes_5AL_74D36D43F.1	-
-	-	Bradi1g08840.1	Os03g0746400	Sb01g008320.1	-	-	-	-	-	-	-	2768767_5al	-	2768767_5al	2768767_5al	2768767_5al	-	-	-	-	-	-	-	-	2768767_5al	2768767_5al	-	-	-	Traes_5AL_19CAC395E.1	Traes_5AL_19CAC395E.1;Traes_5AL_74D36D43F.1	Traes_5AL_19CAC395E.1
-	-	Bradi1g08830.1	Os03g0746600	Sb01g008300.1	-	-	-	-	-	-	2729113_5al	2729113_5al	2729113_5al	2729113_5al	2729113_5al	2729113_5al	-	-	-	-	-	-	-	-	2729113_5al	2729113_5al	-	WHE0761_D11_H21ZT	WHE0761_D11_H21ZT	Traes_5AL_0B6921679.1	Traes_5AL_0B6921679.1	Traes_5AL_0B6921679.1
-	-	Bradi1g08810.1	Os03g0746800	Sb01g008280.1	-	-	-	-	-	-	2781910_5al	2781910_5al	2781910_5al	2781910_5al	2781910_5al	2781910_5al	-	-	-	-	-	-	-	-	2781910_5al	2781910_5al	-	-	-	Traes_5AL_BE57A111D.1	Traes_5AL_BE57A111D.1	Traes_5AL_BE57A111D.1
-	-	-	Os03g0746900	Sb01g008250.1	-	-	-	-	-	-	-	-	-	2784938_5al	-	2784938_5al	-	-	-	-	-	-	-	-	-	2784938_5al	-	-	-	-	-	-
-	-	Bradi1g08780.1	Os03g0747200	Sb01g008230.1	-	-	-	-	-	-	-	1423517_5al	-	2675417_5al;1423517_5al	-	1423517_5al	-	-	-	-	-	-	-	-	-	2675417_5al;1423517_5al	-	-	-	Traes_5AL_A325BF121.1	Traes_5AL_A325BF121.1	Traes_5AL_A325BF121.1
-	-	Bradi1g08760.1	Os03g0747300	Sb01g008220.1	-	-	-	-	-	-	2610255_5al	2610255_5al	2610255_5al	2610255_5al	2610255_5al	2610255_5al	-	-	-	-	-	-	-	-	2610255_5al	2610255_5al	-	-	-	Traes_5AL_FC23D4487.1	Traes_5AL_FC23D4487.1	Traes_5AL_FC23D4487.1
-	-	-	Os03g0747600	-	-	-	RFL_Contig3204	-	-	-	-	-	2809127_5al	2809127_5al	-	-	-	-	-	-	2809127_5al	829603_5al;2809127_5al	-	-	2809127_5al	2809127_5al;829603_5al	-	-	-	-	Traes_5AL_66133B998.1;Traes_5AL_390E973A1.1	Traes_5AL_66133B998.1
-	-	Bradi1g08720.1	Os03g0747700	Sb01g008190.1	-	-	-	-	-	-	-	829603_5al	-	829603_5al	-	829603_5al	-	-	-	-	-	-	-	-	-	829603_5al	-	-	-	Traes_5AL_390E973A1.1	Traes_5AL_390E973A1.1	Traes_5AL_390E973A1.1
-	-	-	Os03g0748000	Sb01g008170.1	-	-	tplb0001b16	-	-	-	-	-	2744476_5al	2744476_5al	2744476_5al	2744476_5al;2781133_5al	-	-	-	-	2744476_5al	2744476_5al	-	-	2744476_5al	2781133_5al;2744476_5al	-	-	2967_G10_M19ZS5_072	-	Traes_5AL_8003B9857.1	Traes_5AL_8003B9857.1
-	-	Bradi1g08670.1	-	-	-	-	-	-	-	-	-	2756626_5al	-	-	-	-	-	-	-	-	-	-	-	-	-	2756626_5al	-	-	-	-	-	-
-	-	Bradi1g08660.2	Os03g0748400	Sb01g008130.1	-	tplb0011i18	-	-	-	-	-	2671606_5al;2755643_5al	2671606_5al	2671606_5al;2755643_5al	2671606_5al	2671606_5al;2755643_5al	-	-	2671606_5al	2671606_5al	-	-	-	-	2671606_5al	2671606_5al;2755643_5al	-	-	WHE2256_F04_K08ZE	Traes_5AL_72DB445F9.1	Traes_5AL_72DB445F9.1;Traes_5AL_647AE2E8C.1	Traes_5AL_72DB445F9.1
-	-	-	-	Sb01g008100.1	-	-	-	-	-	-	-	-	-	-	-	2811102_5al	-	-	-	-	-	-	-	-	-	2811102_5al	-	-	-	Traes_5AL_9C03C779C.1	Traes_5AL_9C03C779C.1	Traes_5AL_9C03C779C.1
-	-	Bradi1g08620.1	Os03g0748700	Sb01g008090.1	-	-	-	-	-	-	-	2811102_5al;2811103_5al	-	2811102_5al;2811103_5al	-	2811103_5al	-	-	-	-	-	-	-	-	-	2811103_5al;2811102_5al	-	-	-	Traes_5AL_60CB3D93A.1	Traes_5AL_60CB3D93A.1;Traes_5AL_9C03C779C.1	Traes_5AL_60CB3D93A.1
-	-	-	Os03g0748800	-	-	-	-	-	-	-	-	-	-	2768052_5al	-	-	-	-	-	-	-	-	-	-	-	2768052_5al	-	-	WHE0430_H09_O18ZS	-	Traes_5AL_B867F2ABD.1	Traes_5AL_B867F2ABD.1
-	-	Bradi1g08597.1	Os03g0748900	Sb01g008070.1	-	RFL_Contig2162	-	-	-	-	-	2758399_5al	-	2758399_5al	-	2758399_5al	-	-	2758399_5al	2758399_5al	-	-	-	-	2758399_5al	2758399_5al	-	-	-	Traes_5AL_6C096F6E1.1	Traes_5AL_6C096F6E1.1	Traes_5AL_6C096F6E1.1
wsnp_Ex_c2702_5013188_5A	159.08	Bradi1g08570.2	-	Sb01g008040.1	-	-	-	-	-	2789049_5al	-	1691553_5al;2804824_5al	-	-	-	2703019_5al;2804824_5al	-	-	-	-	-	-	-	-	-	2804824_5al;2703019_5al;1691553_5al;2789049_5al	-	-	WHE0957_G01_N01ZS;WHE0436_F06_L12ZS	Traes_5AL_C9159E011.1	Traes_5AL_4A50A1C63.1;Traes_5AL_FBE044F39.1;Traes_5AL_87EBFF258.1;Traes_5AL_C9159E011.1	Traes_5AL_C9159E011.1;Traes_5AL_87EBFF258.1
-	-	Bradi1g08560.1	Os03g0749300	-	-	-	-	-	-	-	-	2703019_5al	-	2703019_5al;2804824_5al	-	-	-	-	-	-	-	-	-	-	-	2804824_5al;2703019_5al	-	-	WHE0957_G01_N01ZS	Traes_5AL_FBE044F39.1	Traes_5AL_4A50A1C63.1;Traes_5AL_FBE044F39.1	Traes_5AL_FBE044F39.1
-	-	Bradi1g08550.2	Os03g0749500	Sb01g008030.1	-	-	-	-	-	-	-	1778794_5al	-	1778794_5al	-	1778794_5al	-	-	-	-	-	-	-	-	-	1778794_5al	-	-	-	-	Traes_5AL_BCB2F438B.1	Traes_5AL_BCB2F438B.1
-	-	Bradi1g08540.1	Os03g0749800	Sb01g008020.1	-	-	-	-	-	-	2768385_5al	2687943_5al;2768385_5al;2027759_5al	-	2687943_5al;2768385_5al;2027759_5al	-	2687943_5al;2768385_5al;2027759_5al	-	-	-	-	-	-	-	-	2768385_5al	2687943_5al;2768385_5al;2027759_5al	-	-	WHE553_D10_D10ZE	Traes_5AL_BC7DEEA21.1	Traes_5AL_BC7DEEA21.1;Traes_5AL_BF345E2D4.1;Traes_5AL_733166417.1	Traes_5AL_BC7DEEA21.1
-	-	Bradi1g08530.1	Os03g0749900	Sb01g008010.1	-	tplb0001m19	-	-	-	-	-	2694647_5al	-	2694647_5al	-	2694647_5al	-	-	2694647_5al	2694647_5al	-	-	-	-	2694647_5al	2694647_5al	-	WHE0858_A09_B18ZT	WHE0858_A09_B18ZT	Traes_5AL_FCEBFA9E9.1	Traes_5AL_FCEBFA9E9.1	Traes_5AL_FCEBFA9E9.1
-	-	Bradi1g08517.1	Os03g0750000	-	-	-	-	-	-	-	-	2694455_5al;2694647_5al	-	2694647_5al	-	-	-	-	-	-	-	-	-	-	-	2694647_5al;2694455_5al	-	-	WHE0858_A09_B18ZT	Traes_5AL_5C3B3D371.1	Traes_5AL_FCEBFA9E9.1	Traes_5AL_5C3B3D371.1
-	-	Bradi1g08480.1	Os03g0750700	Sb01g007960.1	-	-	-	-	-	-	2791203_5al	2791203_5al	-	2791203_5al	-	2791203_5al	-	-	-	-	-	-	-	-	2791203_5al	2791203_5al	-	-	-	Traes_5AL_D49188D25.1	Traes_5AL_D49188D25.1	Traes_5AL_D49188D25.1
-	-	-	-	Sb01g007940.1	-	-	-	-	-	-	-	-	-	-	-	2811148_5al	-	-	-	-	-	-	-	-	-	2811148_5al	-	-	-	-	Traes_5AL_702F980BF.1	Traes_5AL_702F980BF.1
-	-	Bradi1g08093.1	-	-	-	-	-	-	-	-	-	2749928_5al	-	-	-	-	-	-	-	-	-	-	-	-	-	2749928_5al	-	-	WHE0066_G08_N16ZS	-	Traes_5AL_ED21C722B.1	-
-	-	Bradi1g08106.2	Os03g0758000	-	-	RFL_Contig2093	-	-	-	-	2793480_5al	2793480_5al	-	2793480_5al	-	-	-	-	15402_5al	15402_5al;2793480_5al	-	-	-	-	2793480_5al;15402_5al	15402_5al;2793480_5al	-	-	-	Traes_5AL_06A6F9328.1	Traes_5AL_06A6F9328.1	Traes_5AL_06A6F9328.1
-	-	-	Os03g0757900	-	-	-	-	-	-	-	-	-	-	1950536_5al;578557_5al	-	-	-	-	-	-	-	-	-	-	-	578557_5al;1950536_5al	-	-	-	-	Traes_5AL_E74B19DB1.1	-
-	-	Bradi1g08120.1	-	Sb01g007580.1	-	-	-	-	-	-	-	1950536_5al;578557_5al	-	-	-	578557_5al	-	-	-	-	-	-	-	-	-	578557_5al;1950536_5al	-	-	-	-	Traes_5AL_E74B19DB1.1	-
wsnp_Ex_c31799_40545478_5A	159.67	-	-	-	-	-	-	-	-	-	-	-	-	-	-	-	-	-	-	-	-	-	-	-	-	-	-	-	-	-	-	-
wsnp_Ex_c7729_13177883_5A	159.67	-	-	-	-	-	-	-	-	2687943_5al	-	-	-	-	-	-	-	-	-	-	-	-	-	-	-	2687943_5al	-	-	-	-	Traes_5AL_BC7DEEA21.1	-
wsnp_Ex_c31799_40545376_5A	159.67	-	-	-	-	-	-	-	2027759_5al	2027759_5al;2768385_5al	-	-	-	-	-	-	-	-	-	-	-	-	-	-	2027759_5al	2768385_5al;2027759_5al	WHE553_D10_D10ZE	WHE553_D10_D10ZE	WHE553_D10_D10ZE	-	Traes_5AL_BF345E2D4.1;Traes_5AL_733166417.1	-
wsnp_Ex_c22727_31934296_5A	162.67	-	-	-	-	-	-	-	2686861_5al	2686861_5al	-	-	-	-	-	-	-	-	-	-	-	-	-	-	2686861_5al	2686861_5al	-	WHE2994_E04_J08ZS	WHE2994_E04_J08ZS	-	Traes_5AL_51E31BF07.1	-
wsnp_Ex_rep_c66689_65010988_5A	162.67	-	-	-	tplb0014c08	-	-	-	2703194_5al	2703194_5al	-	-	-	-	-	-	2703194_5al	2703194_5al	-	-	-	-	-	-	2703194_5al	2703194_5al	-	-	-	-	Traes_5AL_F18440729.1	-
wsnp_BE404341A_Ta_2_3_5A	162.67	Bradi1g08130.1	-	-	-	-	-	-	-	2756379_5al	2756379_5al	2756379_5al	-	-	-	-	-	-	-	-	-	-	-	-	2756379_5al	2756379_5al	WHE0441_A12_A23ZS	WHE0441_A12_A23ZS	WHE0441_A12_A23ZS	Traes_5AL_5640EAF9E.1	Traes_5AL_5640EAF9E.1;Traes_5AL_0591A6D88.1	Traes_5AL_5640EAF9E.1
-	-	Bradi1g08140.1	-	-	-	-	-	-	-	-	-	2810081_5al;2782012_5al;2808863_5al;2406426_5al;2736605_5al;2735101_5al;2782493_5al	-	-	-	-	-	-	-	-	-	-	-	-	-	2735101_5al;2406426_5al;2810081_5al;2736605_5al;2782493_5al;2782012_5al;2808863_5al	-	-	WHE0448_h07_p14zT	Traes_5AL_1AC461B85.1	Traes_5AL_1AC461B85.1	Traes_5AL_1AC461B85.1
-	-	-	Os03g0757600	Sb01g007590.1	-	-	-	-	-	-	-	-	-	2782012_5al;2808863_5al;2801501_5al;2564332_5al;304281_5al;333204_5al;2406426_5al;2736605_5al	-	2808863_5al;2801501_5al;333204_5al;2406426_5al;2736605_5al	-	-	-	-	-	-	-	-	-	2406426_5al;2564332_5al;2736605_5al;2801501_5al;304281_5al;2782012_5al;2808863_5al;333204_5al	-	-	WHE0448_h07_p14zT	Traes_5AL_551B74FA3.1	Traes_5AL_551B74FA3.1;Traes_5AL_E8AB4B802.1	Traes_5AL_551B74FA3.1
-	-	-	-	Sb01g007600.1	-	-	-	-	-	-	-	-	-	-	-	2810081_5al	-	-	-	-	-	-	-	-	-	2810081_5al	-	-	-	-	-	-
-	-	Bradi1g08145.1	Os03g0757500	Sb01g007610.1	-	-	-	-	-	-	-	988418_5al	-	2810081_5al;569886_5al;333204_5al;2735101_5al;2782493_5al	-	2782012_5al;2406426_5al;2782493_5al	-	-	-	-	-	-	-	-	-	2735101_5al;569886_5al;2406426_5al;2810081_5al;2782493_5al;2782012_5al;333204_5al;988418_5al	-	-	-	-	Traes_5AL_1AC461B85.1;Traes_5AL_E8AB4B802.1	-
-	-	-	Os03g0757100	-	-	-	-	-	-	-	-	-	-	2680400_5al;2786048_5al	-	-	-	-	-	-	-	-	-	-	-	2680400_5al;2786048_5al	-	-	-	-	Traes_5AL_6A1F041A8.1;Traes_5AL_5CCF448DC.1	-
-	-	-	Os03g0757000	-	-	-	-	-	-	-	-	-	-	2809451_5al;2786048_5al;2797407_5al	-	-	-	-	-	-	-	-	-	-	-	2797407_5al;2786048_5al;2809451_5al	-	-	-	-	Traes_5AL_74F37B502.1;Traes_5AL_5CCF448DC.1	-
-	-	Bradi1g08157.1	-	Sb01g007630.1	-	-	-	-	-	-	-	2809451_5al;2797407_5al	-	-	-	2564332_5al	-	-	-	-	-	-	-	-	-	2797407_5al;2564332_5al;2809451_5al	-	-	-	Traes_5AL_74F37B502.1	Traes_5AL_74F37B502.1	Traes_5AL_74F37B502.1
-	-	-	-	Sb01g007640.1	-	-	-	-	-	-	-	-	-	-	-	2809451_5al;2786048_5al;2797407_5al	-	-	-	-	-	-	-	-	-	2797407_5al;2786048_5al;2809451_5al	-	-	-	-	Traes_5AL_74F37B502.1;Traes_5AL_5CCF448DC.1	-
-	-	Bradi1g08177.1	-	-	-	-	-	-	-	-	-	2732587_5al;569886_5al;2786048_5al;2564332_5al	-	-	-	-	-	-	-	-	-	-	-	-	-	569886_5al;2564332_5al;2732587_5al;2786048_5al	-	-	-	-	Traes_5AL_5CCF448DC.1	-
-	-	Bradi1g08200.1	Os03g0756800	Sb01g007650.1	-	RFL_Contig442	-	-	-	-	-	2739879_5al	-	2739879_5al	-	2739879_5al	-	-	2739879_5al	2739879_5al	-	-	-	-	2739879_5al	2739879_5al	-	WHE2825_F10_K19ZS	WHE2825_F10_K19ZS	Traes_5AL_08480BD21.1	Traes_5AL_08480BD21.1	Traes_5AL_08480BD21.1
-	-	Bradi1g08217.2	Os03g0756400	Sb01g007660.1	-	-	-	-	-	-	2754957_5al	2754957_5al	-	2754957_5al	-	2754957_5al	-	-	-	-	-	-	-	-	2754957_5al	2754957_5al	-	-	-	Traes_5AL_D72B6719F.1	Traes_5AL_D72B6719F.1	Traes_5AL_D72B6719F.1
-	-	Bradi1g08240.1	Os03g0756200	Sb01g007680.1	-	-	-	-	-	-	2760389_5al	2760389_5al	2760389_5al	2760389_5al	-	2760389_5al	-	-	-	-	-	-	-	-	2760389_5al	2760389_5al	-	WHE1777_A02_B03ZS	WHE1777_A02_B03ZS	Traes_5AL_FF147CD95.1	Traes_5AL_FF147CD95.1	Traes_5AL_FF147CD95.1
-	-	-	Os03g0755800	Sb01g007700.1	-	-	-	-	-	-	-	-	-	2773987_5al	2773987_5al	2773987_5al	-	-	-	-	-	-	-	-	2773987_5al	2773987_5al	-	-	-	-	Traes_5AL_3D6EDC1DE.1	Traes_5AL_3D6EDC1DE.1
-	-	Bradi1g08260.1	-	Sb01g007690.1	-	tplb0032k02	-	-	-	-	-	2764897_5al	-	-	-	2764897_5al	-	-	2682267_5al	2682267_5al	-	-	-	-	2682267_5al	2764897_5al;2682267_5al	-	WHE4119_E09_J17ZS	WHE4119_E09_J17ZS	Traes_5AL_0258FDB9B.1	Traes_5AL_0258FDB9B.1	Traes_5AL_0258FDB9B.1
-	-	Bradi1g08280.1	Os03g0755100	Sb01g007710.1	-	tplb0044a23	-	-	-	-	-	2755277_5al;1289536_5al;2754313_5al;2241373_5al	-	2755277_5al;1289536_5al;2754313_5al;2241373_5al	1289536_5al	2755277_5al;1289536_5al;2754313_5al;2241373_5al	-	-	1289536_5al	1289536_5al	-	-	-	-	1289536_5al	2754313_5al;2755277_5al;2241373_5al;1289536_5al	-	00090023069.E09_01071406WO	00090023069.E09_01071406WO	Traes_5AL_6A2992B63.1	Traes_5AL_32C87EDAF.1;Traes_5AL_6A2992B63.1	Traes_5AL_6A2992B63.1;Traes_5AL_32C87EDAF.1
wsnp_BJ224975A_Ta_2_1_5A	163.22	-	-	-	-	-	-	-	-	-	-	-	-	-	-	-	-	-	-	-	-	-	-	-	-	-	-	-	-	-	-	-
wsnp_AJ612027A_Ta_2_1_5A	163.22	-	-	-	-	-	-	-	-	-	-	-	-	-	-	-	-	-	-	-	-	-	-	-	-	-	-	-	-	-	-	-
wsnp_BJ224975A_Ta_2_2_5A	163.22	-	-	-	RFL_Contig3615	-	-	-	2810904_5al	2810904_5al	-	-	-	-	-	-	2810904_5al	2810904_5al	-	-	-	-	-	-	2810904_5al	2810904_5al	-	-	-	Traes_5AL_F9C2BEAF3.1	Traes_5AL_F9C2BEAF3.1	Traes_5AL_F9C2BEAF3.1
wsnp_BF293620A_Ta_2_1_5A	163.22	-	-	-	-	-	-	-	-	-	-	-	-	-	-	-	-	-	-	-	-	-	-	-	-	-	WHE2158_H12_P24ZS	WHE2158_H12_P24ZS	WHE2158_H12_P24ZS	Traes_5AL_4F429EFA2.1	-	Traes_5AL_4F429EFA2.1
wsnp_AJ612027A_Ta_2_5_5A	163.22	Bradi1g08301.1	Os03g0754800	Sb01g007740.1	-	tplb0013d21	-	-	-	-	-	2068061_5al	-	2068061_5al	-	2068061_5al	-	-	2068061_5al	2068061_5al	-	-	-	-	2068061_5al	2068061_5al	-	-	-	Traes_5AL_67421246B.1	Traes_5AL_67421246B.1	Traes_5AL_67421246B.1
-	-	-	-	Sb01g007750.1	-	-	-	-	-	-	-	-	-	-	-	2756379_5al	-	-	-	-	-	-	-	-	-	2756379_5al	-	-	-	-	Traes_5AL_5640EAF9E.1;Traes_5AL_0591A6D88.1	-
-	-	-	Os03g0754500	-	-	-	-	-	-	-	-	-	2756379_5al	2756379_5al	-	-	-	-	-	-	-	-	-	-	2756379_5al	2756379_5al	-	-	-	-	Traes_5AL_5640EAF9E.1;Traes_5AL_0591A6D88.1	-
-	-	-	-	Sb01g007760.1	-	-	-	-	-	-	-	-	-	-	2756379_5al	2756379_5al	-	-	-	-	-	-	-	-	2756379_5al	2756379_5al	-	-	-	-	Traes_5AL_5640EAF9E.1;Traes_5AL_0591A6D88.1	-
-	-	Bradi1g08326.1	Os03g0753100	Sb01g007780.1	-	-	-	-	-	-	-	2804481_5al	-	2804481_5al	-	2804481_5al	-	-	-	-	-	-	-	-	-	2804481_5al	-	-	-	Traes_5AL_01329A110.1	Traes_5AL_01329A110.1	Traes_5AL_01329A110.1
-	-	Bradi1g08332.1	-	-	-	-	-	-	-	-	-	2749437_5al;2809897_5al	-	-	-	-	-	-	-	-	-	-	-	-	-	2749437_5al;2809897_5al	-	-	-	-	-	-
-	-	Bradi1g08340.1	Os03g0752800	Sb01g007790.1	-	-	-	-	-	-	-	1660355_5al	-	1660355_5al	-	1660355_5al	-	-	-	-	-	-	-	-	-	1660355_5al	-	-	WHE0960_C01_E02ZS	Traes_5AL_13E2DEC48.1	-	Traes_5AL_13E2DEC48.1
wsnp_Ex_rep_c66689_65011117_5A	163.73	-	-	-	-	-	-	-	-	-	-	-	-	-	-	-	-	-	-	-	-	-	-	-	-	-	-	-	-	-	-	-
wsnp_Ex_c54193_57155632_5A	164.99	-	-	-	-	-	-	-	-	-	-	-	-	-	-	-	-	-	-	-	-	-	-	-	-	-	-	-	-	-	-	-
wsnp_BF293620A_Ta_2_3_5A	164.99	-	-	-	-	-	-	-	-	-	-	-	-	-	-	-	-	-	-	-	-	-	-	-	-	-	-	-	-	-	-	-
wsnp_Ex_c5998_10513766_5A	164.99	-	-	-	-	-	-	-	-	-	-	-	-	-	-	-	-	-	-	-	-	-	-	-	-	-	-	-	-	Traes_5AL_C62368973.1	-	Traes_5AL_C62368973.1
wsnp_Ex_c54193_57155537_5A	164.99	Bradi1g08380.3	Os03g0752300	Sb01g007830.1	-	-	-	-	-	-	2686861_5al	2686861_5al	2686861_5al	2686861_5al	2686861_5al	2686861_5al	-	-	-	-	-	-	-	-	2686861_5al	2686861_5al	-	WHE2994_E04_J08ZS	WHE2994_E04_J08ZS	Traes_5AL_51E31BF07.1	Traes_5AL_51E31BF07.1	Traes_5AL_51E31BF07.1
-	-	Bradi1g08400.1	Os03g0752100	Sb01g007850.1	-	-	-	-	-	-	-	2763108_5al	-	2763108_5al	-	2763108_5al	-	-	-	-	-	-	-	-	-	2763108_5al	-	-	-	Traes_5AL_B5FA7CEF0.1	Traes_5AL_B5FA7CEF0.1	Traes_5AL_B5FA7CEF0.1
-	-	-	-	Sb01g007855.1	-	-	-	-	-	-	-	-	-	-	-	2771777_5al	-	-	-	-	-	-	-	-	-	2771777_5al	-	-	-	-	-	-
-	-	Bradi1g08420.1	Os03g0751100	-	-	-	-	-	-	-	-	2686031_5al	-	2686031_5al	-	-	-	-	-	-	-	-	-	-	-	2686031_5al	-	-	-	Traes_5AL_56B342438.1	Traes_5AL_56B342438.1	Traes_5AL_56B342438.1
-	-	-	-	Sb01g007878.1	-	-	-	-	-	-	-	-	-	-	-	2756913_5al	-	-	-	-	-	-	-	-	-	2756913_5al	-	-	0853_A12_B23Z_085	-	Traes_5AL_0C4598F51.1	-
-	-	Bradi1g08430.1	-	Sb01g007890.1	-	-	-	-	-	-	2060249_5al	2060249_5al	-	-	-	2060249_5al	-	-	-	-	-	-	-	-	2060249_5al	2060249_5al	-	-	-	Traes_5AL_32DDC206D.1	Traes_5AL_96B79BC2B.1;Traes_5AL_9C4350448.1;Traes_5AL_32DDC206D.1	Traes_5AL_32DDC206D.1
-	-	-	-	Sb01g007910.1	-	-	-	-	-	-	-	-	-	-	-	2060249_5al	-	-	-	-	-	-	-	-	-	2060249_5al	-	-	-	-	Traes_5AL_96B79BC2B.1;Traes_5AL_9C4350448.1;Traes_5AL_32DDC206D.1	-
-	-	-	-	Sb01g007920.1	-	-	-	-	-	-	-	-	-	-	2060249_5al	2060249_5al	-	-	-	-	-	-	-	-	2060249_5al	2060249_5al	-	-	-	-	Traes_5AL_96B79BC2B.1;Traes_5AL_9C4350448.1;Traes_5AL_32DDC206D.1	-
-	-	Bradi1g08470.1	Os03g0750800	-	-	-	-	-	-	-	-	2703194_5al	-	2703194_5al	-	-	-	-	-	-	-	-	-	-	-	2703194_5al	-	-	-	Traes_5AL_F18440729.1	Traes_5AL_F18440729.1	Traes_5AL_F18440729.1
-	-	Bradi1g08070.1	Os03g0758100	Sb01g007560.1	-	RFL_Contig4349	-	-	-	-	-	2749928_5al	2749928_5al	2749928_5al	-	2749928_5al	-	-	2749928_5al	2749928_5al	-	-	-	-	2749928_5al	2749928_5al	-	WHE0066_G08_N16ZS	WHE0066_G08_N16ZS	Traes_5AL_ED21C722B.1	Traes_5AL_ED21C722B.1	Traes_5AL_ED21C722B.1
-	-	Bradi1g08060.1	Os03g0758300	Sb01g007550.1	-	-	-	-	-	-	-	2806864_5al	-	2806864_5al	-	2806864_5al	-	-	-	-	-	-	-	-	-	2806864_5al	-	-	-	Traes_5AL_C89AC9640.1	Traes_5AL_C89AC9640.1	Traes_5AL_C89AC9640.1
-	-	Bradi1g08040.1	Os03g0758400	Sb01g007540.1	-	-	-	-	-	-	-	1258340_5al	1258340_5al	1258340_5al	1258340_5al	1258340_5al	-	-	-	-	-	-	-	-	1258340_5al	1258340_5al	-	WHE1133_C10_E19ZS	WHE1133_C10_E19ZS	Traes_5AL_73862633B.1	Traes_5AL_73862633B.1	Traes_5AL_73862633B.1
-	-	Bradi1g08010.1	-	-	-	-	-	-	-	-	-	1573661_5al	-	-	-	-	-	-	-	-	-	-	-	-	-	1573661_5al	-	-	-	-	Traes_5AL_6BA7849E7.1	Traes_5AL_6BA7849E7.1
wsnp_Ex_c621_1231444_5A	167.04	-	-	-	-	-	-	-	2811009_5al	2811009_5al	-	-	-	-	-	-	-	-	-	-	-	-	-	-	2811009_5al	2811009_5al	-	-	-	Traes_5AL_217A5FE69.1	Traes_5AL_217A5FE69.1	Traes_5AL_217A5FE69.1
wsnp_Ex_c17476_26190830_5A	167.54	-	-	-	-	-	-	-	2777024_5al	2777024_5al	-	-	-	-	-	-	-	-	-	-	-	-	-	-	2777024_5al	2777024_5al	-	-	-	-	Traes_5AL_33E5EE51F.1	Traes_5AL_33E5EE51F.1
wsnp_Ex_c17763_26513562_5A	167.54	Bradi1g08000.1	-	Sb01g007520.1	-	-	-	-	2791406_5al	2791406_5al	2791406_5al	2791406_5al;2780882_5al	-	-	2791406_5al	2780882_5al	-	-	-	-	-	-	-	-	2791406_5al	2791406_5al;2780882_5al	WHE3315_F10_L19ZS	WHE3315_F10_L19ZS	WHE3315_F10_L19ZS	Traes_5AL_3B1EDDC0F.1	Traes_5AL_3B1EDDC0F.1;Traes_5AL_9087C07FE.1	Traes_5AL_3B1EDDC0F.1;Traes_5AL_9087C07FE.1
-	-	Bradi1g07987.1	Os03g0758700	Sb01g007510.1	-	-	-	-	-	-	-	2737114_5al;2805364_5al;2734114_5al	-	2805364_5al	-	2805364_5al	-	-	-	-	-	-	-	-	-	2734114_5al;2737114_5al;2805364_5al	-	-	-	Traes_5AL_BE29762BC.1	Traes_5AL_BE29762BC.1	Traes_5AL_BE29762BC.1
-	-	Bradi1g07970.1	-	Sb01g007480.1	-	-	-	-	-	-	-	2806037_5al	-	-	-	2806037_5al	-	-	-	-	-	-	-	-	-	2806037_5al	-	-	-	-	Traes_5AL_E566BD64E.1	Traes_5AL_E566BD64E.1
-	-	Bradi1g07960.1	Os03g0759000	Sb01g007470.1	-	-	-	-	-	-	-	2796615_5al	-	2796615_5al	-	2796615_5al	-	-	-	-	-	-	-	-	-	2796615_5al	-	-	-	Traes_5AL_D7EF5ED04.1	Traes_5AL_D7EF5ED04.1	Traes_5AL_D7EF5ED04.1
-	-	Bradi1g07950.1	Os03g0759500	Sb01g007460.1	-	-	-	-	-	-	-	2808581_5al	-	2808581_5al	-	2808581_5al	-	-	-	-	-	-	-	-	-	2808581_5al	-	-	-	Traes_5AL_115418ADD.1	Traes_5AL_115418ADD.1;Traes_5AL_759E5B9CD.1	Traes_5AL_115418ADD.1
-	-	Bradi1g07942.1	-	Sb01g007450.1	-	-	-	-	-	-	2808581_5al	2808581_5al	-	-	2808581_5al	2808581_5al	-	-	-	-	-	-	-	-	2808581_5al	2808581_5al	-	-	-	Traes_5AL_759E5B9CD.1	Traes_5AL_115418ADD.1;Traes_5AL_759E5B9CD.1	Traes_5AL_759E5B9CD.1
wsnp_Ex_c621_1230852_5A	168.04	-	-	-	-	-	-	-	-	-	-	-	-	-	-	-	-	-	-	-	-	-	-	-	-	-	-	-	-	-	-	-
wsnp_Ex_c621_1231298_5A	168.04	-	-	-	-	-	-	-	-	-	-	-	-	-	-	-	-	-	-	-	-	-	-	-	-	-	-	-	-	-	-	-
wsnp_Ku_c6977_12078791_5A	168.54	-	-	-	-	-	-	-	-	-	-	-	-	-	-	-	-	-	-	-	-	-	-	-	-	-	-	-	-	-	-	-
wsnp_Ku_c6977_12078885_5A	168.54	-	-	-	-	-	-	-	-	-	-	-	-	-	-	-	-	-	-	-	-	-	-	-	-	-	-	-	-	-	-	-
wsnp_Ex_c18754_27630557_5A	168.54	Bradi1g07920.1	Os03g0760600	Sb01g007390.1	-	-	-	-	2785733_5al	2785733_5al	2785733_5al	28080_5al	2785733_5al	2785733_5al;28080_5al	2785733_5al	28080_5al	-	-	-	-	-	-	-	-	2785733_5al	2785733_5al;28080_5al	WHE2319_H04_P07ZT	WHE2319_H04_P07ZT	WHE2319_H04_P07ZT	Traes_5AL_DDF364C38.1	Traes_5AL_DDF364C38.1	Traes_5AL_DDF364C38.1
-	-	Bradi1g07910.1	Os03g0760700	Sb01g007370.1	-	-	-	-	-	-	-	2595184_5al	-	2595184_5al	-	2595184_5al	-	-	-	-	-	-	-	-	-	2595184_5al	-	-	-	Traes_5AL_3848A3E60.1	Traes_5AL_3848A3E60.1	Traes_5AL_3848A3E60.1
-	-	-	Os03g0760800	Sb01g007360.1	-	-	-	-	-	-	-	-	-	2751803_5al;2809715_5al;2749394_5al	-	2751803_5al;2809715_5al;2749394_5al	-	-	-	-	-	-	-	-	-	2809715_5al;2751803_5al;2749394_5al	-	-	WHE3456_A08_A16ZS	-	Traes_5AL_120F47252.1;Traes_5AL_2F742634B.1;Traes_5AL_23DA4A352.1	-
-	-	Bradi1g07890.1	-	-	-	-	-	-	-	-	-	2751803_5al;2809715_5al;2749394_5al	-	-	-	-	-	-	-	-	-	-	-	-	-	2809715_5al;2751803_5al;2749394_5al	-	-	WHE3456_A08_A16ZS	Traes_5AL_2F742634B.1	Traes_5AL_120F47252.1;Traes_5AL_2F742634B.1;Traes_5AL_23DA4A352.1	Traes_5AL_2F742634B.1
-	-	Bradi1g07880.1	-	Sb01g007350.1	-	RFL_Contig1824	-	-	-	-	-	2787932_5al	-	-	-	2787932_5al	-	-	2787932_5al	2787932_5al	-	-	-	-	2787932_5al	2787932_5al	-	-	-	-	Traes_5AL_17C3ED69E.1;Traes_5AL_EFC792322.1	Traes_5AL_17C3ED69E.1;Traes_5AL_EFC792322.1
-	-	-	-	Sb01g007320.1	-	-	-	-	-	-	-	-	-	-	-	2809650_5al	-	-	-	-	-	-	-	-	-	2809650_5al	-	-	WHE2252_E03_I06ZE	-	Traes_5AL_71D431978.1	-
-	-	-	Os03g0761100	-	-	-	-	-	-	-	-	-	-	2735114_5al	-	-	-	-	-	-	-	-	-	-	-	2735114_5al	-	-	WHE2829_G10_M19ZS	-	Traes_5AL_230C2A244.1;Traes_5AL_DB9B36ACF.1	-
-	-	Bradi1g07860.1	Os03g0761200	-	-	-	-	-	-	-	-	2809650_5al	-	2809650_5al	-	-	-	-	-	-	-	-	-	-	-	2809650_5al	-	-	WHE2252_E03_I06ZE	Traes_5AL_71D431978.1	Traes_5AL_71D431978.1	Traes_5AL_71D431978.1
-	-	Bradi1g07850.1	Os03g0761300	-	-	-	-	-	-	-	-	1639747_5al;574754_5al	-	1639747_5al;574754_5al	-	-	-	-	-	-	-	-	-	-	-	574754_5al;1639747_5al	-	-	-	Traes_5AL_9CC6A4C42.1	Traes_5AL_9CC6A4C42.1	Traes_5AL_9CC6A4C42.1
-	-	-	Os03g0761700	Sb01g007290.1	-	-	-	-	-	-	-	-	2810730_5al	2810730_5al	-	2810730_5al	-	-	-	-	-	-	-	-	2810730_5al	2810730_5al	-	-	-	-	Traes_5AL_2182C53A9.1	Traes_5AL_2182C53A9.1
-	-	Bradi1g07820.1	Os03g0761900	Sb01g007280.1	-	-	-	-	-	-	-	2802645_5al;2794505_5al;986955_5al	-	2802645_5al;2794505_5al	-	2802645_5al;2794505_5al	-	-	-	-	-	-	-	-	-	2802645_5al;986955_5al;2794505_5al	-	-	WHE2338_D09_G18ZY;WHE2338_D09_G18ZS	Traes_5AL_CDA8056F6.1	Traes_5AL_3732B6CB6.1;Traes_5AL_CDA8056F6.1;Traes_5AL_F32C664AF.1;Traes_5AL_C012114D0.1	Traes_5AL_F32C664AF.1;Traes_5AL_CDA8056F6.1;Traes_5AL_C012114D0.1
-	-	-	Os03g0762000	-	-	-	-	-	-	-	-	-	-	2774223_5al	-	-	-	-	-	-	-	-	-	-	-	2774223_5al	-	-	WHE2817_D04_G07ZS	-	Traes_5AL_B4C8B78CF.1;Traes_5AL_DE3D69635.1	-
-	-	-	Os03g0762100	Sb01g007260.1	-	-	-	-	-	-	-	-	-	1962046_5al	-	1962046_5al	-	-	-	-	-	-	-	-	-	1962046_5al	-	-	-	-	-	-
wsnp_Ex_rep_c101994_87256479_5A	169.07	-	-	-	-	-	-	-	-	656862_5al	-	-	-	-	-	-	-	-	-	-	-	-	-	-	-	656862_5al	-	-	WHE2836_F06_L12ZS	-	-	-
wsnp_Ex_c44164_50292954_5A	169.57	-	-	-	-	-	-	-	261930_5al	261930_5al	-	-	-	-	-	-	-	-	-	-	-	-	-	-	261930_5al	261930_5al	-	-	-	-	Traes_5AL_98619E86A.1	Traes_5AL_98619E86A.1
wsnp_RFL_Contig2265_1693968_5A	169.57	-	-	-	-	-	-	-	-	1245423_5al;2773611_5al	-	-	-	-	-	-	-	-	-	-	-	-	-	-	-	2773611_5al;1245423_5al	WHE2853_G10_N19ZS	WHE2853_G10_N19ZS	WHE2836_F06_L12ZS;WHE2853_G10_N19ZS	Traes_5AL_98619E86A.1	Traes_5AL_23914E3A8.1	Traes_5AL_23914E3A8.1
wsnp_Ex_c2185_4094843_5A	169.57	Bradi1g07810.1	-	Sb01g007270.1	-	-	-	-	2802645_5al	2802645_5al	2802645_5al	2802645_5al	-	-	-	2802645_5al	-	-	-	-	-	-	-	-	2802645_5al	2802645_5al	-	WHE2338_D09_G18ZY	WHE2338_D09_G18ZY	Traes_5AL_3732B6CB6.1	Traes_5AL_3732B6CB6.1;Traes_5AL_CDA8056F6.1	Traes_5AL_3732B6CB6.1
-	-	Bradi1g07760.1	Os03g0762900	Sb01g007200.1	-	-	-	-	-	-	-	2673743_5al	-	2673743_5al	-	2673743_5al	-	-	-	-	-	-	-	-	-	2673743_5al	-	-	WHE2821_E04_I07ZS	Traes_5AL_F001DC802.1	Traes_5AL_F001DC802.1	Traes_5AL_F001DC802.1
-	-	Bradi1g07755.1	-	Sb01g007195.1	-	-	-	-	-	-	2770125_5al	2776714_5al;2739417_5al;2461207_5al	-	-	2770125_5al	2770125_5al;1656955_5al	-	-	-	-	-	-	-	-	2770125_5al	1656955_5al;2770125_5al;2739417_5al;2461207_5al;2776714_5al	-	-	-	Traes_5AL_3BCA037DC.1	Traes_5AL_7C98DC394.1;Traes_5AL_3BCA037DC.1	Traes_5AL_3BCA037DC.1;Traes_5AL_7C98DC394.1
-	-	Bradi1g07750.1	Os03g0763000	Sb01g007190.1	-	-	-	-	-	-	-	2774223_5al	-	2774223_5al	-	2774223_5al	-	-	-	-	-	-	-	-	-	2774223_5al	-	-	WHE2817_D04_G07ZS	-	Traes_5AL_B4C8B78CF.1;Traes_5AL_DE3D69635.1	-
-	-	Bradi1g07730.1	-	-	-	-	-	-	-	-	-	2743145_5al;2699228_5al	-	-	-	-	-	-	-	-	-	-	-	-	-	2743145_5al;2699228_5al	-	-	-	-	-	-
-	-	Bradi1g07650.1	Os03g0764300	-	-	-	-	-	-	-	2138448_5al	2737160_5al	2138448_5al	2737160_5al	-	-	-	-	-	-	-	-	-	-	2138448_5al	2737160_5al	-	-	-	Traes_5AL_B31DA4EE1.1	Traes_5AL_1D3AFFC37.1	Traes_5AL_1D3AFFC37.1;Traes_5AL_B31DA4EE1.1
-	-	Bradi1g07640.1	-	Sb01g007140.1	-	tplb0012h20	-	-	-	-	-	2740908_5al	-	-	-	2740908_5al	-	-	2740908_5al	2740908_5al	-	-	-	-	2740908_5al	2740908_5al	-	-	-	Traes_5AL_B605C9C89.1	Traes_5AL_B605C9C89.1	Traes_5AL_B605C9C89.1
-	-	Bradi1g07630.1	Os03g0764600	-	-	-	-	-	-	-	-	2811271_5al	-	2811271_5al	-	-	-	-	-	-	-	-	-	-	-	2811271_5al	-	-	WHE2839_A02_B03ZS	Traes_5AL_D98C7CE92.1	Traes_5AL_A47E2CAB4.1;Traes_5AL_D98C7CE92.1	Traes_5AL_A47E2CAB4.1;Traes_5AL_D98C7CE92.1
-	-	Bradi1g07590.1	Os03g0765000	Sb01g007100.1	-	-	-	-	-	-	-	2263578_5al	-	2263578_5al	-	2263578_5al	-	-	-	-	-	-	-	-	-	2263578_5al	-	-	-	Traes_5AL_3BB1F6364.1	Traes_5AL_3BB1F6364.1	Traes_5AL_3BB1F6364.1
-	-	Bradi1g07577.1	Os03g0765100	Sb01g007090.1	-	-	-	-	-	-	2526907_5al	2526907_5al	-	2526907_5al	2526907_5al	2526907_5al	-	-	-	-	-	-	-	-	2526907_5al	2526907_5al	-	WHE0327_E07_J13ZS	WHE0327_E07_J13ZS	Traes_5AL_2B3149286.1	Traes_5AL_2B3149286.1;Traes_5AL_E1AC12AED.1	Traes_5AL_2B3149286.1
-	-	-	Os03g0765200	Sb01g007080.1	-	-	-	-	-	-	-	-	-	2526907_5al	-	2526907_5al	-	-	-	-	-	-	-	-	-	2526907_5al	-	-	WHE0327_E07_J13ZS	-	Traes_5AL_2B3149286.1;Traes_5AL_E1AC12AED.1	-
wsnp_Ex_rep_c109532_92292121_5A	170.35	-	-	-	-	-	-	-	2777255_5al	2777255_5al	-	-	-	-	-	-	-	-	-	-	-	-	-	-	2777255_5al	2777255_5al	-	WHE2305_F06_K11ZY	WHE2305_F06_K11ZY	Traes_5AL_41FA47792.1	Traes_5AL_0870D5479.1;Traes_5AL_41FA47792.1	Traes_5AL_41FA47792.1;Traes_5AL_0870D5479.1
wsnp_Ex_c8424_14192191_5A	170.35	Bradi1g07540.1	Os03g0765800	Sb01g007060.1	-	-	-	-	-	1569191_5al;2691612_5al	-	1569191_5al;2691612_5al	-	1569191_5al;2691612_5al	-	1569191_5al;2691612_5al	-	-	-	-	-	-	-	-	-	1569191_5al;2691612_5al	-	-	-	Traes_5AL_CD71CAAF1.1	Traes_5AL_75206C4B7.1;Traes_5AL_CD71CAAF1.1	Traes_5AL_CD71CAAF1.1;Traes_5AL_75206C4B7.1
-	-	Bradi1g07520.1	-	Sb01g007040.1	-	-	-	-	-	-	-	2805613_5al	-	-	-	2805613_5al	-	-	-	-	-	-	-	-	-	2805613_5al	-	-	WHE3315_A05_B09ZS	Traes_5AL_E0C98C4AE.1	Traes_5AL_E0C98C4AE.1	Traes_5AL_E0C98C4AE.1
-	-	-	Os03g0766900	Sb01g007010.1	-	-	-	-	-	-	-	-	2744088_5al	2753296_5al	2744088_5al	2753296_5al;2744088_5al	-	-	-	-	-	-	-	-	2744088_5al	2744088_5al;2753296_5al	-	-	WHE1204_B07_D14ZS	-	Traes_5AL_4B902875D.1;Traes_5AL_ADB056CDB.1	Traes_5AL_ADB056CDB.1;Traes_5AL_4B902875D.1
-	-	Bradi1g07470.2	Os03g0767500	Sb01g006990.1	-	-	-	-	-	-	2807523_5al	2807523_5al	-	2807523_5al	-	2807523_5al	-	-	-	-	-	-	-	-	2807523_5al	2807523_5al	-	-	-	Traes_5AL_929D2187B.1	Traes_5AL_929D2187B.1	Traes_5AL_929D2187B.1
-	-	Bradi1g07277.1	Os03g0770800	Sb01g006820.1	-	-	-	-	-	-	-	561284_5al	-	2751386_5al;561284_5al;2768190_5al	-	561284_5al	-	-	-	-	-	-	-	-	-	561284_5al;2751386_5al;2768190_5al	-	-	WHE2476_H03_O06ZT	Traes_5AL_A1776E9EA.1	Traes_5AL_AF56FD3EB.1;Traes_5AL_A1776E9EA.1	Traes_5AL_A1776E9EA.1;Traes_5AL_AF56FD3EB.1
-	-	Bradi1g07320.1	Os03g0769900	Sb01g006860.1	-	-	-	-	-	-	-	2734847_5al	-	2734847_5al	2734847_5al	2734847_5al	-	-	-	-	-	-	-	-	2734847_5al	2734847_5al	-	-	-	Traes_5AL_984F155C1.1	Traes_5AL_984F155C1.1	Traes_5AL_984F155C1.1
-	-	-	Os03g0769800	-	-	-	-	-	-	-	-	-	-	2743747_5al	-	-	-	-	-	-	-	-	-	-	-	2743747_5al	-	-	-	-	Traes_5AL_A5234EC05.1	Traes_5AL_A5234EC05.1
-	-	Bradi1g07340.1	Os03g0769600	Sb01g006880.1	-	-	-	-	-	-	-	2697546_5al;1936408_5al;1736675_5al	-	2697546_5al;1936408_5al;1736675_5al	-	2697546_5al;1936408_5al;1736675_5al	-	-	-	-	-	-	-	-	-	1936408_5al;2697546_5al;1736675_5al	-	-	-	Traes_5AL_635635937.1	Traes_5AL_635635937.1	Traes_5AL_635635937.1
wsnp_CAP11_rep_c4073_1924782_5A	170.85	-	-	-	-	-	-	-	-	-	-	-	-	-	-	-	-	-	-	-	-	-	-	-	-	-	-	-	-	-	-	-
wsnp_Ex_c8543_14357385_5A	170.85	-	-	-	-	-	-	-	-	-	-	-	-	-	-	-	-	-	-	-	-	-	-	-	-	-	-	-	-	-	-	-
wsnp_Ex_c55777_58153636_5A	171.36	-	-	-	-	-	-	-	2753380_5al	2753380_5al	-	-	-	-	-	-	-	-	-	-	-	-	-	-	2753380_5al	2753380_5al	WHE0987-0990_B09_B09ZT	WHE0987-0990_B09_B09ZT	WHE0987-0990_B09_B09ZT	-	Traes_5AL_4EE2511FA.1	Traes_5AL_4EE2511FA.1
wsnp_Ex_c8543_14357051_5A	171.86	-	-	-	-	-	-	-	2805613_5al	2805613_5al	-	-	-	-	-	-	-	-	-	-	-	-	-	-	2805613_5al	2805613_5al	-	WHE3315_A05_B09ZS	WHE3315_A05_B09ZS	-	Traes_5AL_E0C98C4AE.1	-
wsnp_Ex_c5978_10478584_5A	173.58	-	-	-	-	-	-	-	-	-	-	-	-	-	-	-	-	-	-	-	-	-	-	-	-	-	-	-	-	-	-	-
wsnp_Ra_c3966_7286546_5A	173.58	Bradi1g07360.1	Os03g0769400	Sb01g006900.1	-	-	-	-	2805350_5al	2805350_5al	-	2805350_5al	-	2805350_5al	2805350_5al	2805350_5al	-	-	-	-	-	-	-	-	2805350_5al	2805350_5al	-	-	-	Traes_5AL_3EE35DEE4.1	Traes_5AL_3EE35DEE4.1	Traes_5AL_3EE35DEE4.1
-	-	Bradi1g07370.1	Os03g0769100	Sb01g006910.1	-	-	-	-	-	-	-	2779618_5al	-	2779618_5al	-	2779618_5al	-	-	-	-	-	-	-	-	-	2779618_5al	-	-	-	Traes_5AL_55D7BFD57.1	Traes_5AL_55D7BFD57.1	Traes_5AL_55D7BFD57.1
-	-	Bradi1g07380.1	-	Sb01g006920.1	-	-	-	-	-	-	2808453_5al	2808453_5al	-	-	-	2808453_5al	-	-	-	-	-	-	-	-	2808453_5al	2808453_5al	-	-	-	Traes_5AL_7649F4149.1	Traes_5AL_7649F4149.1	Traes_5AL_7649F4149.1
-	-	Bradi1g07390.1	Os03g0769000	Sb01g006930.1	-	tplb0053c01	-	-	-	-	-	2801877_5al	-	2801877_5al;2805756_5al	-	2801877_5al;2805756_5al	-	-	2805756_5al	2801877_5al;2805756_5al	-	-	-	-	2805756_5al	2805756_5al;2801877_5al	-	-	-	Traes_5AL_3E2291FAA.1	Traes_5AL_3E2291FAA.1;Traes_5AL_54F60C317.1	Traes_5AL_3E2291FAA.1;Traes_5AL_54F60C317.1
-	-	Bradi1g07440.1	Os03g0767800	Sb01g006960.1	-	tplb0044j06	-	-	-	-	-	2786728_5al	-	2786728_5al	-	2786728_5al	-	-	2786728_5al	2786728_5al	-	-	-	-	2786728_5al	2786728_5al	-	WHE0417_g06_m11zT	WHE0417_g06_m11zT	Traes_5AL_8313BD737.1	Traes_5AL_8313BD737.1	Traes_5AL_8313BD737.1
-	-	Bradi1g14350.1	Os03g0626700	-	-	-	-	-	-	-	-	2731673_5al	-	2731673_5al	-	-	-	-	-	-	-	-	-	-	-	2731673_5al	-	-	-	-	-	-
-	-	-	Os03g0626800	-	-	-	-	-	-	-	-	-	-	2189286_5al	-	-	-	-	-	-	-	-	-	-	-	2189286_5al	-	-	WHE2314_F09_K18ZS	-	Traes_5AL_D2CD3A7A9.1	-
-	-	Bradi1g14300.1	-	-	-	-	-	-	-	-	-	32991_5al	-	-	-	-	-	-	-	-	-	-	-	-	-	32991_5al	-	-	-	-	Traes_5AL_6F7D1D441.1	-
-	-	Bradi1g14290.1	Os03g0628900	-	-	-	-	-	-	-	-	2747063_5al	-	2747063_5al;433697_5al	-	-	-	-	-	-	-	-	-	-	-	2747063_5al;433697_5al	-	-	WHE1788_B11_C22ZS	Traes_5AL_B7D6EC6B4.1	Traes_5AL_B7D6EC6B4.1	Traes_5AL_B7D6EC6B4.1
-	-	Bradi1g14260.1	-	-	-	-	-	-	-	-	-	2805025_5al	-	-	-	-	-	-	-	-	-	-	-	-	-	2805025_5al	-	-	-	Traes_5AL_46C35E520.1	Traes_5AL_46C35E520.1	Traes_5AL_46C35E520.1
-	-	-	Os03g0632800	-	-	-	-	-	-	-	-	-	-	1225225_5al	-	-	-	-	-	-	-	-	-	-	-	1225225_5al	-	-	-	-	Traes_5AL_544BAC661.1	-
-	-	Bradi1g14220.1	Os03g0633900	-	-	tplb0016p12	-	-	-	-	-	2794383_5al	-	2794383_5al	-	-	-	-	2794383_5al	2794383_5al	-	-	-	-	2794383_5al	2794383_5al	-	-	-	Traes_5AL_AA08FAB88.1	Traes_5AL_AA08FAB88.1	Traes_5AL_AA08FAB88.1
-	-	Bradi1g14210.1	Os03g0634000	-	-	-	-	-	-	-	-	2707579_5al	-	2707579_5al	-	-	-	-	-	-	-	-	-	-	-	2707579_5al	-	-	-	Traes_5AL_5FF59F736.1	Traes_5AL_5FF59F736.1	Traes_5AL_5FF59F736.1
-	-	Bradi1g14190.1	-	-	-	-	-	-	-	-	-	616467_5al	-	-	-	-	-	-	-	-	-	-	-	-	-	616467_5al	-	-	-	-	-	-
-	-	Bradi1g14160.1	-	-	-	-	-	-	-	-	-	981657_5al	-	-	-	-	-	-	-	-	-	-	-	-	-	981657_5al	-	-	-	-	Traes_5AL_246F9EE2F.1	Traes_5AL_246F9EE2F.1
-	-	Bradi1g14080.1	-	-	-	-	-	-	-	-	-	2752339_5al;1585843_5al	-	-	-	-	-	-	-	-	-	-	-	-	-	2752339_5al;1585843_5al	-	-	-	-	-	-
wsnp_BF484028B_Td_2_1_5A	174.76	Bradi1g14010.1	-	-	-	-	-	-	2806463_5al	2806463_5al	2806463_5al	2781258_5al;2806463_5al	-	-	-	-	-	-	-	-	-	-	-	-	2806463_5al	2781258_5al;2806463_5al	WHE2305_D06_G11ZS	WHE2305_D06_G11ZS	WHE2305_D06_G11ZS;WHE4102_C08_E16ZS	Traes_5AL_7B1C0342F.1	Traes_5AL_D615FD771.1;Traes_5AL_7B1C0342F.1	Traes_5AL_7B1C0342F.1
-	-	-	Os03g0637900	-	-	-	-	-	-	-	-	-	-	2742183_5al	-	-	-	-	-	-	-	-	-	-	-	2742183_5al	-	-	WHE1791_D02_G03ZY	-	Traes_5AL_5BC4448F5.1	-
-	-	-	Os03g0638000	-	-	-	-	-	-	-	-	-	2742183_5al	2742183_5al	-	-	-	-	-	-	-	-	-	-	2742183_5al	2742183_5al	-	WHE1791_D02_G03ZY	WHE1791_D02_G03ZY	-	Traes_5AL_5BC4448F5.1	-
-	-	-	Os03g0638800	-	-	-	-	-	-	-	-	-	-	2806463_5al	-	-	-	-	-	-	-	-	-	-	-	2806463_5al	-	-	-	-	Traes_5AL_7B1C0342F.1	-
-	-	-	-	Sb01g013910.1	-	-	-	tplb0014g05	-	-	-	-	-	-	2811548_5al	2736848_5al;2811548_5al	-	-	-	-	-	-	-	-	2811548_5al	2811548_5al;2736848_5al	-	WHE1139_H04_P07ZT	WHE1139_H04_P07ZT	-	Traes_5AL_BDC9E2142.1;Traes_5AL_55A1DA70A.1;Traes_5AL_315285EFC1.1	-
-	-	-	-	Sb01g013890.1	-	-	-	-	-	-	-	-	-	-	-	2781258_5al	-	-	-	-	-	-	-	-	-	2781258_5al	-	-	WHE4102_C08_E16ZS	-	Traes_5AL_D615FD771.1	-
-	-	-	-	Sb01g013840.1	-	-	-	-	-	-	-	-	-	-	-	2767349_5al	-	-	-	-	-	-	-	-	-	2767349_5al	-	-	-	-	-	-
-	-	Bradi1g13970.1	Os03g0639600	Sb01g013820.1	-	-	-	-	-	-	-	2684034_5al	2684034_5al	2684034_5al	-	2684034_5al	-	-	-	-	-	-	-	-	2684034_5al	2684034_5al	-	WHE0980_H01_O02ZY	WHE0980_H01_O02ZY	Traes_5AL_4E653044F.1	Traes_5AL_4E653044F.1	Traes_5AL_4E653044F.1
-	-	Bradi1g13960.1	Os03g0639700	Sb01g013810.1	-	-	-	-	-	-	-	2797219_5al	2797219_5al	2797219_5al	-	2797219_5al	-	-	-	-	-	-	-	-	2797219_5al	2797219_5al	-	-	-	Traes_5AL_8418B3FFA.1	Traes_5AL_8418B3FFA.1	Traes_5AL_8418B3FFA.1
-	-	-	-	Sb01g013780.1	-	-	-	-	-	-	-	-	-	-	-	2773785_5al;2807410_5al;2777882_5al;967663_5al;2731905_5al;2670057_5al;615_5al;2730180_5al;2790245_5al;2683975_5al	-	-	-	-	-	-	-	-	-	2683975_5al;2790245_5al;615_5al;2807410_5al;2670057_5al;967663_5al;2777882_5al;2731905_5al;2730180_5al;2773785_5al	-	-	-	-	Traes_5AL_FC9E08BBE.1;Traes_5AL_CD3A645A5.1;Traes_5AL_EA9B67045.1;Traes_5AL_2EEB8B446.1	Traes_5AL_EA9B67045.1;Traes_5AL_FC9E08BBE.1;Traes_5AL_CD3A645A5.1;Traes_5AL_2EEB8B446.1
-	-	Bradi1g13950.1	Os03g0639800	-	-	-	-	-	-	-	-	2740325_5al	-	2740325_5al	-	-	-	-	-	-	-	-	-	-	-	2740325_5al	-	-	WHE2497_B06_D11ZT	Traes_5AL_690A9AA86.1	Traes_5AL_690A9AA86.1	Traes_5AL_690A9AA86.1
-	-	Bradi1g13930.1	Os03g0640100	Sb01g013730.1	-	-	-	-	-	-	-	2785956_5al;2806977_5al;2676759_5al;2806713_5al;2806712_5al	-	2785956_5al;2806977_5al;2676759_5al;2671219_5al;2806713_5al;2806712_5al	-	2785956_5al;2806977_5al;2676759_5al;2806713_5al;2806712_5al	-	-	-	-	-	-	-	-	-	2671219_5al;2806713_5al;2676759_5al;2806712_5al;2806977_5al;2785956_5al	-	-	WHE3570_F08_L16ZS;WHE0939_C10_F19ZS	Traes_5AL_4155E6870.1	Traes_5AL_8080B4ED5.1;Traes_5AL_07E5A1415.1;Traes_5AL_E0C2C9DB0.1;Traes_5AL_4155E6870.1	Traes_5AL_E0C2C9DB0.1;Traes_5AL_4155E6870.1
-	-	Bradi1g13920.1	Os03g0640400	Sb01g013720.1	-	-	-	-	-	-	2676759_5al	2676759_5al	-	2676759_5al	-	2676759_5al	-	-	-	-	-	-	-	-	2676759_5al	2676759_5al	-	-	-	Traes_5AL_07E5A1415.1	Traes_5AL_07E5A1415.1	Traes_5AL_07E5A1415.1
-	-	-	Os03g0640800	-	-	-	-	-	-	-	-	-	-	2706425_5al	-	-	-	-	-	-	-	-	-	-	-	2706425_5al	-	-	-	-	Traes_5AL_8992A0E53.1	Traes_5AL_8992A0E53.1
-	-	Bradi1g07260.1	-	-	-	-	-	-	-	-	2809810_5al	2809810_5al	-	-	-	-	-	-	-	-	-	-	-	-	2809810_5al	2809810_5al	-	-	-	Traes_5AL_8008803A5.1	Traes_5AL_8008803A5.1	Traes_5AL_8008803A5.1
-	-	Bradi1g07247.1	-	-	-	-	-	-	-	-	-	2705893_5al	-	-	-	-	-	-	-	-	-	-	-	-	-	2705893_5al	-	-	-	-	-	-
-	-	-	Os03g0773150	Sb01g006720.1	-	-	-	-	-	-	-	-	-	2810119_5al	-	2810119_5al	-	-	-	-	-	-	-	-	-	2810119_5al	-	-	-	-	Traes_5AL_0AF1FD5F0.1	Traes_5AL_0AF1FD5F0.1
-	-	Bradi1g07200.1	Os03g0773300	Sb01g006710.1	-	-	-	-	-	-	-	2773385_5al	-	2773385_5al	-	2773385_5al	-	-	-	-	-	-	-	-	-	2773385_5al	-	-	-	Traes_5AL_A2E5C7CFC.1	Traes_5AL_A2E5C7CFC.1	Traes_5AL_A2E5C7CFC.1
-	-	Bradi1g07190.1	Os03g0773600	-	-	tplb0017b02	-	-	-	-	2796335_5al	2791539_5al	2796335_5al	2791539_5al	-	-	-	-	2796335_5al	2710562_5al;2796335_5al	-	-	-	-	2796335_5al	2791539_5al;2796335_5al;2710562_5al	-	-	-	Traes_5AL_A812709F2.1	Traes_5AL_35752FC19.1;Traes_5AL_84C5A7475.1;Traes_5AL_A812709F2.1;Traes_5AL_1148507E6.1	Traes_5AL_A812709F2.1;Traes_5AL_1148507E6.1
-	-	Bradi1g07180.1	Os03g0773700	Sb01g006690.1	-	-	-	-	-	-	-	1812243_5al;2741090_5al	-	1812243_5al;2741090_5al	-	1812243_5al	-	-	-	-	-	-	-	-	-	2741090_5al;1812243_5al	-	-	BRY_2038	-	Traes_5AL_DEC0287E4.1;Traes_5AL_EE57871F3.1	Traes_5AL_EE57871F3.1
-	-	Bradi1g07170.1	Os03g0773800	Sb01g006680.1	-	-	-	-	-	-	-	2701550_5al	-	2701550_5al	-	2701550_5al	-	-	-	-	-	-	-	-	-	2701550_5al	-	-	WHE2986_B10_D20ZS	Traes_5AL_31CDB68F2.1	Traes_5AL_31CDB68F2.1	Traes_5AL_31CDB68F2.1
-	-	Bradi1g07160.1	-	-	-	-	-	-	-	-	-	2696481_5al	-	-	-	-	-	-	-	-	-	-	-	-	-	2696481_5al	-	-	WHE2804_C06_F12ZS	-	Traes_5AL_ACB202E80.1	Traes_5AL_ACB202E80.1
-	-	Bradi1g07150.1	Os03g0774200	Sb01g006640.1	-	-	-	-	-	-	-	2708813_5al	2708813_5al	2708813_5al	-	2708813_5al	-	-	-	-	-	-	-	-	2708813_5al	2708813_5al	-	WHE2842_A07_A14ZS	WHE2842_A07_A14ZS	Traes_5AL_7158765BC.1	Traes_5AL_641217BCD.1;Traes_5AL_7158765BC.1	Traes_5AL_641217BCD.1;Traes_5AL_7158765BC.1
wsnp_Ex_c23787_33024604_5A	174.76	Bradi1g07140.1	Os03g0774300	Sb01g006630.1	-	-	-	-	2676121_5al	2676121_5al	-	2676121_5al;2673761_5al	2676121_5al	2676121_5al	2673761_5al	2676121_5al;2673761_5al	-	-	-	-	-	-	-	-	2676121_5al;2673761_5al	2676121_5al;2673761_5al	-	-	-	Traes_5AL_B69FB42F8.1;Traes_5AL_E0311D074.1	Traes_5AL_B69FB42F8.1;Traes_5AL_E0311D074.1	Traes_5AL_E0311D074.1;Traes_5AL_B69FB42F8.1
-	-	Bradi1g07132.1	Os03g0774400	Sb01g006620.1	-	-	-	-	-	-	-	2481878_5al	-	2481878_5al	-	2481878_5al	-	-	-	-	-	-	-	-	-	2481878_5al	-	-	WHE0367_A09_A17ZY	-	Traes_5AL_092924762.1	-
-	-	Bradi1g07120.1	Os03g0775000	Sb01g006610.1	-	-	-	-	-	-	2481878_5al	2481878_5al	2481878_5al	2481878_5al	2481878_5al	2481878_5al	-	-	-	-	-	-	-	-	2481878_5al	2481878_5al	-	WHE0367_A09_A17ZY	WHE0367_A09_A17ZY	Traes_5AL_092924762.1	Traes_5AL_092924762.1	Traes_5AL_092924762.1
-	-	Bradi1g07110.1	Os03g0775200	Sb01g006600.1	-	-	-	-	-	-	-	2675876_5al	-	2675876_5al	-	2675876_5al	-	-	-	-	-	-	-	-	-	2675876_5al	-	-	-	Traes_5AL_58F37BEE7.1	Traes_5AL_58F37BEE7.1	Traes_5AL_58F37BEE7.1
-	-	Bradi1g07090.1	-	Sb01g006560.1	-	-	-	-	-	-	-	2672254_5al	-	-	-	2672254_5al	-	-	-	-	-	-	-	-	-	2672254_5al	-	-	-	-	-	-
-	-	Bradi1g07080.1	Os03g0775500	Sb01g006550.1	-	-	-	-	-	-	-	2811389_5al	-	2811389_5al	-	2811389_5al	-	-	-	-	-	-	-	-	-	2811389_5al	-	-	-	Traes_5AL_72A928516.1	Traes_5AL_72A928516.1;Traes_5AL_5C4C1BFCA.1	Traes_5AL_72A928516.1
-	-	Bradi1g07070.1	Os03g0775600	Sb01g006540.1	-	-	-	-	-	-	-	2811389_5al	2811389_5al	2811389_5al	-	2811389_5al	-	-	-	-	-	-	-	-	2811389_5al	2811389_5al	-	-	-	Traes_5AL_5C4C1BFCA.1	Traes_5AL_72A928516.1;Traes_5AL_5C4C1BFCA.1	Traes_5AL_5C4C1BFCA.1
-	-	-	-	Sb01g006530.1	-	-	-	-	-	-	-	-	-	-	-	2785793_5al	-	-	-	-	-	-	-	-	-	2785793_5al	-	-	-	-	Traes_5AL_F92C0EC4E.1	Traes_5AL_F92C0EC4E.1
-	-	Bradi1g06980.1	Os03g0776900	Sb01g006420.1	-	-	-	-	-	-	-	2801156_5al	-	2732199_5al;2801156_5al	-	2732199_5al;2801156_5al	-	-	-	-	-	-	-	-	-	2801156_5al;2732199_5al	-	-	-	Traes_5AL_6496FE9EB.1	Traes_5AL_6496FE9EB.1	Traes_5AL_6496FE9EB.1
-	-	Bradi1g06970.1	Os03g0777000	-	-	-	-	-	-	-	-	2806582_5al;668629_5al;1153711_5al;1037605_5al	-	2806582_5al;668629_5al;1153711_5al;2771524_5al;1037605_5al	-	-	-	-	-	-	-	-	-	-	-	668629_5al;2771524_5al;1153711_5al;1037605_5al;2806582_5al	-	-	WHE0368_B11_C22ZT	-	Traes_5AL_75CB8217C.1;Traes_5AL_49F189C8B.1	Traes_5AL_75CB8217C.1;Traes_5AL_49F189C8B.1
-	-	Bradi1g06945.1	-	-	-	-	-	-	-	-	-	2792091_5al	-	-	-	-	-	-	-	-	-	-	-	-	-	2792091_5al	-	-	-	Traes_5AL_33293FD90.1	Traes_5AL_33293FD90.1	Traes_5AL_33293FD90.1
-	-	Bradi1g06930.1	Os03g0777500	Sb01g006390.1	-	-	-	-	-	-	-	2807475_5al;580770_5al;2695521_5al;2740308_5al;2784986_5al	2740308_5al	2807475_5al;580770_5al;1684106_5al;2778763_5al;2695521_5al;2740308_5al;2784986_5al	-	2807475_5al;580770_5al;1684106_5al;2778763_5al;2695521_5al;2740308_5al;2784986_5al	-	-	-	-	-	-	-	-	2740308_5al	2778763_5al;1684106_5al;2695521_5al;2740308_5al;2784986_5al;580770_5al;2807475_5al	-	-	-	Traes_5AL_F0BCBC196.1	Traes_5AL_45396B6B3.1;Traes_5AL_FF3020C47.1;Traes_5AL_15D4DD1ED.1;Traes_5AL_BD5C9C1FE.1;Traes_5AL_F0BCBC196.1	Traes_5AL_FF3020C47.1;Traes_5AL_15D4DD1ED.1;Traes_5AL_45396B6B3.1;Traes_5AL_F0BCBC196.1
-	-	-	Os03g0777600	-	-	-	-	-	-	-	-	-	-	2778205_5al;1835279_5al	-	-	-	-	-	-	-	-	-	-	-	1835279_5al;2778205_5al	-	-	-	-	-	-
-	-	Bradi1g06907.1	Os03g0777700	Sb01g006380.1	-	-	-	-	-	-	1026370_5al	2792803_5al;1026370_5al	1026370_5al	2792803_5al;1026370_5al	1026370_5al	2792803_5al;1026370_5al	-	-	-	-	-	-	-	-	1026370_5al	1026370_5al;2792803_5al	-	-	-	Traes_5AL_0CAD19709.1	Traes_5AL_0CAD19709.1;Traes_5AL_2D51123F6.1	Traes_5AL_2D51123F6.1;Traes_5AL_0CAD19709.1
-	-	Bradi1g06900.1	Os03g0778000	-	-	tplb0015p01	-	-	-	-	2776946_5al	2747502_5al;2776946_5al;2799336_5al;2749689_5al	2776946_5al	2760718_5al;2747502_5al;2776946_5al;2799336_5al;2749689_5al	-	-	-	-	2760718_5al	2760718_5al	-	-	-	-	2760718_5al;2776946_5al	2776946_5al;2749689_5al;2747502_5al;2799336_5al;2760718_5al	-	-	0409_A11_A11ZS5_081	Traes_5AL_3D67120E1.1	Traes_5AL_3D428847B.1;Traes_5AL_870287880.1;Traes_5AL_A80AD7FF8.1;Traes_5AL_3D67120E1.1	Traes_5AL_3D67120E1.1;Traes_5AL_A80AD7FF8.1;Traes_5AL_3D428847B.1;Traes_5AL_870287880.1
-	-	Bradi1g06870.1	-	-	-	-	-	-	-	-	-	2730055_5al;2730056_5al	-	-	-	-	-	-	-	-	-	-	-	-	-	2730056_5al;2730055_5al	-	-	WHE3360_G06_M12ZS;WHE2809_F07_K13ZS	Traes_5AL_87C8496BE.1	Traes_5AL_CC12189FF.1;Traes_5AL_E2D1A33AC.1	Traes_5AL_E2D1A33AC.1;Traes_5AL_CC12189FF.1
-	-	Bradi1g06860.1	-	-	-	-	-	-	-	-	-	2772691_5al;1564147_5al;2767096_5al	-	-	-	-	-	-	-	-	-	-	-	-	-	1564147_5al;2772691_5al;2767096_5al	-	-	WHE3571_H04_O07ZS;WHE2823_H05_P09ZS	-	Traes_5AL_87C8496BE.1;Traes_5AL_6A3F590BC.1	Traes_5AL_87C8496BE.1;Traes_5AL_6A3F590BC.1
-	-	Bradi1g06840.1	Os03g0778400	Sb01g006360.1	-	-	-	-	-	-	-	2788020_5al;2809438_5al	-	2788020_5al;2809438_5al	-	2788020_5al;2809438_5al	-	-	-	-	-	-	-	-	-	2809438_5al;2788020_5al	-	-	-	-	-	-
-	-	Bradi1g06820.1	Os03g0780400	Sb01g006330.1	-	-	-	-	-	-	-	2792996_5al	-	2792996_5al	-	2792996_5al	-	-	-	-	-	-	-	-	-	2792996_5al	-	-	WHE3575_A12_A23ZS	Traes_5AL_E5BCBD3D7.1	Traes_5AL_E5BCBD3D7.1	Traes_5AL_E5BCBD3D7.1
-	-	Bradi1g06810.1	Os03g0780500	Sb01g006320.1	-	-	-	-	-	-	-	2799628_5al	-	2799628_5al	-	2799628_5al	-	-	-	-	-	-	-	-	-	2799628_5al	-	-	-	Traes_5AL_23317C348.1	Traes_5AL_23317C348.1	Traes_5AL_23317C348.1
-	-	Bradi1g06800.1	-	Sb01g006310.1	-	-	-	-	-	-	2749904_5al	2749904_5al	-	-	-	2749904_5al;259733_5al	-	-	-	-	-	-	-	-	2749904_5al	2749904_5al;259733_5al	-	0567_C05_E09ZT5_034	0567_C05_E09ZT5_034;WHE0959_G04_M07ZY	Traes_5AL_DF30DE757.1	Traes_5AL_DF30DE757.1;Traes_5AL_1CD029260.1	Traes_5AL_DF30DE757.1
-	-	Bradi1g06780.1	Os03g0780900	Sb01g006290.1	-	-	-	-	-	-	-	2796045_5al	2796045_5al	2796045_5al	2796045_5al	2796045_5al	-	-	-	-	-	-	-	-	2796045_5al	2796045_5al	-	WHE0279_A02_A03ZS	WHE0279_A02_A03ZS	Traes_5AL_FD1216172.1	Traes_5AL_FD1216172.1;Traes_5AL_D0E9F6CAC.1	Traes_5AL_FD1216172.1;Traes_5AL_D0E9F6CAC.1
-	-	-	Os03g0781000	-	-	-	-	-	-	-	-	-	-	2807648_5al	-	-	-	-	-	-	-	-	-	-	-	2807648_5al	-	-	WHE0761_B08_D15ZS	-	Traes_5AL_64517027B.1	Traes_5AL_64517027B.1
-	-	Bradi1g06766.1	-	Sb01g006260.1	-	-	-	-	-	-	-	2786417_5al	-	-	-	2786417_5al	-	-	-	-	-	-	-	-	-	2786417_5al	-	-	-	Traes_5AL_716D8F1E0.1	Traes_5AL_716D8F1E0.1;Traes_5AL_C14B0076E.1	Traes_5AL_C14B0076E.1;Traes_5AL_716D8F1E0.1
-	-	Bradi1g06690.1	-	-	-	-	-	-	-	-	-	2755395_5al;2733645_5al	-	-	-	-	-	-	-	-	-	-	-	-	-	2733645_5al;2755395_5al	-	-	-	-	-	-
-	-	Bradi1g06680.1	-	-	-	-	-	-	-	-	2733645_5al	2809753_5al	-	-	-	-	-	-	-	-	-	-	-	-	2733645_5al	2809753_5al	-	-	-	Traes_5AL_794820AAA.1	Traes_5AL_7F8108C16.1	Traes_5AL_7F8108C16.1;Traes_5AL_794820AAA.1
-	-	Bradi1g06670.1	Os03g0782500	Sb01g006190.1	-	-	-	-	-	-	1404752_5al	1404752_5al	-	1404752_5al	-	1404752_5al	-	-	-	-	-	-	-	-	1404752_5al	1404752_5al	-	-	-	Traes_5AL_85F3BE385.1	Traes_5AL_85F3BE385.1	Traes_5AL_85F3BE385.1
-	-	Bradi1g06650.1	Os03g0782900	-	-	-	-	-	-	-	-	2761262_5al	2761262_5al	2761262_5al	-	-	-	-	-	-	-	-	-	-	2761262_5al	2761262_5al	-	-	-	Traes_5AL_4AE870209.1	Traes_5AL_4AE870209.1	Traes_5AL_4AE870209.1
-	-	Bradi1g06640.1	Os03g0783000	-	-	-	-	-	-	-	-	2789671_5al	-	2789671_5al	-	-	-	-	-	-	-	-	-	-	-	2789671_5al	-	-	BRY_1503	Traes_5AL_276323333.1	Traes_5AL_276323333.1	Traes_5AL_276323333.1
-	-	-	Os03g0783700	Sb01g006180.1	-	-	-	-	-	-	-	-	-	2760097_5al	2760097_5al	2760097_5al	-	-	-	-	-	-	-	-	2760097_5al	2760097_5al	-	-	-	-	Traes_5AL_DAA870D9F.1	Traes_5AL_DAA870D9F.1
-	-	Bradi1g06590.1	Os03g0784300	Sb01g006130.1	-	-	-	-	-	-	-	668452_5al	668452_5al	668452_5al	-	668452_5al	-	-	-	-	-	-	-	-	668452_5al	668452_5al	-	-	-	Traes_5AL_9F104EA30.1	Traes_5AL_9F104EA30.1	Traes_5AL_9F104EA30.1
-	-	-	Os03g0784400	-	-	-	-	-	-	-	-	-	-	2764682_5al	-	-	-	-	-	-	-	-	-	-	-	2764682_5al	-	-	WHE0841_C10_E19ZY	-	Traes_5AL_CABF44ED8.1	-
-	-	Bradi1g06570.1	-	Sb01g006110.1	-	-	-	-	-	-	1591235_5al	1591235_5al	-	-	1591235_5al	1591235_5al	-	-	-	-	-	-	-	-	1591235_5al	1591235_5al	-	-	-	Traes_5AL_5F1F165DB.1	Traes_5AL_5F1F165DB.1	Traes_5AL_5F1F165DB.1
-	-	Bradi1g06540.1	Os03g0784700	Sb01g006100.1	-	-	-	-	-	-	2783840_5al	2783840_5al;2802120_5al	2783840_5al	2802120_5al	2783840_5al	2802120_5al	-	-	-	-	-	-	-	-	2783840_5al	2802120_5al;2783840_5al	-	-	-	Traes_5AL_B0E91B780.1	Traes_5AL_B0E91B780.1	Traes_5AL_B0E91B780.1
-	-	-	Os03g0784800	-	-	-	-	-	-	-	-	-	-	2788729_5al;2732465_5al	-	-	-	-	-	-	-	-	-	-	-	2732465_5al;2788729_5al	-	-	WHE3574_D01_H02ZS	-	Traes_5AL_3B749B14E.1	-
-	-	Bradi1g06530.1	-	-	-	-	-	-	-	-	-	2788729_5al;2732465_5al	-	-	-	-	-	-	-	-	-	-	-	-	-	2732465_5al;2788729_5al	-	-	WHE3574_D01_H02ZS	Traes_5AL_3B749B14E.1	Traes_5AL_3B749B14E.1	Traes_5AL_3B749B14E.1
wsnp_JD_c29939_23694256_5A	178.88	-	-	-	-	-	-	-	-	-	-	-	-	-	-	-	-	-	-	-	-	-	-	-	-	-	-	-	-	-	-	-
wsnp_BG606780A_Td_2_1_5A	178.88	-	-	-	-	-	-	-	-	-	-	-	-	-	-	-	-	-	-	-	-	-	-	-	-	-	-	-	-	-	-	-
wsnp_Ku_c3973_7261765_5A	178.88	Bradi1g06520.1	-	-	-	-	-	-	-	2756573_5al	-	2756573_5al	-	-	-	-	-	-	-	-	-	-	-	-	-	2756573_5al	WHE3582_F07_L14ZS	WHE3582_F07_L14ZS	WHE1755-1758_P15_P15ZS;WHE3582_F07_L14ZS	Traes_5AL_5710E25DF.1	Traes_5AL_5710E25DF.1	Traes_5AL_5710E25DF.1
-	-	Bradi1g06510.1	Os03g0784900	Sb01g006060.1	-	-	-	-	-	-	-	861997_5al	-	861997_5al	-	861997_5al	-	-	-	-	-	-	-	-	-	861997_5al	-	-	-	Traes_5AL_0FCB94413.1	Traes_5AL_0FCB94413.1	Traes_5AL_0FCB94413.1
-	-	Bradi1g06480.1	-	-	-	-	-	-	-	-	-	2753442_5al	-	-	-	-	-	-	-	-	-	-	-	-	-	2753442_5al	-	-	-	Traes_5AL_443462665.1	Traes_5AL_443462665.1	Traes_5AL_443462665.1
-	-	-	Os03g0785300	-	-	-	-	-	-	-	-	-	-	2753442_5al	-	-	-	-	-	-	-	-	-	-	-	2753442_5al	-	-	-	-	Traes_5AL_443462665.1	-
-	-	-	-	Sb01g006040.1	-	-	-	-	-	-	-	-	-	-	-	2753442_5al	-	-	-	-	-	-	-	-	-	2753442_5al	-	-	-	-	Traes_5AL_443462665.1	-
-	-	Bradi1g06470.1	Os03g0785500	Sb01g006030.1	-	-	-	-	-	-	2655626_5al	2655626_5al	-	2655626_5al	-	2655626_5al	-	-	-	-	-	-	-	-	2655626_5al	2655626_5al	-	-	-	Traes_5AL_91B7023C7.1	Traes_5AL_91B7023C7.1	Traes_5AL_91B7023C7.1
-	-	-	-	Sb01g005960.1	-	-	-	-	-	-	-	-	-	-	-	2767057_5al	-	-	-	-	-	-	-	-	-	2767057_5al	-	-	-	-	Traes_5AL_BEFE736D1.1;Traes_5AL_C9486E4B1.1;Traes_5AL_E4C37F0BC.1	-
-	-	Bradi1g06410.1	-	-	-	-	-	-	-	-	-	1448547_5al	-	-	-	-	-	-	-	-	-	-	-	-	-	1448547_5al	-	-	-	Traes_5AL_6B841CDB8.1	Traes_5AL_6B841CDB8.1	Traes_5AL_6B841CDB8.1
-	-	Bradi1g06400.1	Os03g0786600	Sb01g005930.1	-	-	-	-	-	-	-	2671292_5al	-	2671292_5al	-	2671292_5al	-	-	-	-	-	-	-	-	-	2671292_5al	-	-	-	Traes_5AL_C04D47AD3.1	Traes_5AL_C04D47AD3.1	Traes_5AL_C04D47AD3.1
-	-	Bradi1g06387.1	Os03g0786800	Sb01g005920.1	-	-	-	-	-	-	-	1588785_5al	-	1588785_5al	1588785_5al	1588785_5al	-	-	-	-	-	-	-	-	1588785_5al	1588785_5al	-	WHE3591_A03_A05ZS	WHE3591_A03_A05ZS	Traes_5AL_C02B15DDD.1	Traes_5AL_C02B15DDD.1	Traes_5AL_C02B15DDD.1
-	-	Bradi1g06380.1	Os03g0786900	Sb01g005910.1	-	-	-	-	-	-	-	1354493_5al;1046189_5al;2737208_5al	2737208_5al	1354493_5al;1046189_5al;2737208_5al	2737208_5al	1354493_5al;2784842_5al;1046189_5al;2737208_5al	-	-	-	-	-	-	-	-	2737208_5al	2784842_5al;1354493_5al;2737208_5al;1046189_5al	-	WHE0987-0990_I23_I23ZT	WHE0987-0990_I23_I23ZS;WHE0987-0990_I23_I23ZT	Traes_5AL_DA29118ED.1	Traes_5AL_DA29118ED.1;Traes_5AL_42B7B5512.1	Traes_5AL_DA29118ED.1;Traes_5AL_42B7B5512.1
-	-	Bradi1g06360.1	Os03g0787100	Sb01g005890.1	-	-	-	-	-	-	-	2425594_5al	-	227395_5al	-	2425594_5al	-	-	-	-	-	-	-	-	-	227395_5al;2425594_5al	-	-	WHE2314_D05_G10ZS	-	Traes_5AL_B67D6B567.1;Traes_5AL_13D923D4A.1	Traes_5AL_13D923D4A.1
wsnp_Ex_c790_1554988_5A	179.56	-	-	-	-	-	-	-	2740169_5al	2740169_5al	-	-	-	-	-	-	-	-	-	-	-	-	-	-	2740169_5al	2740169_5al	-	-	-	Traes_5AL_99A1516C7.1	Traes_5AL_99A1516C7.1	Traes_5AL_99A1516C7.1
wsnp_Ex_c40019_47166796_5A	180.94	-	-	-	-	-	-	-	-	-	-	-	-	-	-	-	-	-	-	-	-	-	-	-	-	-	-	-	-	-	-	-
wsnp_Ex_c40019_47166716_5A	180.94	-	-	-	-	-	-	-	-	-	-	-	-	-	-	-	-	-	-	-	-	-	-	-	-	-	-	-	-	-	-	-
wsnp_Ex_c40019_47165575_5A	180.94	-	-	-	-	-	-	-	-	-	-	-	-	-	-	-	-	-	-	-	-	-	-	-	-	-	-	-	-	-	-	-
wsnp_Ex_c40019_47166980_5A	180.94	Bradi1g06310.1	Os03g0788300	-	-	-	-	-	2807611_5al	2807611_5al	-	2807611_5al	-	2807611_5al	-	-	-	-	-	-	-	-	-	-	2807611_5al	2807611_5al	-	-	-	Traes_5AL_6D71DD2B6.1	Traes_5AL_6D71DD2B6.1	Traes_5AL_6D71DD2B6.1
-	-	-	Os03g0788400	-	-	-	-	-	-	-	-	-	-	2807611_5al	-	-	-	-	-	-	-	-	-	-	-	2807611_5al	-	-	-	-	Traes_5AL_6D71DD2B6.1	-
-	-	Bradi1g06270.1	Os03g0789000	-	-	-	-	-	-	-	-	1001351_5al	-	2795279_5al	-	-	-	-	-	-	-	-	-	-	-	1001351_5al;2795279_5al	-	-	-	Traes_5AL_2C0D0BFE0.1	Traes_5AL_DEDF36AD2.1;Traes_5AL_4588BD7B6.1;Traes_5AL_2C0D0BFE0.1	Traes_5AL_4588BD7B6.1;Traes_5AL_2C0D0BFE0.1
-	-	-	-	Sb01g005820.1	-	-	-	-	-	-	-	-	-	-	-	2750356_5al	-	-	-	-	-	-	-	-	-	2750356_5al	-	-	-	-	Traes_5AL_E2A2D609E.1	Traes_5AL_E2A2D609E.1
-	-	Bradi1g06250.1	Os03g0789200	Sb01g005730.1	-	tplb0058k18	-	-	-	-	-	2804095_5al	-	2804095_5al	-	2804095_5al	-	-	-	2804095_5al	-	-	-	-	-	2804095_5al	-	-	-	Traes_5AL_62383442C.1	Traes_5AL_62383442C.1	Traes_5AL_62383442C.1
-	-	Bradi1g06230.1	Os03g0790600	Sb01g005710.1	-	-	-	-	-	-	-	2808273_5al	-	2808273_5al	-	2808273_5al	-	-	-	-	-	-	-	-	-	2808273_5al	-	-	-	Traes_5AL_59A1CEB28.1	Traes_5AL_59A1CEB28.1	Traes_5AL_59A1CEB28.1
-	-	-	-	Sb01g005670.1	-	-	-	-	-	-	-	-	-	-	-	2729596_5al;2744017_5al;2629524_5al;381004_5al;2799305_5al;853344_5al;1411571_5al;324727_5al;1342164_5al;1798830_5al	-	-	-	-	-	-	-	-	-	324727_5al;853344_5al;2744017_5al;381004_5al;1342164_5al;2629524_5al;1798830_5al;2799305_5al;1411571_5al;2729596_5al	-	-	-	-	Traes_5AL_41CE36BAE.1;Traes_5AL_A93BB9122.1;Traes_5AL_D7ED462E4.1;Traes_5AL_ED52D0D18.1;Traes_5AL_1CA8B0CF3.1;Traes_5AL_ECEA49B17.1;Traes_5AL_2EA9542B4.1;Traes_5AL_B81181BDA.1;Traes_5AL_F9E37F82B.1	-
-	-	-	Os03g0790700	-	-	-	-	-	-	-	-	-	-	2729596_5al;2629524_5al	-	-	-	-	-	-	-	-	-	-	-	2629524_5al;2729596_5al	-	-	-	Traes_5AL_F9E37F82B.1	Traes_5AL_ECEA49B17.1;Traes_5AL_F9E37F82B.1	Traes_5AL_F9E37F82B.1
-	-	Bradi1g06200.1	Os03g0790900	Sb01g005650.1	-	-	-	-	-	-	-	2729596_5al;2629524_5al;618317_5al;1411571_5al;2690205_5al;324727_5al;517441_5al;1342164_5al;1798830_5al	-	2742436_5al;2744017_5al;381004_5al;2799305_5al;853344_5al;1411571_5al;324727_5al;1342164_5al;1798830_5al	-	2683329_5al;618317_5al;43325_5al;1260412_5al;2690205_5al;517441_5al	-	-	-	-	-	-	-	-	-	324727_5al;2690205_5al;853344_5al;2744017_5al;618317_5al;2742436_5al;1260412_5al;381004_5al;2683329_5al;43325_5al;1342164_5al;2629524_5al;517441_5al;2799305_5al;1798830_5al;1411571_5al;2729596_5al	-	-	-	Traes_5AL_2EA9542B4.1	Traes_5AL_41CE36BAE.1;Traes_5AL_CAA4B5F05.1;Traes_5AL_A93BB9122.1;Traes_5AL_D7ED462E4.1;Traes_5AL_E23E4F6DC.1;Traes_5AL_ED52D0D18.1;Traes_5AL_4BC770677.1;Traes_5AL_E431A9606.1;Traes_5AL_1CA8B0CF3.1;Traes_5AL_ECEA49B17.1;Traes_5AL_B118204A1.1;Traes_5AL_2EA9542B4.1;Traes_5AL_B81181BDA.1;Traes_5AL_F9E37F82B.1	Traes_5AL_E431A9606.1;Traes_5AL_B118204A1.1;Traes_5AL_E23E4F6DC.1;Traes_5AL_4BC770677.1;Traes_5AL_2EA9542B4.1;Traes_5AL_CAA4B5F05.1
-	-	Bradi1g06177.1	-	-	-	-	-	-	-	-	-	381004_5al	-	-	-	-	-	-	-	-	-	-	-	-	-	381004_5al	-	-	-	-	Traes_5AL_ED52D0D18.1	-
-	-	Bradi1g06160.1	-	-	-	-	-	-	-	-	-	2744017_5al;2799305_5al;853344_5al	-	-	-	-	-	-	-	-	-	-	-	-	-	853344_5al;2744017_5al;2799305_5al	-	-	-	-	Traes_5AL_A93BB9122.1;Traes_5AL_D7ED462E4.1;Traes_5AL_2EA9542B4.1	-
-	-	Bradi1g06130.1	-	-	-	-	-	-	-	-	-	2745727_5al	-	-	-	-	-	-	-	-	-	-	-	-	-	2745727_5al	-	-	-	-	-	-
-	-	-	-	Sb01g005540.1	-	-	-	-	-	-	-	-	-	-	-	2745727_5al	-	-	-	-	-	-	-	-	-	2745727_5al	-	-	-	-	-	-
-	-	Bradi1g06110.1	Os03g0791500	Sb01g005550.1	-	-	-	-	-	-	-	2689819_5al	2689819_5al	2689819_5al	-	2689819_5al	-	-	-	-	-	-	-	-	2689819_5al	2689819_5al	-	WHE1124_H06_P12ZS	WHE1124_H06_P12ZS	Traes_5AL_16AC4638F.1	Traes_5AL_16AC4638F.1	Traes_5AL_16AC4638F.1
-	-	Bradi1g06100.1	Os03g0791700	Sb01g005560.1	-	tplb0003j23	-	-	-	-	-	2682217_5al	-	2682217_5al	-	2682217_5al	-	-	-	2136071_5al;2682217_5al	-	-	-	-	-	2682217_5al;2136071_5al	-	-	WHE3512_B10_D20ZS	Traes_5AL_F20BA414F.1	Traes_5AL_F20BA414F.1;Traes_5AL_9837AA11A.1	Traes_5AL_F20BA414F.1
-	-	-	Os03g0791800	Sb01g005570.1	-	-	-	-	-	-	-	-	-	2136071_5al	-	2136071_5al	-	-	-	-	-	-	-	-	-	2136071_5al	-	-	WHE3512_B10_D20ZS	-	Traes_5AL_9837AA11A.1	-
-	-	Bradi1g06080.1	Os03g0792400	Sb01g005580.1	-	RFL_Contig2819	-	-	-	-	-	2809509_5al	-	2809509_5al	-	2809509_5al	-	-	2809509_5al	2809509_5al	-	-	-	-	2809509_5al	2809509_5al	-	1858_B10_D20Z5S_077	1858_B10_D20Z5S_077	Traes_5AL_3C4AACD91.1	Traes_5AL_3C4AACD91.1	Traes_5AL_3C4AACD91.1
-	-	Bradi1g06070.1	Os03g0792500	Sb01g005590.1	-	RFL_Contig4003	-	-	-	-	-	2748613_5al	-	2748613_5al	-	2748613_5al	-	-	2748613_5al	2748613_5al	-	-	-	-	2748613_5al	2748613_5al	-	-	-	Traes_5AL_FDB0653DE.1	Traes_5AL_3D95B5CF2.1;Traes_5AL_FDB0653DE.1	Traes_5AL_FDB0653DE.1
-	-	Bradi1g06060.1	Os03g0792600	Sb01g005600.1	-	-	-	-	-	-	-	2748613_5al	-	2748613_5al	-	2748613_5al	-	-	-	-	-	-	-	-	-	2748613_5al	-	-	-	Traes_5AL_3D95B5CF2.1	Traes_5AL_3D95B5CF2.1;Traes_5AL_FDB0653DE.1	Traes_5AL_3D95B5CF2.1
-	-	Bradi1g06040.1	Os03g0792900	-	-	RFL_Contig524	-	-	-	-	2670044_5al	2670044_5al	2670044_5al	2670044_5al	-	-	-	-	2670044_5al	2670044_5al	-	-	-	-	2670044_5al	2670044_5al	-	-	-	Traes_5AL_8309AC091.1	Traes_5AL_8309AC091.1	Traes_5AL_8309AC091.1
-	-	Bradi1g06010.1	-	-	-	-	-	-	-	-	-	2801189_5al	-	-	-	-	-	-	-	-	-	-	-	-	-	2801189_5al	-	-	-	-	Traes_5AL_CFBF2CACE.1	Traes_5AL_CFBF2CACE.1
-	-	Bradi1g05990.1	-	-	-	-	-	-	-	-	-	2784649_5al	-	-	-	-	-	-	-	-	-	-	-	-	-	2784649_5al	-	-	-	-	-	-
-	-	Bradi1g05970.1	-	Sb01g005500.1	-	-	-	-	-	-	2784404_5al	2780776_5al	-	-	-	2784404_5al;2780776_5al	-	-	-	-	-	-	-	-	2784404_5al	2784404_5al;2780776_5al	-	WHE1659-1662_K08_K08ZS	WHE1659-1662_K08_K08ZS;WHE3355_A09_A17ZS	Traes_5AL_A6A7D46EA.1	Traes_5AL_A6A7D46EA.1;Traes_5AL_8F1024653.1	Traes_5AL_A6A7D46EA.1;Traes_5AL_8F1024653.1
-	-	Bradi1g05950.1	Os03g0793500	Sb01g005460.1	-	-	tplb0009b08	-	-	-	-	1720151_5al;2708890_5al	-	1720151_5al;2786766_5al;1943275_5al	-	1720151_5al;2786766_5al;2708890_5al	-	-	-	-	-	2708890_5al	-	-	-	2708890_5al;2786766_5al;1943275_5al;1720151_5al	-	-	-	Traes_5AL_F067E067A.1	Traes_5AL_F067E067A.1;Traes_5AL_95B84821C.1	Traes_5AL_F067E067A.1
-	-	Bradi1g05930.1	-	-	-	-	-	-	-	-	-	2786766_5al	-	-	-	-	-	-	-	-	-	-	-	-	-	2786766_5al	-	-	-	-	Traes_5AL_95B84821C.1	-
wsnp_Ex_c1943_3663067_5A	182.32	-	-	-	-	-	-	-	-	-	-	-	-	-	-	-	-	-	-	-	-	-	-	-	-	-	-	-	-	Traes_5AL_8CF40DDC7.1	-	Traes_5AL_8CF40DDC7.1
wsnp_Ku_c42416_50159250_5A	182.32	-	-	-	-	-	-	-	-	-	-	-	-	-	-	-	-	-	-	-	-	-	-	-	-	-	-	-	-	-	-	-
wsnp_CAP11_c1506_840938_5A	182.32	-	-	-	-	-	-	-	-	-	-	-	-	-	-	-	-	-	-	-	-	-	-	-	-	-	-	-	-	-	-	-
wsnp_BG607308A_Ta_2_1_5A	182.32	-	-	-	-	-	-	-	-	-	-	-	-	-	-	-	-	-	-	-	-	-	-	-	-	-	-	-	-	-	-	-
wsnp_CAP11_c1506_840951_5A	182.32	-	-	-	RFL_Contig4791	-	-	-	2742593_5al	2742593_5al	-	-	-	-	-	-	-	2767057_5al;2742593_5al	-	-	-	-	-	-	2742593_5al	2767057_5al;2742593_5al	-	-	-	-	Traes_5AL_BEFE736D1.1;Traes_5AL_C9486E4B1.1;Traes_5AL_E4C37F0BC.1	-
wsnp_Ku_c42416_50159402_5A	182.32	-	-	-	RFL_Contig5413	-	-	-	-	-	-	-	-	-	-	-	-	-	-	-	-	-	-	-	-	-	WHE2952_A10_A20ZT	WHE2952_A10_A20ZT	WHE2952_A10_A20ZT	-	-	-
wsnp_BG607308A_Ta_2_2_5A	182.32	-	-	-	-	-	-	-	-	-	-	-	-	-	-	-	-	-	-	-	-	-	-	-	-	-	-	-	-	-	-	-
wsnp_Ex_c3772_6866645_5A	183.42	Bradi1g05920.1	Os03g0793600	Sb01g005450.1	-	-	-	-	2794311_5al	2794311_5al	2794311_5al	2794311_5al	2794311_5al	2794311_5al	-	2794311_5al	-	-	-	-	-	-	-	-	2794311_5al	2794311_5al	-	-	-	Traes_5AL_DAB5995D7.1	Traes_5AL_DAB5995D7.1	Traes_5AL_DAB5995D7.1
-	-	Bradi1g05900.1	-	-	-	-	-	-	-	-	-	2809010_5al	-	-	-	-	-	-	-	-	-	-	-	-	-	2809010_5al	-	-	-	-	-	-
-	-	Bradi1g05890.1	-	-	-	-	-	-	-	-	-	2779614_5al	-	-	-	-	-	-	-	-	-	-	-	-	-	2779614_5al	-	-	-	Traes_5AL_477A14FEE.1	Traes_5AL_30E203667.1;Traes_5AL_477A14FEE.1	Traes_5AL_477A14FEE.1
-	-	Bradi1g05850.1	Os03g0793800	Sb01g005430.1	-	-	-	-	-	-	-	2812638_5al	-	2812638_5al;528879_5al	-	2812638_5al;528879_5al	-	-	-	-	-	-	-	-	-	528879_5al;2812638_5al	-	-	-	Traes_5AL_AFC4A8B99.1	Traes_5AL_AFC4A8B99.1	Traes_5AL_AFC4A8B99.1
-	-	Bradi1g05810.1	-	-	-	-	-	-	-	-	-	2729930_5al;1018467_5al	-	-	-	-	-	-	-	-	-	-	-	-	-	2729930_5al;1018467_5al	-	-	WHE4108_B11_D22ZS	Traes_5AL_72C628787.1	-	Traes_5AL_72C628787.1
-	-	Bradi1g05806.1	-	-	-	-	-	-	-	-	-	346754_5al	-	-	-	-	-	-	-	-	-	-	-	-	-	346754_5al	-	-	-	-	-	-
-	-	Bradi1g05803.1	-	-	-	-	-	-	-	-	-	2764386_5al;2760857_5al	-	-	-	-	-	-	-	-	-	-	-	-	-	2764386_5al;2760857_5al	-	-	WHE0280_E08_I16ZS	Traes_5AL_262C704651.1	Traes_5AL_262C704651.1;Traes_5AL_FC7CE86B6.1;Traes_5AL_262C70465.1;Traes_5AL_6CD571A59.1;Traes_5AL_568959636.1	Traes_5AL_FC7CE86B6.1;Traes_5AL_6CD571A59.1;Traes_5AL_568959636.1;Traes_5AL_262C704651.1;Traes_5AL_262C70465.1
-	-	Bradi1g05780.1	-	-	-	-	-	-	-	-	-	2756882_5al	-	-	-	-	-	-	-	-	-	-	-	-	-	2756882_5al	-	-	-	-	Traes_5AL_C73AABB62.1;Traes_5AL_0EF508307.1;Traes_5AL_89356C218.1	Traes_5AL_C73AABB62.1;Traes_5AL_89356C218.1;Traes_5AL_0EF508307.1
-	-	Bradi1g05770.1	-	-	-	-	-	-	-	-	-	2809997_5al;2748177_5al;2807289_5al	-	-	-	-	-	-	-	-	-	-	-	-	-	2809997_5al;2748177_5al;2807289_5al	-	-	-	Traes_5AL_BEBCB4723.1	Traes_5AL_77C8E7026.1;Traes_5AL_5320E59A6.1;Traes_5AL_BEBCB4723.1;Traes_5AL_148233785.1	Traes_5AL_77C8E7026.1;Traes_5AL_BEBCB4723.1;Traes_5AL_5320E59A6.1;Traes_5AL_148233785.1
-	-	Bradi1g05757.1	-	-	-	-	-	-	-	-	-	2807503_5al;2747396_5al;2741308_5al	-	-	-	-	-	-	-	-	-	-	-	-	-	2741308_5al;2747396_5al;2807503_5al	-	-	WHE0954_E06_J12ZT	Traes_5AL_EEB8BBB6B.1	Traes_5AL_FAF0D3449.1;Traes_5AL_4E621A250.1;Traes_5AL_43C7643F71.1;Traes_5AL_94E56D120.1;Traes_5AL_8DB7678BC.1;Traes_5AL_4B3B4FE8F.1;Traes_5AL_C85D0067A.1;Traes_5AL_EEB8BBB6B.1;Traes_5AL_A236850A1.1	Traes_5AL_EEB8BBB6B.1
-	-	Bradi1g05758.1	-	-	-	-	-	-	-	-	-	2741308_5al;2753457_5al	-	-	-	-	-	-	-	-	-	-	-	-	-	2741308_5al;2753457_5al	-	-	-	Traes_5AL_A11163BB8.1	Traes_5AL_FAF0D3449.1;Traes_5AL_4E621A250.1;Traes_5AL_43C7643F71.1;Traes_5AL_94E56D120.1;Traes_5AL_8DB7678BC.1;Traes_5AL_C85D0067A.1;Traes_5AL_4B3B4FE8F.1;Traes_5AL_EEB8BBB6B.1;Traes_5AL_C85D0067A1.1;Traes_5AL_FAF0D34491.1;Traes_5AL_43C7643F7.1;Traes_5AL_29DCB1404.1;Traes_5AL_94E56D1201.1;Traes_5AL_A11163BB8.1;Traes_5AL_8DB7678BC1.1	Traes_5AL_A11163BB8.1
-	-	Bradi1g05756.1	-	-	-	-	-	-	-	-	-	2810992_5al;2807243_5al;2791392_5al;2752398_5al	-	-	-	-	-	-	-	-	-	-	-	-	-	2791392_5al;2810992_5al;2807243_5al;2752398_5al	-	-	WHE4122_E12_I24ZS	Traes_5AL_3A92B17F0.1	Traes_5AL_CA9083747.1;Traes_5AL_DF3D82D2B.1;Traes_5AL_DF44499A6.1;Traes_5AL_3A92B17F0.1	Traes_5AL_DF3D82D2B.1;Traes_5AL_DF44499A6.1;Traes_5AL_CA9083747.1;Traes_5AL_3A92B17F0.1
-	-	Bradi1g05754.1	-	-	-	-	-	-	-	-	-	2741308_5al;2753457_5al	-	-	-	-	-	-	-	-	-	-	-	-	-	2741308_5al;2753457_5al	-	-	-	-	Traes_5AL_FAF0D3449.1;Traes_5AL_4E621A250.1;Traes_5AL_43C7643F71.1;Traes_5AL_94E56D120.1;Traes_5AL_8DB7678BC.1;Traes_5AL_C85D0067A.1;Traes_5AL_4B3B4FE8F.1;Traes_5AL_EEB8BBB6B.1;Traes_5AL_C85D0067A1.1;Traes_5AL_FAF0D34491.1;Traes_5AL_43C7643F7.1;Traes_5AL_29DCB1404.1;Traes_5AL_94E56D1201.1;Traes_5AL_A11163BB8.1;Traes_5AL_8DB7678BC1.1	-
-	-	Bradi1g05750.1	-	-	-	-	-	-	-	-	-	2769445_5al	-	-	-	-	-	-	-	-	-	-	-	-	-	2769445_5al	-	-	-	-	Traes_5AL_DE7F2F416.1	Traes_5AL_DE7F2F416.1
-	-	Bradi1g05740.1	-	-	-	-	-	-	-	-	-	2741308_5al;2803989_5al;2805539_5al	-	-	-	-	-	-	-	-	-	-	-	-	-	2805539_5al;2803989_5al;2741308_5al	-	-	-	-	Traes_5AL_FAF0D3449.1;Traes_5AL_4E621A250.1;Traes_5AL_43C7643F71.1;Traes_5AL_94E56D120.1;Traes_5AL_8DB7678BC.1;Traes_5AL_C85D0067A.1;Traes_5AL_4B3B4FE8F.1;Traes_5AL_EEB8BBB6B.1	-
-	-	Bradi1g05720.1	-	-	-	-	-	-	-	-	-	1406269_5al;2679897_5al	-	-	-	-	-	-	-	-	-	-	-	-	-	2679897_5al;1406269_5al	-	-	-	-	-	-
-	-	Bradi1g05710.1	-	-	-	-	-	-	-	-	-	2285303_5al	-	-	-	-	-	-	-	-	-	-	-	-	-	2285303_5al	-	-	-	-	-	-
-	-	Bradi1g05680.1	Os03g0794500	Sb01g005370.1	-	-	-	-	-	-	-	2767271_5al	-	2767271_5al;2744104_5al	-	2767271_5al;2744104_5al	-	-	-	-	-	-	-	-	-	2767271_5al;2744104_5al	-	-	WHE0957_F02_L03ZS	Traes_5AL_1DD952467.1	Traes_5AL_1DD952467.1	Traes_5AL_1DD952467.1
-	-	-	Os03g0794700	-	-	-	-	-	-	-	-	-	-	2780329_5al;2732873_5al	-	-	-	-	-	-	-	-	-	-	-	2732873_5al;2780329_5al	-	-	-	-	Traes_5AL_EDE003529.1	Traes_5AL_EDE003529.1
wsnp_Ex_c2526_4715978_5A	183.92	Bradi1g05660.1	Os03g0794800	Sb01g005340.1	-	-	-	-	-	1865521_5al;2734524_5al;1274609_5al	-	1173692_5al;1865521_5al;2734524_5al	-	1173692_5al;1865521_5al;2734524_5al	-	1173692_5al;1865521_5al;2734524_5al	-	-	-	-	-	-	-	-	-	1865521_5al;1274609_5al;1173692_5al;2734524_5al	WHE3359_C08_E15ZS	WHE3359_C08_E15ZS	WHE3359_C08_E15ZS;0570_F04_L08ZT5_031	Traes_5AL_50C8CFDA7.1	Traes_5AL_75D322EBE.1;Traes_5AL_6159CD518.1;Traes_5AL_50C8CFDA7.1	Traes_5AL_75D322EBE.1;Traes_5AL_50C8CFDA7.1;Traes_5AL_6159CD518.1
-	-	Bradi1g05640.1	-	-	-	-	-	-	-	-	-	2806945_5al	-	-	-	-	-	-	-	-	-	-	-	-	-	2806945_5al	-	-	-	-	-	-
-	-	Bradi1g05630.1	Os03g0795000	Sb01g005330.1	-	-	-	-	-	-	-	2675314_5al	-	2736066_5al;2675314_5al	-	2736066_5al;2675314_5al	-	-	-	-	-	-	-	-	-	2675314_5al;2736066_5al	-	-	-	Traes_5AL_F987C19D5.1	Traes_5AL_F987C19D5.1	Traes_5AL_F987C19D5.1
-	-	Bradi1g05610.1	Os03g0795200	Sb01g005310.1	-	-	-	-	-	-	-	2763495_5al	-	2763495_5al	-	2763495_5al	-	-	-	-	-	-	-	-	-	2763495_5al	-	-	-	Traes_5AL_A310D5FA2.1	Traes_5AL_A310D5FA2.1	Traes_5AL_A310D5FA2.1
-	-	Bradi1g05600.1	Os03g0795300	Sb01g005300.1	-	-	-	-	-	-	-	2004170_5al;343725_5al	-	2004170_5al;343725_5al	-	2004170_5al;343725_5al	-	-	-	-	-	-	-	-	-	343725_5al;2004170_5al	-	-	WHE0328_H07_P14ZS;WHE4163_A03_A05ZS	Traes_5AL_820518D2D.1	Traes_5AL_820518D2D.1;Traes_5AL_8441C6E2B.1	Traes_5AL_820518D2D.1;Traes_5AL_8441C6E2B.1
-	-	Bradi1g05590.1	Os03g0795400	Sb01g005290.1	-	-	-	-	-	-	2686684_5al	2686684_5al;2736893_5al;1948677_5al	2686684_5al	2686684_5al;2736893_5al;1948677_5al	2686684_5al	2686684_5al;2736893_5al	-	-	-	-	-	-	-	-	2686684_5al	1948677_5al;2686684_5al;2736893_5al	-	-	-	Traes_5AL_5067926AD.1	Traes_5AL_CF772BD38.1;Traes_5AL_5067926AD.1;Traes_5AL_B4DB58006.1	Traes_5AL_B4DB58006.1;Traes_5AL_CF772BD38.1;Traes_5AL_5067926AD.1
-	-	-	-	Sb01g005280.1	-	-	-	-	-	-	-	-	-	-	-	353991_5al	-	-	-	-	-	-	-	-	-	353991_5al	-	-	-	-	Traes_5AL_A50F957AD.1	-
-	-	Bradi1g05570.1	Os03g0795600	Sb01g005270.1	-	-	-	-	-	-	-	2760754_5al;353991_5al	353991_5al	353991_5al	-	353991_5al	-	-	-	-	-	-	-	-	353991_5al	353991_5al;2760754_5al	-	-	-	-	Traes_5AL_A50F957AD.1;Traes_5AL_07EC7A789.1;Traes_5AL_0A430EF35.1	-
-	-	Bradi1g05560.1	Os03g0795800	Sb01g005260.1	-	-	-	-	-	-	-	2760754_5al	-	2760754_5al	-	2760754_5al	-	-	-	-	-	-	-	-	-	2760754_5al	-	-	-	Traes_5AL_07EC7A789.1	Traes_5AL_07EC7A789.1;Traes_5AL_0A430EF35.1	Traes_5AL_07EC7A789.1
-	-	Bradi1g05550.1	Os03g0795900	Sb01g005250.1	-	-	-	-	-	-	683544_5al	683544_5al	-	683544_5al	-	683544_5al	-	-	-	-	-	-	-	-	683544_5al	683544_5al	-	-	-	Traes_5AL_16AD8DEEC.1	Traes_5AL_16AD8DEEC.1	Traes_5AL_16AD8DEEC.1
-	-	Bradi1g05540.1	Os03g0796000	Sb01g005240.1	-	-	-	-	-	-	-	2790690_5al;2800470_5al	2790690_5al	2800470_5al	-	2102481_5al	-	-	-	-	-	-	-	-	2790690_5al	2790690_5al;2102481_5al;2800470_5al	-	-	WHE0964_C03_E06ZS	-	Traes_5AL_D0019AA20.1;Traes_5AL_31F3633C11.1;Traes_5AL_E9AC6E437.1	-
-	-	Bradi1g05520.1	-	-	-	-	-	-	-	-	-	2809846_5al;2753190_5al	-	-	-	-	-	-	-	-	-	-	-	-	-	2809846_5al;2753190_5al	-	-	-	Traes_5AL_D7A6A6ED9.1	-	Traes_5AL_D7A6A6ED9.1
-	-	Bradi1g05510.1	-	-	-	-	-	-	-	-	-	2691246_5al	-	-	-	-	-	-	-	-	-	-	-	-	-	2691246_5al	-	-	-	Traes_5AL_095ACC542.1	Traes_5AL_095ACC542.1	Traes_5AL_095ACC542.1
-	-	Bradi1g05490.1	-	Sb01g005180.1	-	-	-	-	-	-	-	2741360_5al	-	-	-	2741360_5al;1744178_5al	-	-	-	-	-	-	-	-	-	1744178_5al;2741360_5al	-	-	WHE2814_A07_A14ZS	Traes_5AL_44E554884.1	Traes_5AL_271B17F29.1;Traes_5AL_04D3E97F0.1;Traes_5AL_44E554884.1	Traes_5AL_271B17F29.1;Traes_5AL_44E554884.1
-	-	-	Os03g0796800	-	-	-	-	-	-	-	-	-	-	2756242_5al	-	-	-	-	-	-	-	-	-	-	-	2756242_5al	-	-	-	-	Traes_5AL_B6C15EEB1.1	Traes_5AL_B6C15EEB1.1
-	-	Bradi1g05480.1	Os03g0796900	Sb01g005170.1	-	-	-	-	-	-	-	2741360_5al	-	2741360_5al	-	2741360_5al	-	-	-	-	-	-	-	-	-	2741360_5al	-	-	WHE2814_A07_A14ZS	Traes_5AL_04D3E97F0.1	Traes_5AL_04D3E97F0.1;Traes_5AL_44E554884.1	Traes_5AL_04D3E97F0.1
-	-	Bradi1g05467.1	Os03g0797000	-	-	-	-	-	-	-	-	2580344_5al	-	2801238_5al;2800287_5al	-	-	-	-	-	-	-	-	-	-	-	2580344_5al;2801238_5al;2800287_5al	-	-	-	Traes_5AL_34F87C6CD.1	-	Traes_5AL_34F87C6CD.1
-	-	-	-	Sb01g005150.1	-	-	-	-	-	-	-	-	-	-	-	2734926_5al;1126042_5al;2800287_5al	-	-	-	-	-	-	-	-	-	1126042_5al;2800287_5al;2734926_5al	-	-	-	-	Traes_5AL_E3D3E2A1E.1	-
-	-	-	Os03g0797400	Sb01g005140.1	-	-	-	-	-	-	-	-	-	2734926_5al;2801238_5al;2113502_5al;2580344_5al;1456261_5al	-	2801238_5al;2113502_5al;1456261_5al	-	-	-	-	-	-	-	-	-	2113502_5al;1456261_5al;2580344_5al;2801238_5al;2734926_5al	-	-	-	-	Traes_5AL_7A1B361C9.1;Traes_5AL_E3D3E2A1E.1	-
-	-	Bradi1g05450.1	-	-	-	tplb0009a03	-	-	-	-	-	2734926_5al;2801238_5al;1456261_5al	-	-	-	-	-	-	1456261_5al	1456261_5al	-	-	-	-	1456261_5al	1456261_5al;2801238_5al;2734926_5al	-	-	-	-	Traes_5AL_7A1B361C9.1;Traes_5AL_E3D3E2A1E.1	-
-	-	Bradi1g05430.2	-	Sb01g005130.1	-	-	-	-	-	-	-	2796056_5al	-	-	-	2796056_5al	-	-	-	-	-	-	-	-	-	2796056_5al	-	-	-	Traes_5AL_F6FD8FEFF.1	Traes_5AL_F6FD8FEFF.1	Traes_5AL_F6FD8FEFF.1
-	-	Bradi1g05420.1	Os03g0797700	Sb01g005120.1	-	-	-	-	-	-	2802820_5al	2802820_5al	2802820_5al	2802820_5al	2802820_5al	2802820_5al	-	-	-	-	-	-	-	-	2802820_5al	2802820_5al	-	WHE0987-0990_A01_A01ZS	WHE0987-0990_A01_A01ZS	Traes_5AL_844FC3AFB.1	Traes_5AL_844FC3AFB.1;Traes_5AL_B7F55FB76.1	Traes_5AL_844FC3AFB.1;Traes_5AL_B7F55FB76.1
-	-	Bradi1g05390.1	-	-	-	-	-	-	-	-	-	1739734_5al	-	-	-	-	-	-	-	-	-	-	-	-	-	1739734_5al	-	-	-	Traes_5AL_AC98088C1.1	-	-
-	-	Bradi1g05380.1	Os03g0798300	Sb01g005084.1	-	-	-	-	-	-	-	2805507_5al;2806152_5al;2702836_5al;2762848_5al;2672180_5al;2706768_5al;2773901_5al;2436014_5al	-	2706768_5al	-	2806152_5al;2762848_5al;2773901_5al;2811829_5al	-	-	-	-	-	-	-	-	-	2672180_5al;2811829_5al;2806152_5al;2805507_5al;2706768_5al;2773901_5al;2702836_5al;2436014_5al;2762848_5al	-	-	-	Traes_5AL_9B94E510A.1	Traes_5AL_9B94E510A.1;Traes_5AL_153CDE41D.1;Traes_5AL_C19D8FFA3.1	Traes_5AL_C19D8FFA3.1;Traes_5AL_9B94E510A.1;Traes_5AL_153CDE41D.1
-	-	-	Os03g0798600	Sb01g005020.1	-	-	-	-	-	-	-	-	-	2734204_5al	-	2734204_5al	-	-	-	-	-	-	-	-	-	2734204_5al	-	-	WHE2996_G01_M02ZS	-	Traes_5AL_26F7FCCFC.1	-
-	-	Bradi1g05350.1	-	-	-	-	-	-	-	-	-	32991_5al	-	-	-	-	-	-	-	-	-	-	-	-	-	32991_5al	-	-	-	-	Traes_5AL_6F7D1D441.1	-
-	-	Bradi1g05340.1	-	-	-	-	-	-	-	-	2734204_5al	2734204_5al	-	-	-	-	-	-	-	-	-	-	-	-	2734204_5al	2734204_5al	-	WHE2996_G01_M02ZS	WHE2996_G01_M02ZS	Traes_5AL_26F7FCCFC.1	Traes_5AL_26F7FCCFC.1	Traes_5AL_26F7FCCFC.1
-	-	Bradi1g05320.1	Os03g0799100	Sb01g005000.1	-	-	-	-	-	-	-	1181641_5al	1181641_5al	1181641_5al	1181641_5al	1181641_5al	-	-	-	-	-	-	-	-	1181641_5al	1181641_5al	-	WHE0834_E05_I10ZS	WHE0834_E05_I10ZS	Traes_5AL_64C39D875.1	Traes_5AL_64C39D875.1	Traes_5AL_64C39D875.1
-	-	Bradi1g05260.1	Os03g0799500	Sb01g004970.1	-	-	-	-	-	-	-	361545_5al	-	361545_5al	-	361545_5al	-	-	-	-	-	-	-	-	-	361545_5al	-	-	00090015007.G01_01070720DW	Traes_5AL_8590520FF.1	Traes_5AL_8590520FF.1	Traes_5AL_8590520FF.1
-	-	Bradi1g05240.1	Os03g0799700	Sb01g004960.1	-	RFL_Contig5764	-	-	-	-	2376817_5al	2376817_5al	-	2376817_5al	-	2376817_5al	-	-	2376817_5al	2376817_5al	-	-	-	-	2376817_5al	2376817_5al	-	-	-	Traes_5AL_F0A8C7FE0.1	Traes_5AL_F0A8C7FE0.1	Traes_5AL_F0A8C7FE0.1
-	-	-	Os03g0799900	-	-	-	-	-	-	-	-	-	-	1594861_5al	-	-	-	-	-	-	-	-	-	-	-	1594861_5al	-	-	-	-	Traes_5AL_E03DE67E2.1;Traes_5AL_2667FBA9D.1	Traes_5AL_2667FBA9D.1;Traes_5AL_E03DE67E2.1
-	-	Bradi1g05170.1	Os03g0800100	Sb01g004930.1	-	-	-	-	-	-	-	2789791_5al	-	2789791_5al	2789791_5al	2789791_5al	-	-	-	-	-	-	-	-	2789791_5al	2789791_5al	-	WHE2954_D07_H14ZT	WHE2954_D07_H14ZT	Traes_5AL_405C44E90.1	Traes_5AL_405C44E90.1;Traes_5AL_500FF0B72.1	Traes_5AL_405C44E90.1
-	-	-	Os03g0800200	Sb01g004920.1	-	-	-	-	-	-	-	-	-	2809256_5al;2748163_5al;2789791_5al	-	2809257_5al	-	-	-	-	-	-	-	-	-	2809257_5al;2789791_5al;2809256_5al;2748163_5al	-	-	WHE2321_H12_O23ZS;WHE2954_D07_H14ZT	-	Traes_5AL_C9236F111.1;Traes_5AL_500FF0B72.1;Traes_5AL_405C44E90.1;Traes_5AL_F7F74B313.1;Traes_5AL_481F73E59.1;Traes_5AL_60D577E34.1	Traes_5AL_C9236F111.1;Traes_5AL_481F73E59.1;Traes_5AL_60D577E34.1;Traes_5AL_F7F74B313.1
-	-	-	Os03g0800400	-	-	-	-	-	-	-	-	-	-	2451085_5al	-	-	-	-	-	-	-	-	-	-	-	2451085_5al	-	-	-	-	-	-
-	-	-	-	Sb01g004895.1	-	-	-	-	-	-	-	-	-	-	-	2773979_5al	-	-	-	-	-	-	-	-	-	2773979_5al	-	-	WHE2321_H12_O23ZS	-	-	-
-	-	Bradi1g05156.1	Os03g0800500	Sb01g004870.1	-	-	-	-	-	-	-	2809517_5al	-	2809517_5al;2798135_5al	-	2809517_5al;2798135_5al	-	-	-	-	-	-	-	-	-	2798135_5al;2809517_5al	-	-	-	Traes_5AL_3922157E31.1	Traes_5AL_3922157E31.1	Traes_5AL_3922157E31.1
-	-	Bradi1g05150.2	Os03g0800700	Sb01g004860.1	-	-	-	-	-	-	-	2809517_5al;2803096_5al;2352467_5al	-	2809517_5al;2803096_5al;2352467_5al	-	2809517_5al;2803096_5al;2352467_5al	-	-	-	-	-	-	-	-	-	2809517_5al;2803096_5al;2352467_5al	-	-	-	-	-	-
-	-	-	-	Sb01g004850.1	-	-	-	-	-	-	-	-	-	-	-	2806991_5al	-	-	-	-	-	-	-	-	-	2806991_5al	-	-	WHE2459_H10_O19ZS	-	Traes_5AL_CA63FD86D.1	Traes_5AL_CA63FD86D.1
-	-	Bradi1g05122.1	Os03g0801600	Sb01g004840.1	-	-	-	-	-	-	-	2788329_5al;2782620_5al	-	2788329_5al;2782620_5al;941218_5al	-	2788329_5al;2782620_5al;941218_5al	-	-	-	-	-	-	-	-	-	2788329_5al;2782620_5al;941218_5al	-	-	WHE0764_G06_M12ZS;WHE2824_C07_F14ZS	Traes_5AL_2F73526A2.1	Traes_5AL_4964F4B8F.1;Traes_5AL_2F73526A2.1	Traes_5AL_4964F4B8F.1;Traes_5AL_2F73526A2.1
-	-	Bradi1g05116.1	Os03g0801700	-	-	tplb0043g09	-	-	-	-	2809814_5al	2809814_5al	2809814_5al	2809814_5al	-	-	-	-	2809814_5al	2809814_5al	-	-	-	-	2809814_5al	2809814_5al	-	WHE3309_C04_E07ZS	WHE3309_C04_E07ZS	Traes_5AL_9C82A5B98.1	Traes_5AL_9C82A5B98.1	Traes_5AL_9C82A5B98.1
-	-	-	Os03g0801900	-	-	-	-	-	-	-	-	-	-	828164_5al	-	-	-	-	-	-	-	-	-	-	-	828164_5al	-	-	-	-	-	-
-	-	Bradi1g05070.1	Os03g0802300	Sb01g004750.1	-	-	-	-	-	-	-	1685317_5al;2353167_5al	-	1685317_5al;2353167_5al	-	1685317_5al;2353167_5al	-	-	-	-	-	-	-	-	-	2353167_5al;1685317_5al	-	-	-	Traes_5AL_69A441A78.1	Traes_5AL_17C3806A0.1;Traes_5AL_69A441A78.1	Traes_5AL_69A441A78.1;Traes_5AL_17C3806A0.1
-	-	Bradi1g05060.1	-	-	-	-	-	-	-	-	-	2808749_5al	-	-	-	-	-	-	-	-	-	-	-	-	-	2808749_5al	-	-	-	Traes_5AL_504E6CF1F.1	-	Traes_5AL_504E6CF1F.1
-	-	Bradi1g04990.1	Os03g0803600	-	-	-	-	-	-	-	-	2760659_5al;1178055_5al;1855386_5al	-	2760659_5al;2674099_5al;1855386_5al;1907283_5al	-	-	-	-	-	-	-	-	-	-	-	1178055_5al;2674099_5al;1907283_5al;1855386_5al;2760659_5al	-	-	-	Traes_5AL_32A81F167.1	Traes_5AL_F725705B9.1;Traes_5AL_32A81F167.1	Traes_5AL_32A81F167.1
-	-	-	-	Sb01g004680.1	-	-	-	RFL_Contig595	-	-	-	-	-	-	-	2682679_5al	-	-	-	-	-	-	-	-	-	2682679_5al	-	-	-	-	Traes_5AL_ECFCCA3C41.1	Traes_5AL_ECFCCA3C41.1
-	-	-	-	Sb01g004660.1	-	-	-	-	-	-	-	-	-	-	-	2389929_5al	-	-	-	-	-	-	-	-	-	2389929_5al	-	-	-	-	-	-
-	-	Bradi1g04980.1	-	Sb01g004640.1	-	-	-	-	-	-	2783401_5al	2783401_5al;2741239_5al	-	-	2783401_5al	2783401_5al;2741239_5al	-	-	-	-	-	-	-	-	2783401_5al	2741239_5al;2783401_5al	-	WHE0058_H07_P14ZS	WHE0058_H07_P14ZS	Traes_5AL_1311205EE.1	Traes_5AL_1311205EE.1;Traes_5AL_F6064A23A.1	Traes_5AL_1311205EE.1
-	-	-	Os03g0803800	-	-	-	-	-	-	-	-	-	-	2783401_5al	-	-	-	-	-	-	-	-	-	-	-	2783401_5al	-	-	WHE0058_H07_P14ZS	-	Traes_5AL_F6064A23A.1	-
-	-	Bradi1g04957.1	Os03g0803900	Sb01g004630.1	-	tplb0009k04	-	-	-	-	-	2805442_5al;1396333_5al	-	2805442_5al;1178055_5al;1907283_5al	-	2805442_5al;1907283_5al;1396333_5al	-	-	2805442_5al	2805442_5al;1396333_5al	-	-	-	-	2805442_5al	1178055_5al;1396333_5al;1907283_5al;2805442_5al	-	-	-	Traes_5AL_ABFE6859E.1	Traes_5AL_F725705B9.1;Traes_5AL_32A81F167.1;Traes_5AL_ABFE6859E.1	Traes_5AL_ABFE6859E.1
-	-	Bradi1g04950.2	-	-	-	-	-	-	-	-	-	2703801_5al;59496_5al;2810886_5al	-	-	-	-	-	-	-	-	-	-	-	-	-	2703801_5al;59496_5al;2810886_5al	-	-	WHE2858_D08_H16ZS	Traes_5AL_1758EB3FE.1	Traes_5AL_1758EB3FE.1	Traes_5AL_1758EB3FE.1
-	-	Bradi1g04940.1	Os03g0804100	Sb01g004620.1	-	-	-	-	-	-	-	2771325_5al	-	2771325_5al	-	2771325_5al	-	-	-	-	-	-	-	-	-	2771325_5al	-	-	-	Traes_5AL_A7F0B327E.1	-	Traes_5AL_A7F0B327E.1
-	-	Bradi1g04917.2	Os03g0804400	-	-	-	-	-	-	-	1032292_5al	1032292_5al	-	1032292_5al	-	-	-	-	-	-	-	-	-	-	1032292_5al	1032292_5al	-	WHE2803_G09_N17ZS	WHE2803_G09_N17ZS	Traes_5AL_87B2AD940.1	Traes_5AL_87B2AD940.1	Traes_5AL_87B2AD940.1
-	-	Bradi1g04900.1	Os03g0805100	-	-	-	-	-	-	-	-	2756956_5al	-	2792339_5al	-	-	-	-	-	-	-	-	-	-	-	2792339_5al;2756956_5al	-	-	WHE0304_E04_J08ZS;WHE3353_A04_B07ZS	-	Traes_5AL_15F65E11A.1;Traes_5AL_C4DCC6BE7.1	-
-	-	Bradi1g04870.1	-	Sb01g004550.1	-	-	-	-	-	-	-	2792339_5al	-	-	-	2756956_5al;2792339_5al	-	-	-	-	-	-	-	-	-	2792339_5al;2756956_5al	-	-	WHE0304_E04_J08ZS;WHE3353_A04_B07ZS	Traes_5AL_15F65E11A.1	Traes_5AL_15F65E11A.1;Traes_5AL_C4DCC6BE7.1	Traes_5AL_15F65E11A.1
-	-	-	Os03g0805300	Sb01g004530.1	-	-	-	-	-	-	-	-	-	1044410_5al	-	1044410_5al	-	-	-	-	-	-	-	-	-	1044410_5al	-	-	WHE0334_B09_C18ZT	-	Traes_5AL_322B4FC5C.1	-
-	-	-	Os03g0805400	Sb01g004520.1	-	-	-	-	-	-	-	-	2791011_5al	2791011_5al	2791011_5al	2791011_5al	-	-	-	-	-	-	-	-	2791011_5al	2791011_5al	-	-	WHE0334_B09_C18ZT	-	Traes_5AL_976B73DC9.1	Traes_5AL_976B73DC9.1
-	-	Bradi1g04830.1	Os03g0805500	Sb01g004510.1	-	tplb0015c01	-	-	-	-	-	2786947_5al;452817_5al	-	2786947_5al;452817_5al	-	2786947_5al;452817_5al	-	-	452817_5al	452817_5al	-	-	-	-	452817_5al	2786947_5al;452817_5al	-	-	WHE1208_E06_J12ZS	Traes_5AL_AC0A32629.1	Traes_5AL_510043A70.1;Traes_5AL_83FCCD7E0.1;Traes_5AL_AC0A32629.1	Traes_5AL_AC0A32629.1
-	-	-	Os03g0805800	-	-	-	-	-	-	-	-	-	-	2746500_5al;2805875_5al	-	-	-	-	-	-	-	-	-	-	-	2746500_5al;2805875_5al	-	-	WHE1759-1762_B04_B04ZT	-	Traes_5AL_5936BB110.1;Traes_5AL_42E4CEBCC.1	-
-	-	Bradi1g04820.1	-	-	-	-	-	-	-	-	-	2786947_5al	-	-	-	-	-	-	-	-	-	-	-	-	-	2786947_5al	-	-	WHE1208_E06_J12ZS	-	Traes_5AL_510043A70.1;Traes_5AL_83FCCD7E0.1	-
-	-	-	-	Sb01g004450.1	-	-	-	-	-	-	-	-	-	-	-	2805875_5al	-	-	-	-	-	-	-	-	-	2805875_5al	-	-	WHE1759-1762_B04_B04ZT	-	Traes_5AL_5936BB110.1;Traes_5AL_42E4CEBCC.1	-
-	-	Bradi1g04810.1	-	Sb01g004440.1	-	tplb0031c13	-	-	-	-	-	2746500_5al;2805875_5al	-	-	-	2746500_5al	-	-	-	-	-	-	-	-	-	2746500_5al;2805875_5al	-	-	WHE1759-1762_B04_B04ZT	Traes_5AL_5936BB110.1	Traes_5AL_5936BB110.1;Traes_5AL_42E4CEBCC.1	Traes_5AL_5936BB110.1
-	-	Bradi1g04800.1	Os03g0806400	Sb01g004430.1	-	-	-	-	-	-	-	2805875_5al	-	2805875_5al	-	2805875_5al	-	-	-	-	-	-	-	-	-	2805875_5al	-	-	WHE1759-1762_B04_B04ZT	Traes_5AL_42E4CEBCC.1	Traes_5AL_5936BB110.1;Traes_5AL_42E4CEBCC.1	Traes_5AL_42E4CEBCC.1
-	-	Bradi1g04790.1	Os03g0806500	Sb01g004420.1	-	-	-	-	-	-	2790542_5al	2790542_5al	-	2790542_5al	-	2790542_5al	-	-	-	-	-	-	-	-	2790542_5al	2790542_5al	-	WHE2105_C09_E17ZS	WHE2105_C09_E17ZS	Traes_5AL_5C88D080A.1	Traes_5AL_5C88D080A.1	Traes_5AL_5C88D080A.1
-	-	-	-	Sb01g004410.1	-	-	-	-	-	-	-	-	-	-	-	2699515_5al	-	-	-	-	-	-	-	-	-	2699515_5al	-	-	WHE2105_C09_E17ZT	-	-	-
-	-	-	Os03g0806600	-	-	-	-	-	-	-	-	-	-	2699515_5al	-	-	-	-	-	-	-	-	-	-	-	2699515_5al	-	-	WHE2105_C09_E17ZT	-	-	-
-	-	Bradi1g04760.1	Os03g0806700	Sb01g004400.1	-	-	-	-	-	-	-	2802478_5al;533253_5al	-	2802478_5al;533253_5al	-	2802478_5al;533253_5al	-	-	-	-	-	-	-	-	-	533253_5al;2802478_5al	-	-	-	Traes_5AL_C957EB8A2.1	Traes_5AL_C957EB8A2.1	Traes_5AL_C957EB8A2.1
-	-	Bradi1g04720.1	-	Sb01g004360.1	-	-	-	-	-	-	-	2734504_5al;1331585_5al	-	-	-	2734504_5al;1331585_5al	-	-	-	-	-	-	-	-	-	2734504_5al;1331585_5al	-	-	-	Traes_5AL_882F2F820.1	Traes_5AL_882F2F820.1;Traes_5AL_C4B26BCAA.1	Traes_5AL_882F2F820.1;Traes_5AL_C4B26BCAA.1
-	-	-	Os03g0807100	-	-	-	-	-	-	-	-	-	-	2734504_5al	-	-	-	-	-	-	-	-	-	-	-	2734504_5al	-	-	-	-	Traes_5AL_882F2F820.1	-
-	-	Bradi1g04710.1	Os03g0807200	Sb01g004340.1	-	-	-	-	-	-	-	2259720_5al	-	2259720_5al	-	2259720_5al	-	-	-	-	-	-	-	-	-	2259720_5al	-	-	-	Traes_5AL_592EB654A.1	Traes_5AL_0B7E8CEA5.1	Traes_5AL_0B7E8CEA5.1;Traes_5AL_592EB654A.1
-	-	-	-	Sb01g004310.1	-	-	-	-	-	-	-	-	-	-	-	2705304_5al	-	-	-	-	-	-	-	-	-	2705304_5al	-	-	WHE0627_F03_L05ZA	-	Traes_5AL_6B2E76ED8.1	Traes_5AL_6B2E76ED8.1
-	-	Bradi1g04677.1	-	-	-	-	-	-	-	-	2806737_5al	2806737_5al;2785597_5al	-	-	-	-	-	-	-	-	-	-	-	-	2806737_5al	2806737_5al;2785597_5al	-	-	-	Traes_5AL_672BAD76F.1	Traes_5AL_672BAD76F.1	Traes_5AL_672BAD76F.1
-	-	-	Os03g0807600	-	-	-	-	-	-	-	-	-	-	2771388_5al	-	-	-	-	-	-	-	-	-	-	-	2771388_5al	-	-	-	-	-	-
-	-	Bradi1g04660.1	Os03g0807800	Sb01g004260.1	-	RFL_Contig3365	-	-	-	-	-	2731545_5al;2788597_5al	-	2731545_5al;2788597_5al	-	2731545_5al	-	-	-	2788597_5al	-	-	-	-	-	2731545_5al;2788597_5al	-	-	WHE1458_C12_F24ZS	Traes_5AL_8E24E1E2E.1	Traes_5AL_98F30E713.1;Traes_5AL_8E24E1E2E.1	Traes_5AL_8E24E1E2E.1;Traes_5AL_98F30E713.1
-	-	-	-	Sb01g004230.1	-	-	-	-	-	-	-	-	-	-	-	1537591_5al;1779029_5al	-	-	-	-	-	-	-	-	-	1537591_5al;1779029_5al	-	-	-	-	Traes_5AL_29F40F6C0.1;Traes_5AL_EA5C247AE.1	-
-	-	Bradi1g04640.1	-	-	-	-	-	-	-	-	-	2783447_5al	-	-	-	-	-	-	-	-	-	-	-	-	-	2783447_5al	-	-	-	-	-	-
-	-	Bradi1g04610.1	Os03g0808000	-	-	tplb0029p12	-	-	-	-	-	1537591_5al;1779029_5al	1537591_5al	1537591_5al;1779029_5al	-	-	-	-	-	1537591_5al	-	-	-	-	1537591_5al	1537591_5al;1779029_5al	-	-	-	Traes_5AL_29F40F6C0.1	Traes_5AL_29F40F6C0.1;Traes_5AL_EA5C247AE.1	Traes_5AL_29F40F6C0.1
-	-	-	-	Sb01g004220.1	-	-	-	-	-	-	-	-	-	-	-	2764154_5al	-	-	-	-	-	-	-	-	-	2764154_5al	-	-	-	-	Traes_5AL_1F8B14C11.1;Traes_5AL_F856EA1B4.1	Traes_5AL_1F8B14C11.1;Traes_5AL_F856EA1B4.1
-	-	-	Os03g0808100	Sb01g004210.1	-	-	-	-	-	-	-	-	-	2808105_5al	-	2766174_5al;2808105_5al	-	-	-	-	-	-	-	-	-	2808105_5al;2766174_5al	-	-	WHE1659-1662_B05_B05ZT	-	Traes_5AL_E176291CC.1;Traes_5AL_9C9E55228.1	-
-	-	-	Os03g0808300	Sb01g004200.1	-	-	tplb0004o05	-	-	-	-	-	-	2765548_5al	-	2765548_5al	-	-	-	-	2765548_5al	2765548_5al	-	-	2765548_5al	2765548_5al	-	-	-	-	Traes_5AL_FB2F7E8AD.1;Traes_5AL_047289738.1	-
-	-	Bradi1g04590.1	-	Sb01g003940.1	-	-	-	-	-	-	2745443_5al	2745443_5al	-	-	2745443_5al	2745443_5al	-	-	-	-	-	-	-	-	2745443_5al	2745443_5al	-	-	-	Traes_5AL_D573242A9.1	Traes_5AL_D573242A9.1	Traes_5AL_D573242A9.1
-	-	Bradi1g04560.1	Os03g0809900	-	-	-	-	-	-	-	-	2677045_5al	-	2677045_5al	-	-	-	-	-	-	-	-	-	-	-	2677045_5al	-	-	WHE1413-1416_H05_H05ZS	Traes_5AL_D8F0B5A60.1	Traes_5AL_D8F0B5A60.1	Traes_5AL_D8F0B5A60.1
-	-	Bradi1g04550.1	Os03g0809800	Sb01g004016.1	-	-	-	-	-	-	-	2804852_5al	-	2804852_5al	-	2804852_5al	-	-	-	-	-	-	-	-	-	2804852_5al	-	-	-	Traes_5AL_3B382B3C7.1	Traes_5AL_3B382B3C7.1	Traes_5AL_3B382B3C7.1
-	-	Bradi1g04540.1	-	-	-	-	-	-	-	-	2671035_5al	2671035_5al	-	-	-	-	-	-	-	-	-	-	-	-	2671035_5al	2671035_5al	-	-	-	Traes_5AL_BACB2587C.1	Traes_5AL_BACB2587C.1	Traes_5AL_BACB2587C.1
-	-	Bradi1g04520.1	Os03g0809300	Sb01g004030.1	-	-	-	-	-	-	-	2792812_5al	-	2792812_5al	-	2792812_5al	-	-	-	-	-	-	-	-	-	2792812_5al	-	-	-	Traes_5AL_3F1478269.1	Traes_5AL_3F1478269.1	Traes_5AL_3F1478269.1
-	-	-	-	Sb01g004090.1	-	-	-	-	-	-	-	-	-	-	-	2680400_5al;569886_5al	-	-	-	-	-	-	-	-	-	2680400_5al;569886_5al	-	-	-	-	Traes_5AL_6A1F041A8.1	-
-	-	Bradi1g04500.1	Os03g0809100	Sb01g004100.1	-	-	-	-	-	-	-	2705171_5al;2747805_5al	2747805_5al	2747805_5al	-	2747805_5al	-	-	-	-	-	-	-	-	2747805_5al	2747805_5al;2705171_5al	-	-	WHE1755-1758_C06_C06ZY	Traes_5AL_A443E1D0F.1	Traes_5AL_12D9258B4.1;Traes_5AL_A443E1D0F.1	Traes_5AL_A443E1D0F.1;Traes_5AL_12D9258B4.1
-	-	Bradi1g04440.1	Os03g0808600	Sb01g004150.1	-	-	-	-	-	-	-	1001351_5al	-	1001351_5al;1940705_5al	-	1001351_5al	-	-	-	-	-	-	-	-	-	1001351_5al;1940705_5al	-	-	-	Traes_5AL_DEDF36AD2.1	Traes_5AL_DEDF36AD2.1;Traes_5AL_C9DAA588B.1	Traes_5AL_DEDF36AD2.1
-	-	-	-	Sb01g004170.1	-	-	-	-	-	-	-	-	-	-	-	2734764_5al	-	-	-	-	-	-	-	-	-	2734764_5al	-	-	WHE2344_F03_L06ZT	-	Traes_5AL_1C2C44A68.1	Traes_5AL_1C2C44A68.1
-	-	Bradi1g04390.1	-	-	-	-	-	-	-	-	-	2071757_5al;2740480_5al	-	-	-	-	-	-	-	-	-	-	-	-	-	2071757_5al;2740480_5al	-	-	-	-	-	-
-	-	-	Os03g0810300	-	-	-	-	-	-	-	-	-	-	2745443_5al	-	-	-	-	-	-	-	-	-	-	-	2745443_5al	-	-	-	-	Traes_5AL_D573242A9.1	-
-	-	Bradi1g04330.1	Os03g0810600	Sb01g003900.1	-	-	-	-	-	-	-	2765548_5al	2765548_5al	2765548_5al	-	2684308_5al;2765548_5al	-	-	-	-	-	-	-	-	2765548_5al	2684308_5al;2765548_5al	-	-	-	Traes_5AL_FB2F7E8AD.1	Traes_5AL_FB2F7E8AD.1;Traes_5AL_047289738.1	Traes_5AL_FB2F7E8AD.1
-	-	Bradi1g04320.1	Os03g0810800	Sb01g003880.1	-	-	-	-	-	-	-	2754362_5al;2678834_5al	-	2754362_5al;2678834_5al	-	2754362_5al;2678834_5al	-	-	-	-	-	-	-	-	-	2754362_5al;2678834_5al	-	-	-	Traes_5AL_6B2F57AF6.1	Traes_5AL_6B2F57AF6.1;Traes_5AL_671C7A3EE.1	Traes_5AL_6B2F57AF6.1
wsnp_BE403211A_Td_2_1_5A	185.65	-	-	-	-	-	-	-	-	-	-	-	-	-	-	-	-	-	-	-	-	-	-	-	-	-	-	-	-	-	-	-
wsnp_CD454152A_Ta_2_1_5A	185.65	-	-	-	-	-	-	-	-	-	-	-	-	-	-	-	-	-	-	-	-	-	-	-	-	-	-	-	-	-	-	-
wsnp_Ex_c31672_40435001_5A	186.31	-	-	-	-	-	-	-	2706405_5al	2706405_5al	-	-	-	-	-	-	-	-	-	-	-	-	-	-	2706405_5al	2706405_5al	-	-	-	Traes_5AL_45715D49F.1	Traes_5AL_45715D49F.1	Traes_5AL_45715D49F.1
wsnp_Ex_c16715_25264080_5A	187.12	-	-	-	-	-	-	-	2783401_5al	2783401_5al	-	-	-	-	-	-	-	-	-	-	-	-	-	-	2783401_5al	2783401_5al	WHE0058_H07_P14ZS	WHE0058_H07_P14ZS	WHE0058_H07_P14ZS	-	Traes_5AL_F6064A23A.1	-
wsnp_Ex_c1880_3545329_5A	188.54	-	-	-	-	-	-	-	2747236_5al	2747236_5al	-	-	-	-	-	-	-	-	-	-	-	-	-	-	2747236_5al	2747236_5al	-	-	-	-	-	-
wsnp_Ex_c18107_26909127_5A	189.83	Bradi1g04310.1	Os03g0810900	Sb01g003870.1	-	-	-	-	2678834_5al	2678834_5al	2678834_5al	2678834_5al	2678834_5al	2678834_5al	2678834_5al	2678834_5al	-	-	-	-	-	-	-	-	2678834_5al	2678834_5al	-	-	-	Traes_5AL_671C7A3EE.1	Traes_5AL_671C7A3EE.1	Traes_5AL_671C7A3EE.1
-	-	Bradi1g04300.1	Os03g0811100	Sb01g003860.1	-	RFL_Contig6041	-	-	-	-	-	2216334_5al	-	2216334_5al	-	2216334_5al	-	-	2742023_5al	2742023_5al;2216334_5al	-	-	-	-	2742023_5al	2742023_5al;2216334_5al	-	-	-	Traes_5AL_3EED2020C.1;Traes_5AL_F490CE585.1	Traes_5AL_F490CE585.1;Traes_5AL_3EED2020C.1	Traes_5AL_3EED2020C.1;Traes_5AL_F490CE585.1
-	-	Bradi1g04250.1	Os03g0811600	Sb01g003800.1	-	-	-	-	-	-	-	1554841_5al	-	1554841_5al	-	1554841_5al	-	-	-	-	-	-	-	-	-	1554841_5al	-	-	-	Traes_5AL_2ADC65AE8.1	Traes_5AL_2ADC65AE8.1	Traes_5AL_2ADC65AE8.1
-	-	Bradi1g04240.1	Os03g0811700	Sb01g003790.1	-	-	-	-	-	-	-	1652962_5al	-	1652962_5al	-	1652962_5al	-	-	-	-	-	-	-	-	-	1652962_5al	-	-	WHE3451_E06_I11ZS	Traes_5AL_0BA5A3374.1	Traes_5AL_0BA5A3374.1	Traes_5AL_0BA5A3374.1
-	-	-	Os03g0811800	Sb01g003780.1	-	-	-	-	-	-	-	-	-	2759891_5al	-	2759891_5al	-	-	-	-	-	-	-	-	-	2759891_5al	-	-	WHE0811_C09_F17ZS	-	-	-
-	-	-	-	Sb01g003760.1	-	-	-	-	-	-	-	-	-	-	-	2005566_5al	-	-	-	-	-	-	-	-	-	2005566_5al	-	-	BRY_955	-	Traes_5AL_DA7865AEF.1;Traes_5AL_32AD5D7C2.1	-
-	-	Bradi1g04210.2	Os03g0812000	Sb01g003750.1	-	-	-	-	-	-	-	2005566_5al	-	2005566_5al	-	2005566_5al	-	-	-	-	-	-	-	-	-	2005566_5al	-	-	BRY_955	Traes_5AL_DA7865AEF.1	Traes_5AL_DA7865AEF.1;Traes_5AL_32AD5D7C2.1	Traes_5AL_DA7865AEF.1
-	-	Bradi1g04180.1	Os03g0812200	Sb01g003740.1	-	-	-	-	-	-	-	2701891_5al;899888_5al	-	2701891_5al;899888_5al	-	2701891_5al;899888_5al	-	-	-	-	-	-	-	-	-	899888_5al;2701891_5al	-	-	WHE0591-0594_M16_M16ZE	Traes_5AL_8682BB101.1	Traes_5AL_D2B9C7886.1;Traes_5AL_8682BB101.1	Traes_5AL_D2B9C7886.1;Traes_5AL_8682BB101.1
-	-	-	Os03g0815200	Sb01g003700.1	-	-	-	-	-	-	-	-	-	2775631_5al	-	2775631_5al	-	-	-	-	-	-	-	-	-	2775631_5al	-	-	WHE2164_A03_A06ZS	-	Traes_5AL_03F30BA47.1	Traes_5AL_03F30BA47.1
-	-	Bradi1g04130.2	Os03g0815400	Sb01g003690.1	-	-	-	-	-	-	2775069_5al	2775069_5al	-	2775069_5al	-	2775069_5al	-	-	-	-	-	-	-	-	2775069_5al	2775069_5al	-	WHE0591-0594_H09_H09ZE	WHE0591-0594_H09_H09ZE	Traes_5AL_CBEC2B9AD.1	Traes_5AL_CBEC2B9AD.1	Traes_5AL_CBEC2B9AD.1
-	-	Bradi1g04120.1	Os03g0815700	Sb01g003680.1	-	-	-	-	-	-	2799306_5al	2799306_5al	-	2799306_5al	-	2799306_5al	-	-	-	-	-	-	-	-	2799306_5al	2799306_5al	-	WHE2824_B09_D18ZS	WHE2824_B09_D18ZS	Traes_5AL_8A4FE36A0.1	Traes_5AL_8A4FE36A0.1	Traes_5AL_8A4FE36A0.1
-	-	Bradi1g04097.1	Os03g0815900	Sb01g003660.1	-	-	-	-	-	-	-	2760435_5al	2760435_5al	2760435_5al	-	2760435_5al	-	-	-	-	-	-	-	-	2760435_5al	2760435_5al	-	-	-	Traes_5AL_EC310DBC51.1	Traes_5AL_EC310DBC51.1	Traes_5AL_EC310DBC51.1
-	-	Bradi1g04080.1	Os03g0816100	Sb01g003640.1	-	-	-	-	-	-	-	2784478_5al	-	2784478_5al	-	2784478_5al	-	-	-	-	-	-	-	-	-	2784478_5al	-	-	WHE2803_F10_L19ZS	Traes_5AL_7E2CC2812.1	Traes_5AL_7E2CC2812.1;Traes_5AL_2B08BFAD6.1	Traes_5AL_2B08BFAD6.1;Traes_5AL_7E2CC2812.1
-	-	Bradi1g04070.1	-	Sb01g003630.1	-	tplb0006o11	-	-	-	-	-	2690175_5al	-	-	2690175_5al	2690175_5al	-	-	2690175_5al	2690175_5al	-	-	-	-	2690175_5al	2690175_5al	-	WHE3563_D11_G21ZS	WHE3563_D11_G21ZS	Traes_5AL_106BEC5D4.1	Traes_5AL_106BEC5D4.1;Traes_5AL_6ACA5452B.1	Traes_5AL_6ACA5452B.1;Traes_5AL_106BEC5D4.1
-	-	Bradi1g04030.1	Os03g0816500	Sb01g003600.1	-	-	-	-	-	-	749677_5al	749677_5al	749677_5al	749677_5al	749677_5al	749677_5al	-	-	-	-	-	-	-	-	749677_5al	749677_5al	-	WHE2452_E01_I02ZT	WHE2452_E01_I02ZT	Traes_5AL_E9530C523.1	Traes_5AL_E9530C523.1	Traes_5AL_E9530C523.1
-	-	Bradi1g03947.1	-	Sb01g003520.1	-	tplb0003e14	-	-	-	-	-	2734465_5al	-	-	-	2734465_5al	-	-	-	2734465_5al	-	-	-	-	-	2734465_5al	-	-	-	-	Traes_5AL_1A5B6071E.1	-
-	-	Bradi1g03940.1	Os03g0817900	Sb01g003510.1	-	tplb0010f09	-	-	-	-	1935404_5al	1935404_5al	-	1935404_5al;2734465_5al	1935404_5al	1935404_5al	-	-	1935404_5al	1935404_5al	-	-	-	-	1935404_5al	2734465_5al;1935404_5al	-	WHE2803_C12_F23ZS	WHE2803_C12_F23ZS	Traes_5AL_A5113C090.1	Traes_5AL_1A5B6071E.1;Traes_5AL_A5113C090.1	Traes_5AL_A5113C090.1
-	-	Bradi1g03930.1	Os03g0818000	Sb01g003500.1	-	-	-	-	-	-	-	2807186_5al	-	2807186_5al	-	2807186_5al	-	-	-	-	-	-	-	-	-	2807186_5al	-	-	WHE2491_E08_I15ZS	Traes_5AL_5113FA7B4.1	Traes_5AL_5113FA7B4.1	Traes_5AL_5113FA7B4.1
-	-	Bradi1g03920.1	Os03g0818100	Sb01g003490.1	-	-	tplb0021o11	-	-	-	-	169323_5al	169323_5al	169323_5al	169323_5al	169323_5al	-	-	-	-	169323_5al	169323_5al	-	-	169323_5al	169323_5al	-	WHE3306_H09_O18ZS	WHE3306_H09_O18ZS	Traes_5AL_D8E09D319.1	Traes_5AL_D8E09D319.1	Traes_5AL_D8E09D319.1
-	-	Bradi1g03910.1	Os03g0818200	Sb01g003480.1	-	-	-	-	-	-	-	2765887_5al;2701184_5al;2343551_5al	-	2765887_5al;2701184_5al;2343551_5al	-	2701184_5al;2343551_5al	-	-	-	-	-	-	-	-	-	2765887_5al;2701184_5al;2343551_5al	-	-	-	-	Traes_5AL_B17C68EB4.1;Traes_5AL_531BB3340.1;Traes_5AL_40BC421D5.1	Traes_5AL_40BC421D5.1;Traes_5AL_531BB3340.1
-	-	-	-	Sb01g003470.1	-	-	-	-	-	-	-	-	-	-	-	2765887_5al	-	-	-	-	-	-	-	-	-	2765887_5al	-	-	-	-	Traes_5AL_B17C68EB4.1	-
-	-	-	-	Sb01g003420.1	-	-	-	-	-	-	-	-	-	-	-	2744599_5al	-	-	-	-	-	-	-	-	-	2744599_5al	-	-	-	-	Traes_5AL_41B7C24CF.1;Traes_5AL_15C4F17CE.1	Traes_5AL_15C4F17CE.1;Traes_5AL_41B7C24CF.1
-	-	-	Os03g0818400	Sb01g003410.1	-	-	-	-	-	-	-	-	-	2789179_5al	-	2789179_5al	-	-	-	-	-	-	-	-	-	2789179_5al	-	-	-	-	Traes_5AL_7D40CD5CE.1	Traes_5AL_7D40CD5CE.1
-	-	Bradi1g02145.1	-	-	-	-	-	-	-	-	-	2752935_5al	-	-	-	-	-	-	-	-	-	-	-	-	-	2752935_5al	-	-	-	-	-	-
-	-	Bradi1g02160.1	-	-	-	-	-	-	-	-	-	533253_5al;2756152_5al	-	-	-	-	-	-	-	-	-	-	-	-	-	2756152_5al;533253_5al	-	-	-	-	Traes_5AL_C957EB8A2.1	-
-	-	Bradi1g02180.1	-	-	-	-	-	-	-	-	-	2236695_5al	-	-	-	-	-	-	-	-	-	-	-	-	-	2236695_5al	-	-	-	-	-	-
-	-	Bradi1g02210.1	-	-	-	-	-	-	-	-	-	2741175_5al;2774345_5al;2784284_5al	-	-	-	-	-	-	-	-	-	-	-	-	-	2784284_5al;2741175_5al;2774345_5al	-	-	-	Traes_5AL_64616F276.1	Traes_5AL_DE2FD1245.1;Traes_5AL_A33DF5E3A.1;Traes_5AL_F257AB413.1;Traes_5AL_64616F276.1	Traes_5AL_64616F276.1;Traes_5AL_F257AB413.1;Traes_5AL_A33DF5E3A.1;Traes_5AL_DE2FD1245.1
-	-	Bradi1g02310.1	-	-	-	-	-	-	-	-	-	2685980_5al	-	-	-	-	-	-	-	-	-	-	-	-	-	2685980_5al	-	-	-	-	Traes_5AL_E644A6A0B.1;Traes_5AL_63AA9153E.1;Traes_5AL_873CDFBDF.1	-
-	-	Bradi1g02327.1	-	-	-	-	-	-	-	-	2685980_5al	1829945_5al	-	-	-	-	-	-	-	-	-	-	-	-	2685980_5al	1829945_5al	-	-	-	Traes_5AL_E644A6A0B.1	Traes_5AL_ED3ADED51.1	Traes_5AL_ED3ADED51.1
-	-	-	Os09g0244100	-	-	-	-	-	-	-	-	-	-	2796316_5al	-	-	-	-	-	-	-	-	-	-	-	2796316_5al	-	-	-	-	-	-
-	-	-	Os09g0244900	-	-	-	-	-	-	-	-	-	2768144_5al	2768144_5al	-	-	-	-	-	-	-	-	-	-	2768144_5al	2768144_5al	-	-	-	-	Traes_5AL_B3B75CEAC.1	Traes_5AL_B3B75CEAC.1
-	-	-	Os09g0246200	-	-	-	-	-	-	-	-	-	2776011_5al	2776011_5al	-	-	-	-	-	-	-	-	-	-	2776011_5al	2776011_5al	-	WHE0558_F11_F11ZE	WHE0558_F11_F11ZE	-	Traes_5AL_289D306C0.1	Traes_5AL_289D306C0.1
-	-	Bradi1g02505.1	Os09g0246700	-	-	-	-	-	-	-	-	439543_5al	-	2783745_5al;2805731_5al;2675994_5al	-	-	-	-	-	-	-	-	-	-	-	439543_5al;2805731_5al;2783745_5al;2675994_5al	-	-	WHE0426_C07_E14ZS;WHE0426_C07_E14ZT	-	Traes_5AL_3AA220F77.1;Traes_5AL_FBB108B32.1;Traes_5AL_8F3862D43.1	Traes_5AL_8F3862D43.1;Traes_5AL_FBB108B32.1
-	-	-	Os09g0248000	-	-	-	-	-	-	-	-	-	1845007_5al	1845007_5al	-	-	-	-	-	-	-	-	-	-	1845007_5al	1845007_5al	-	WHE4161_B04_D07ZS	WHE4161_B04_D07ZS	-	Traes_5AL_79139103D.1	Traes_5AL_79139103D.1
-	-	-	Os09g0248200	-	-	-	-	-	-	-	-	-	-	2688057_5al	-	-	-	-	-	-	-	-	-	-	-	2688057_5al	-	-	-	-	Traes_5AL_A2A371E99.1	Traes_5AL_A2A371E99.1
-	-	-	Os09g0248300	-	-	-	-	-	-	-	-	-	-	2610661_5al	-	-	-	-	-	-	-	-	-	-	-	2610661_5al	-	-	WHE3307_B08_D15ZS	-	Traes_5AL_B27ABA1B0.1	Traes_5AL_B27ABA1B0.1
-	-	-	-	Sb01g002140.1	-	-	-	-	-	-	-	-	-	-	-	2807247_5al	-	-	-	-	-	-	-	-	-	2807247_5al	-	-	-	-	-	-
-	-	Bradi1g02680.1	-	Sb01g002230.1	-	-	-	-	-	-	-	2747317_5al	-	-	-	2747317_5al	-	-	-	-	-	-	-	-	-	2747317_5al	-	-	-	-	-	-
-	-	-	-	Sb01g002450.1	-	-	-	-	-	-	-	-	-	-	-	2745805_5al	-	-	-	-	-	-	-	-	-	2745805_5al	-	-	-	-	Traes_5AL_71ED6646E.1	Traes_5AL_71ED6646E.1
-	-	Bradi1g02690.1	-	Sb01g002590.1	-	-	-	-	-	-	-	2783168_5al	-	-	-	2783168_5al	-	-	-	-	-	-	-	-	-	2783168_5al	-	-	-	-	-	-
-	-	-	Os09g0249400	-	-	-	-	-	-	-	-	-	-	2702518_5al	-	-	-	-	-	-	-	-	-	-	-	2702518_5al	-	-	-	-	Traes_5AL_682521F40.1	Traes_5AL_682521F40.1
-	-	-	Os09g0249700	-	-	-	-	-	-	-	-	-	-	2800259_5al;2749619_5al	-	-	-	-	-	-	-	-	-	-	-	2800259_5al;2749619_5al	-	-	WHE2814_F12_K24ZS	-	Traes_5AL_2A429B70E.1	Traes_5AL_2A429B70E.1
-	-	-	Os09g0250500	-	-	-	-	-	-	-	-	-	-	2793691_5al;552491_5al;2742557_5al;2782295_5al;2764682_5al;2129185_5al;2752648_5al	-	-	-	-	-	-	-	-	-	-	-	2129185_5al;552491_5al;2742557_5al;2793691_5al;2764682_5al;2752648_5al;2782295_5al	-	-	WHE3003_D07_H13ZS;WHE0841_C10_E19ZY	-	Traes_5AL_CABF44ED8.1;Traes_5AL_9F97103C2.1	-
-	-	Bradi1g02770.1	Os09g0250700	-	-	-	-	-	-	-	2744618_5al	2744618_5al	2744618_5al	2744618_5al	-	-	-	-	-	-	-	-	-	-	2744618_5al	2744618_5al	-	-	-	Traes_5AL_C46BF70B6.1	Traes_5AL_C46BF70B6.1	Traes_5AL_C46BF70B6.1
-	-	-	Os09g0251250	-	-	-	-	-	-	-	-	-	-	2807595_5al	-	-	-	-	-	-	-	-	-	-	-	2807595_5al	-	-	-	-	Traes_5AL_9D976C5F9.1	Traes_5AL_9D976C5F9.1
-	-	-	Os09g0251800	-	-	-	-	-	-	-	-	-	-	2767837_5al	-	-	-	-	-	-	-	-	-	-	-	2767837_5al	-	-	-	-	Traes_5AL_5AF616715.1	Traes_5AL_5AF616715.1
-	-	-	Os09g0255400	Sb02g020430.1	-	-	-	-	-	-	-	-	2758091_5al	2758091_5al;2808727_5al	-	2758091_5al;2808727_5al	-	-	-	-	-	-	-	-	2758091_5al	2758091_5al;2808727_5al	-	WHE0334_C01_E02ZY	WHE0334_C01_E02ZY	-	Traes_5AL_B29005219.1;Traes_5AL_D021B0BF5.1;Traes_5AL_3803F504A.1	Traes_5AL_D021B0BF5.1;Traes_5AL_B29005219.1;Traes_5AL_3803F504A.1
-	-	-	Os09g0257900	-	-	-	-	-	-	-	-	-	-	2758934_5al	-	-	-	-	-	-	-	-	-	-	-	2758934_5al	-	-	-	-	Traes_5AL_D7A7FF9CA.1	-
-	-	-	Os09g0258000	-	-	-	-	-	-	-	-	-	-	2758934_5al	-	-	-	-	-	-	-	-	-	-	-	2758934_5al	-	-	-	-	Traes_5AL_D7A7FF9CA.1	-
-	-	-	Os09g0260000	-	-	-	-	-	-	-	-	-	-	1846948_5al;1580301_5al;1505843_5al;2690500_5al;2695026_5al	-	-	-	-	-	-	-	-	-	-	-	2690500_5al;1505843_5al;2695026_5al;1580301_5al;1846948_5al	-	-	-	-	Traes_5AL_471466072.1;Traes_5AL_96ADD6C9D.1	Traes_5AL_96ADD6C9D.1;Traes_5AL_471466072.1
-	-	Bradi1g02830.1	-	-	-	-	-	-	-	-	-	2710001_5al	-	-	-	-	-	-	-	-	-	-	-	-	-	2710001_5al	-	-	WHE2826_C08_E16ZS	-	Traes_5AL_9FBA88E19.1	Traes_5AL_9FBA88E19.1
-	-	Bradi1g02840.1	-	-	-	-	-	-	-	-	-	2796826_5al	-	-	-	-	-	-	-	-	-	-	-	-	-	2796826_5al	-	-	-	-	-	-
-	-	Bradi1g02890.1	-	-	-	-	-	-	-	-	-	2806353_5al	-	-	-	-	-	-	-	-	-	-	-	-	-	2806353_5al	-	-	-	-	-	-
-	-	Bradi1g02900.1	-	-	-	-	-	-	-	-	-	2731165_5al	-	-	-	-	-	-	-	-	-	-	-	-	-	2731165_5al	-	-	-	-	-	-
-	-	Bradi1g03180.1	-	-	-	-	-	-	-	-	-	2808156_5al	-	-	-	-	-	-	-	-	-	-	-	-	-	2808156_5al	-	-	-	-	Traes_5AL_003899CEC.1	Traes_5AL_003899CEC.1
-	-	-	-	Sb01g002723.1	-	-	-	-	-	-	-	-	-	-	-	601792_5al;2763375_5al;2756053_5al	-	-	-	-	-	-	-	-	-	2756053_5al;2763375_5al;601792_5al	-	-	-	-	-	-
-	-	Bradi1g03250.2	Os03g0826600	Sb01g002750.1	-	-	-	-	-	-	-	2811165_5al;1253531_5al	-	2811165_5al;1253531_5al	-	2811165_5al;1253531_5al	-	-	-	-	-	-	-	-	-	2811165_5al;1253531_5al	-	-	-	Traes_5AL_A51E0E977.1	Traes_5AL_A51E0E977.1	Traes_5AL_A51E0E977.1
-	-	Bradi1g03260.1	Os03g0826500	-	-	-	-	-	-	-	-	2802879_5al	-	2802879_5al	-	-	-	-	-	-	-	-	-	-	-	2802879_5al	-	-	-	Traes_5AL_6B9D5CBCA.1	Traes_5AL_6B9D5CBCA.1;Traes_5AL_B82C5F6F7.1	Traes_5AL_6B9D5CBCA.1
-	-	Bradi1g03270.2	-	-	-	-	-	-	-	-	-	2750212_5al;2802879_5al	-	-	-	-	-	-	-	-	-	-	-	-	-	2750212_5al;2802879_5al	-	-	-	Traes_5AL_B82C5F6F7.1	Traes_5AL_B82C5F6F7.1;Traes_5AL_6B9D5CBCA.1	Traes_5AL_B82C5F6F7.1
-	-	Bradi1g03277.1	-	-	-	-	-	-	-	-	-	1223639_5al	-	-	-	-	-	-	-	-	-	-	-	-	-	1223639_5al	-	-	-	-	-	-
-	-	Bradi1g03330.1	-	-	-	-	-	-	-	-	-	2688861_5al	-	-	-	-	-	-	-	-	-	-	-	-	-	2688861_5al	-	-	-	Traes_5AL_BA1659BA9.1	Traes_5AL_BA1659BA9.1	Traes_5AL_BA1659BA9.1
-	-	Bradi1g03360.1	-	-	-	-	-	-	-	-	-	1108844_5al	-	-	-	-	-	-	-	-	-	-	-	-	-	1108844_5al	-	-	-	-	-	-
-	-	Bradi1g03367.1	-	Sb01g002800.1	-	-	-	-	-	-	-	2693646_5al	-	-	-	2693646_5al	-	-	-	-	-	-	-	-	-	2693646_5al	-	-	-	Traes_5AL_2CA8A0926.1	Traes_5AL_2CA8A0926.1	Traes_5AL_2CA8A0926.1
-	-	-	Os03g0825800	-	-	-	-	-	-	-	-	-	-	2693646_5al	-	-	-	-	-	-	-	-	-	-	-	2693646_5al	-	-	-	-	Traes_5AL_2CA8A0926.1	-
-	-	Bradi1g03380.1	Os03g0825700	Sb01g002810.1	-	-	-	-	-	-	-	2796805_5al	-	2796805_5al	-	2796805_5al	-	-	-	-	-	-	-	-	-	2796805_5al	-	-	WHE1203_H12_P23ZS	Traes_5AL_F4A33E39D.1	Traes_5AL_F4A33E39D.1	Traes_5AL_F4A33E39D.1
-	-	Bradi1g03400.3	Os03g0825500	Sb01g002830.1	-	-	-	-	-	-	1152023_5al	1152023_5al	-	1152023_5al	-	1152023_5al	-	-	-	-	-	-	-	-	1152023_5al	1152023_5al	-	-	-	Traes_5AL_DC4F6F9EE.1	Traes_5AL_DC4F6F9EE.1	Traes_5AL_DC4F6F9EE.1
-	-	-	-	Sb01g002840.1	-	-	-	-	-	-	-	-	-	-	-	2761999_5al	-	-	-	-	-	-	-	-	-	2761999_5al	-	-	-	-	Traes_5AL_A6AF78807.1;Traes_5AL_D4A8D97C0.1	Traes_5AL_D4A8D97C0.1;Traes_5AL_A6AF78807.1
-	-	-	Os03g0825300	-	-	-	-	-	-	-	-	-	-	2671066_5al	-	-	-	-	-	-	-	-	-	-	-	2671066_5al	-	-	-	-	Traes_5AL_E5FB83F56.1	-
-	-	-	Os03g0824400	Sb01g002910.1	-	-	-	-	-	-	-	-	-	2770634_5al;2795990_5al	-	2770634_5al;2795990_5al	-	-	-	-	-	-	-	-	-	2770634_5al;2795990_5al	-	-	WHE1659-1662_N19_N19ZT;WHE2821_A04_A07ZS	-	Traes_5AL_00C7C4379.1;Traes_5AL_29BDFA485.1;Traes_5AL_D2E86FD02.1	Traes_5AL_D2E86FD02.1;Traes_5AL_29BDFA485.1;Traes_5AL_00C7C4379.1
-	-	Bradi1g03440.1	Os03g0824200	Sb01g002920.1	-	-	-	-	-	-	-	2757985_5al	2757985_5al	2757985_5al	-	2757985_5al	-	-	-	-	-	-	-	-	2757985_5al	2757985_5al	-	-	-	Traes_5AL_478EA1F67.1	Traes_5AL_478EA1F67.1	Traes_5AL_478EA1F67.1
wsnp_Ku_c3953_7233359_5A	195.47	Bradi1g03450.1	Os03g0824100	Sb01g002930.1	tplb0012m16	-	-	-	2748920_5al	2748920_5al	-	2748920_5al	-	2748920_5al	-	2748920_5al	2748920_5al	2748920_5al	-	-	-	-	-	-	2748920_5al	2748920_5al	-	-	-	Traes_5AL_C18BC1698.1	Traes_5AL_C18BC1698.1;Traes_5AL_C374DDEAC.1	Traes_5AL_C18BC1698.1;Traes_5AL_C374DDEAC.1
-	-	Bradi1g03470.1	-	-	-	-	-	-	-	-	-	2748561_5al	-	-	-	-	-	-	-	-	-	-	-	-	-	2748561_5al	-	-	-	Traes_5AL_B0DA241FA.1	Traes_5AL_B0DA241FA.1	Traes_5AL_B0DA241FA.1
-	-	Bradi1g03480.1	Os03g0823800	Sb01g002960.1	-	RFL_Contig2628	-	-	-	-	-	2737807_5al	-	2737807_5al	-	2737807_5al	-	-	2737807_5al	407144_5al;2737807_5al	-	-	-	-	2737807_5al	2737807_5al;407144_5al	-	-	-	-	Traes_5AL_A7326C4FD.1	-
-	-	Bradi1g03485.1	-	-	-	-	-	-	-	-	-	2731127_5al;2737807_5al	-	-	-	-	-	-	-	-	-	-	-	-	-	2731127_5al;2737807_5al	-	-	-	-	Traes_5AL_7C768531B.1;Traes_5AL_A7326C4FD.1	-
-	-	Bradi1g03490.1	Os03g0823700	Sb01g002980.1	-	tplb0012i08	-	-	-	-	2806162_5al	2806162_5al	2806162_5al	2806162_5al	-	2806162_5al	-	-	2806162_5al	2806162_5al	-	-	-	-	2806162_5al	2806162_5al	-	-	-	Traes_5AL_E2434E72D.1	Traes_5AL_E2434E72D.1	Traes_5AL_E2434E72D.1
-	-	Bradi1g03550.1	-	-	-	-	-	-	-	-	-	2731909_5al	-	-	-	-	-	-	-	-	-	-	-	-	-	2731909_5al	-	-	-	Traes_5AL_CA67A09A3.1	Traes_5AL_CA67A09A3.1	Traes_5AL_CA67A09A3.1
-	-	-	-	Sb01g003005.1	-	-	-	-	-	-	-	-	-	-	-	2182134_5al	-	-	-	-	-	-	-	-	-	2182134_5al	-	-	-	-	Traes_5AL_E4B33807F.1	-
-	-	-	Os03g0823200	Sb01g003010.1	-	-	RFL_Contig4909	-	-	-	-	-	2182134_5al	2182134_5al	-	2182134_5al	-	-	-	-	2182134_5al	2182134_5al	-	-	2182134_5al	2182134_5al	-	-	-	-	Traes_5AL_E4B33807F.1	-
-	-	Bradi1g03570.1	Os03g0822900	Sb01g003040.1	-	-	-	-	-	-	2699026_5al	2699026_5al	-	2699026_5al	-	2699026_5al	-	-	-	-	-	-	-	-	2699026_5al	2699026_5al	-	-	-	Traes_5AL_041026546.1	Traes_5AL_041026546.1;Traes_5AL_6E98DE4DC.1	Traes_5AL_041026546.1;Traes_5AL_6E98DE4DC.1
-	-	Bradi1g03580.1	-	Sb01g003060.1	-	-	-	-	-	-	-	1195415_5al;2808729_5al;1097763_5al	-	-	-	1195415_5al;2808729_5al;1097763_5al	-	-	-	-	-	-	-	-	-	2808729_5al;1195415_5al;1097763_5al	-	-	-	-	-	-
-	-	Bradi1g03600.1	Os03g0822300	Sb01g003090.1	-	-	-	-	-	-	2709099_5al	2709099_5al	-	2709099_5al	-	2709099_5al	-	-	-	-	-	-	-	-	2709099_5al	2709099_5al	-	-	-	Traes_5AL_B9E718E1E.1	Traes_5AL_B9E718E1E.1	Traes_5AL_B9E718E1E.1
-	-	Bradi1g03610.1	Os03g0822200	Sb01g003100.1	-	-	-	-	-	-	-	2682734_5al	-	2682734_5al	-	2682734_5al	-	-	-	-	-	-	-	-	-	2682734_5al	-	-	-	Traes_5AL_A1C6F9E51.1	Traes_5AL_A1C6F9E51.1;Traes_5AL_9AE0ED26A.1	Traes_5AL_A1C6F9E51.1
-	-	Bradi1g03620.1	-	-	-	-	-	-	-	-	-	2682734_5al	-	-	-	-	-	-	-	-	-	-	-	-	-	2682734_5al	-	-	-	-	Traes_5AL_A1C6F9E51.1;Traes_5AL_9AE0ED26A.1	-
-	-	-	Os03g0821900	Sb01g003130.1	-	-	-	-	-	-	-	-	2323066_5al	2323066_5al;2755504_5al	2323066_5al	2323066_5al;2755504_5al	-	-	-	-	-	-	-	-	2323066_5al	2755504_5al;2323066_5al	-	-	BRY_3564	-	Traes_5AL_E3C8F64F5.1;Traes_5AL_2A92E7079.1	Traes_5AL_2A92E7079.1;Traes_5AL_E3C8F64F5.1
-	-	Bradi1g03660.1	Os03g0821800	Sb01g003140.1	-	-	-	-	-	-	393162_5al	393162_5al	393162_5al	393162_5al	393162_5al	393162_5al	-	-	-	-	-	-	-	-	393162_5al	393162_5al	-	-	-	Traes_5AL_A1E14D193.1	Traes_5AL_A1E14D193.1	Traes_5AL_A1E14D193.1
-	-	Bradi1g03670.1	Os03g0821700	Sb01g003150.1	-	-	-	-	-	-	-	2805517_5al	-	2805517_5al	-	2805517_5al	-	-	-	-	-	-	-	-	-	2805517_5al	-	-	-	Traes_5AL_A867E94E9.1	Traes_5AL_12B7B7A3B.1;Traes_5AL_A867E94E9.1	Traes_5AL_A867E94E9.1;Traes_5AL_12B7B7A3B.1
-	-	-	Os03g0821633	-	-	-	-	-	-	-	-	-	-	2808586_5al;435082_5al;2809367_5al;2803609_5al;1038382_5al;117473_5al;2791217_5al;684160_5al;1039291_5al;2793224_5al;1516572_5al	-	-	-	-	-	-	-	-	-	-	-	1038382_5al;2809367_5al;2793224_5al;2808586_5al;2803609_5al;684160_5al;435082_5al;117473_5al;1516572_5al;1039291_5al;2791217_5al	-	-	-	-	Traes_5AL_B68854C4C.1	Traes_5AL_B68854C4C.1
-	-	Bradi1g03690.1	Os03g0821300	Sb01g003190.1	-	-	-	-	-	-	-	2746962_5al	-	2746962_5al	-	2746962_5al	-	-	-	-	-	-	-	-	-	2746962_5al	-	-	-	Traes_5AL_DE0E4DC71.1	Traes_5AL_DE0E4DC71.1	Traes_5AL_DE0E4DC71.1
-	-	Bradi1g03700.1	-	-	-	-	-	-	-	-	-	2804984_5al	-	-	-	-	-	-	-	-	-	-	-	-	-	2804984_5al	-	-	-	-	-	-
-	-	Bradi1g03720.1	Os03g0821100	-	-	-	-	-	-	-	-	2791901_5al	-	2791901_5al	-	-	-	-	-	-	-	-	-	-	-	2791901_5al	-	-	WHE4113_H09_O17ZS	Traes_5AL_EE83D2709.1	Traes_5AL_EE83D2709.1	Traes_5AL_EE83D2709.1
-	-	Bradi1g03730.1	Os03g0820900	Sb01g003230.1	-	tplb0047a16	-	-	-	-	-	909937_5al	909937_5al	909937_5al	-	909937_5al	-	-	909937_5al	909937_5al	-	-	-	-	909937_5al	909937_5al	-	-	-	Traes_5AL_FBD5F60E9.1	Traes_5AL_FBD5F60E9.1	Traes_5AL_FBD5F60E9.1
-	-	Bradi1g03737.1	-	Sb01g003240.1	-	-	-	-	-	-	-	2476323_5al	-	-	-	2476323_5al	-	-	-	-	-	-	-	-	-	2476323_5al	-	-	-	Traes_5AL_C5FB0981B.1	Traes_5AL_C5FB0981B.1	Traes_5AL_C5FB0981B.1
-	-	Bradi1g03750.1	Os03g0820600	-	-	tplb0012g11	-	-	-	-	-	2810664_5al;2781643_5al	-	2810664_5al	-	-	-	-	2810664_5al	2810664_5al	-	-	-	-	2810664_5al	2810664_5al;2781643_5al	-	-	-	Traes_5AL_8962E6992.1	Traes_5AL_8962E6992.1;Traes_5AL_2B4123631.1	Traes_5AL_2B4123631.1;Traes_5AL_8962E6992.1
-	-	-	-	Sb01g003250.1	-	-	-	-	-	-	-	-	-	-	-	2810664_5al	-	-	-	-	-	-	-	-	-	2810664_5al	-	-	-	-	Traes_5AL_8962E6992.1	-
-	-	Bradi1g03760.1	Os03g0820500	Sb01g003260.1	-	tplb0002g17	-	-	-	-	-	2779241_5al	-	2779241_5al	-	2779241_5al	-	-	-	2779241_5al	-	-	-	-	-	2779241_5al	-	-	WHE1103_D02_H03ZS	-	Traes_5AL_DC975C4DB.1;Traes_5AL_F1FCC41BA.1	Traes_5AL_DC975C4DB.1;Traes_5AL_F1FCC41BA.1
-	-	-	-	Sb01g003270.1	-	-	-	-	-	-	-	-	-	-	-	2786619_5al	-	-	-	-	-	-	-	-	-	2786619_5al	-	-	-	-	-	-
-	-	Bradi1g03790.1	Os03g0820400	-	-	-	-	-	-	-	-	2786619_5al	-	2786619_5al	-	-	-	-	-	-	-	-	-	-	-	2786619_5al	-	-	-	-	-	-
-	-	Bradi1g03800.1	Os03g0820100	Sb01g003290.1	-	-	-	-	-	-	2811527_5al	2809656_5al;2809075_5al	2809656_5al	2809656_5al;2809075_5al	-	2809656_5al;2809075_5al	-	-	-	-	-	-	-	-	2811527_5al;2809656_5al	2809075_5al;2809656_5al	-	WHE2314_B10_C20ZS	WHE2314_B10_C20ZS	Traes_5AL_40CA39A10.1	Traes_5AL_FD240602A.1;Traes_5AL_40CA39A10.1	Traes_5AL_FD240602A.1;Traes_5AL_40CA39A10.1
-	-	Bradi1g03827.1	Os03g0819700	Sb01g003320.1	-	-	-	-	-	-	2790965_5al	2790965_5al	2790965_5al	2790965_5al	2790965_5al	2790965_5al	-	-	-	-	-	-	-	-	2790965_5al	2790965_5al	-	-	-	Traes_5AL_F6C810211.1	Traes_5AL_F6C810211.1	Traes_5AL_F6C810211.1
-	-	Bradi1g03860.1	-	-	-	-	-	-	-	-	2755285_5al	2755285_5al	-	-	-	-	-	-	-	-	-	-	-	-	2755285_5al	2755285_5al	-	-	-	Traes_5AL_58E2FA936.1	Traes_5AL_58E2FA936.1;Traes_5AL_8DC91F9A4.1	Traes_5AL_8DC91F9A4.1;Traes_5AL_58E2FA936.1
-	-	Bradi1g03867.1	-	-	-	-	-	-	-	-	2119974_5al	2703698_5al;2694682_5al	-	-	-	-	-	-	-	-	-	-	-	-	2119974_5al	2703698_5al;2694682_5al	-	-	-	-	-	-
-	-	Bradi1g76300.1	-	-	-	-	-	-	-	-	-	2768291_5al	-	-	-	-	-	-	-	-	-	-	-	-	-	2768291_5al	-	-	-	Traes_5AL_0DF1E3B47.1	Traes_5AL_0DF1E3B47.1	Traes_5AL_0DF1E3B47.1
-	-	-	-	Sb01g048240.1	-	-	-	tplb0042e14	-	-	-	-	-	-	-	2770847_5al	-	-	-	-	-	-	2770847_5al	2770847_5al	2770847_5al	2770847_5al	-	-	-	-	Traes_5AL_D09BCA49C.1	Traes_5AL_D09BCA49C.1
-	-	-	-	Sb01g048270.1	-	-	-	-	-	-	-	-	-	-	-	2736480_5al;2692804_5al;2766769_5al	-	-	-	-	-	-	-	-	-	2736480_5al;2692804_5al;2766769_5al	-	-	WHE4115_F02_L03ZS	-	Traes_5AL_3517C0CE2.1;Traes_5AL_A76B5FDE6.1	Traes_5AL_A76B5FDE6.1;Traes_5AL_3517C0CE2.1
-	-	Bradi1g76330.1	Os03g0131200	Sb01g048280.1	-	-	-	-	-	-	-	2785493_5al	-	2785493_5al	-	2785493_5al	-	-	-	-	-	-	-	-	-	2785493_5al	-	-	1663-1666_M19_M19ZS5_072	Traes_5AL_EEA9DF0FC.1	Traes_5AL_EEA9DF0FC.1	Traes_5AL_EEA9DF0FC.1
-	-	Bradi1g76340.2	Os03g0131100	Sb01g048290.1	-	tplb0004k04	-	-	-	-	2780918_5al	2780918_5al	2780918_5al	860092_5al;2780918_5al	2780918_5al	2780918_5al	-	-	2780918_5al	2780918_5al	-	-	-	-	2780918_5al	2780918_5al;860092_5al	-	-	1853_B04_D07ZS5_029	Traes_5AL_3312FD71F.1	Traes_5AL_3312FD71F.1;Traes_5AL_5CC3E90EE.1	Traes_5AL_3312FD71F.1
-	-	Bradi1g76362.1	Os03g0130900	Sb01g048310.1	-	tplb0004h11	-	-	-	-	-	2806294_5al;1439806_5al;2696405_5al;2750272_5al	2696405_5al	2806294_5al;1439806_5al;2696405_5al;2750272_5al	2696405_5al	2806294_5al;1439806_5al;2696405_5al;2750272_5al	-	-	2696405_5al	1439806_5al;2696405_5al	-	-	-	-	2696405_5al	2696405_5al;1439806_5al;2750272_5al;2806294_5al	-	WHE0957_C09_F17ZS	WHE3510_A04_A08ZS;WHE0957_C09_F17ZS;WHE2301-2304_G06_G06ZS	Traes_5AL_F09051A98.1	Traes_5AL_F09051A98.1;Traes_5AL_588A7DB54.1;Traes_5AL_34AB73954.1;Traes_5AL_0AE50C9C0.1	Traes_5AL_588A7DB54.1;Traes_5AL_F09051A98.1
-	-	-	Os03g0130800	-	-	-	tplb0030f09	-	-	-	-	-	2748440_5al	2809577_5al	-	-	-	-	-	-	-	2748440_5al;2413451_5al;2692266_5al	-	-	2748440_5al	2692266_5al;2413451_5al;2748440_5al;2809577_5al	-	-	-	-	Traes_5AL_9848DF233.1;Traes_5AL_BF21644FA.1;Traes_5AL_90E2AB6CF.1	Traes_5AL_90E2AB6CF.1
-	-	-	Os03g0130700	-	-	-	-	-	-	-	-	-	-	2809875_5al	-	-	-	-	-	-	-	-	-	-	-	2809875_5al	-	-	-	-	Traes_5AL_132F84BF8.1	-
-	-	-	-	Sb01g048330.1	-	-	-	-	-	-	-	-	-	-	-	2809875_5al	-	-	-	-	-	-	-	-	-	2809875_5al	-	-	-	-	Traes_5AL_132F84BF8.1	-
-	-	Bradi1g76400.1	Os03g0130500	Sb01g048350.1	-	RFL_Contig4416	-	-	-	-	2737886_5al	2737886_5al	2737886_5al	2737886_5al	2737886_5al	2737886_5al	-	-	-	-	-	-	-	-	2737886_5al	2737886_5al	-	WHE2488_G07_M14ZT	WHE2488_G07_M14ZT	Traes_5AL_DC3E7B2BB.1	Traes_5AL_DC3E7B2BB.1	Traes_5AL_DC3E7B2BB.1
-	-	Bradi1g76407.1	Os03g0130400	Sb01g048360.1	-	-	-	-	-	-	-	149972_5al	149972_5al	149972_5al	-	149972_5al	-	-	-	-	-	-	-	-	149972_5al	149972_5al	-	-	-	Traes_5AL_821898B2E.1	Traes_5AL_821898B2E.1	Traes_5AL_821898B2E.1
-	-	-	Os03g0129800	-	-	-	-	-	-	-	-	-	-	2808140_5al	-	-	-	-	-	-	-	-	-	-	-	2808140_5al	-	-	-	-	-	-
-	-	-	-	Sb01g048440.1	-	-	-	-	-	-	-	-	-	-	-	2768354_5al	-	-	-	-	-	-	-	-	-	2768354_5al	-	-	WHE0903_G03_N05ZY	-	Traes_5AL_898DAA873.1;Traes_5AL_637EB761F.1	-
-	-	Bradi1g76470.1	Os03g0129300	Sb01g048470.1	-	-	-	-	-	-	-	2229605_5al	-	2229605_5al	-	2229605_5al	-	-	-	-	-	-	-	-	-	2229605_5al	-	-	0814_F08_K16Z_063	Traes_5AL_C309589A2.1	Traes_5AL_C309589A2.1	Traes_5AL_C309589A2.1
wsnp_Ex_c1481_2831499_5A	198.08	-	-	-	-	-	-	-	2701154_5al	2701154_5al	-	-	-	-	-	-	-	-	-	-	-	-	-	-	2701154_5al	2701154_5al	-	-	-	Traes_5AL_A3EA50798.1	-	Traes_5AL_A3EA50798.1
wsnp_Ex_c16295_24772663_5A	198.37	-	-	-	-	-	-	-	-	-	-	-	-	-	-	-	-	-	-	-	-	-	-	-	-	-	-	-	-	-	-	-
wsnp_Ex_c23968_33210344_5A	198.37	-	-	-	-	-	-	-	-	-	-	-	-	-	-	-	-	-	-	-	-	-	-	-	-	-	-	-	-	-	-	-
wsnp_Ex_c16295_24772702_5A	198.37	-	-	-	-	-	-	-	2761285_5al	2761285_5al	-	-	-	-	-	-	-	-	-	-	-	-	-	-	2761285_5al	2761285_5al	-	-	-	-	Traes_5AL_7DDC5F2D3.1	-
wsnp_Ex_c54655_57455110_5A	198.37	-	-	-	-	-	-	-	-	-	-	-	-	-	-	-	-	-	-	-	-	-	-	-	-	-	-	-	-	-	-	-
wsnp_CAP11_c923_558715_5A	198.37	-	-	-	-	-	-	-	-	-	-	-	-	-	-	-	-	-	-	-	-	-	-	-	-	-	-	-	-	-	-	-
wsnp_Ex_c23968_33209733_5A	198.37	-	-	-	-	-	-	-	-	-	-	-	-	-	-	-	-	-	-	-	-	-	-	-	-	-	-	-	-	-	-	-
wsnp_Ex_c23968_33210208_5A	198.37	-	-	-	-	-	-	-	-	-	-	-	-	-	-	-	-	-	-	-	-	-	-	-	-	-	-	-	-	-	-	-
wsnp_JD_c43389_30288993_5A	198.37	-	-	-	-	-	-	-	2686780_5al	2686780_5al	-	-	-	-	-	-	-	-	-	-	-	-	-	-	2686780_5al	2686780_5al	WHE4111_F12_L23ZS	WHE2818_H10_O20ZS;WHE4111_F12_L23ZS	WHE2818_H10_O20ZS;WHE4111_F12_L23ZS	-	Traes_5AL_B67F8CB89.1	Traes_5AL_B67F8CB89.1
wsnp_Ex_c54655_57455562_5A	198.37	-	-	-	-	-	-	-	-	-	-	-	-	-	-	-	-	-	-	-	-	-	-	-	-	-	-	-	-	-	-	-
wsnp_Ex_c23968_33209660_5A	198.37	-	-	-	tplb0003e16	-	-	-	-	-	-	-	-	-	-	-	2761285_5al	2761285_5al	-	-	-	-	-	-	2761285_5al	2761285_5al	-	-	-	Traes_5AL_7DDC5F2D3.1	Traes_5AL_7DDC5F2D3.1	Traes_5AL_7DDC5F2D3.1
wsnp_Ex_rep_c107017_90850230_5A	211.23	-	-	-	-	-	-	-	-	-	-	-	-	-	-	-	-	-	-	-	-	-	-	-	-	-	-	-	-	-	-	-
wsnp_Ex_c31154_39982416_5A	211.23	Bradi1g76480.1	Os03g0129200	Sb01g048480.1	-	-	-	-	2694303_5al	2694303_5al	-	2694303_5al	2694303_5al	2694303_5al	2694303_5al	2694303_5al	-	-	-	-	-	-	-	-	2694303_5al	2694303_5al	-	-	-	Traes_5AL_CC6EE2ECC.1	Traes_5AL_CC6EE2ECC.1	Traes_5AL_CC6EE2ECC.1
-	-	Bradi1g76500.1	Os03g0129100	Sb01g048500.1	-	-	-	-	-	-	2744650_5al	2107750_5al;2496978_5al;2672070_5al	2744650_5al	2496978_5al;1713890_5al	-	2496978_5al;1713890_5al	-	-	-	-	-	-	-	-	2744650_5al	2107750_5al;2672070_5al;2496978_5al;1713890_5al	-	-	WHE1210_E11_I22ZS	Traes_5AL_38F47243F.1	Traes_5AL_727090B1F.1;Traes_5AL_E7A3EDC5F.1;Traes_5AL_FE69A083C.1	Traes_5AL_38F47243F.1;Traes_5AL_E7A3EDC5F.1;Traes_5AL_727090B1F.1;Traes_5AL_FE69A083C.1
-	-	Bradi1g76510.1	Os03g0129000	Sb01g048510.1	-	-	-	-	-	-	-	2805409_5al	-	2805409_5al	-	2805409_5al	-	-	-	-	-	-	-	-	-	2805409_5al	-	-	-	Traes_5AL_3AD6EB4AE.1	Traes_5AL_3AD6EB4AE.1	Traes_5AL_3AD6EB4AE.1
-	-	Bradi1g76520.1	-	Sb01g048520.1	-	-	-	-	-	-	-	2809996_5al	-	-	2809996_5al	2809996_5al	-	-	-	-	-	-	-	-	2809996_5al	2809996_5al	-	-	-	Traes_5AL_7EFBCD114.1	Traes_5AL_7EFBCD114.1	Traes_5AL_7EFBCD114.1
-	-	Bradi1g76540.1	-	-	-	-	-	-	-	-	-	2669964_5al	-	-	-	-	-	-	-	-	-	-	-	-	-	2669964_5al	-	-	-	Traes_5AL_89B430546.1	Traes_5AL_89B430546.1	Traes_5AL_89B430546.1
-	-	Bradi1g76560.1	Os03g0128700	Sb01g048570.1	-	tplb0013h20	-	-	-	-	2807345_5al	2807345_5al	-	1001351_5al;2807345_5al	-	2807345_5al	-	-	2807345_5al	2805471_5al;2807345_5al	-	-	-	-	2807345_5al	1001351_5al;2807345_5al;2805471_5al	-	BRY_4527	BRY_4527	Traes_5AL_F82860F37.1	Traes_5AL_DEDF36AD2.1;Traes_5AL_F82860F37.1;Traes_5AL_99116D900.1	Traes_5AL_F82860F37.1;Traes_5AL_99116D900.1
-	-	-	-	Sb01g048580.1	-	-	-	-	-	-	-	-	-	-	-	2808303_5al;2705565_5al;1414115_5al;2810154_5al;2804904_5al;1269415_5al;1174889_5al;2808047_5al;2809627_5al;2746445_5al;2776452_5al;2748930_5al;2751803_5al;2756121_5al;1889609_5al;621106_5al;2732817_5al;2806946_5al;2776964_5al;2796056_5al;2808952_5al;2763787_5al;2799851_5al;2765717_5al;2735487_5al;2773016_5al;2329585_5al;2684347_5al;233601_5al;2681198_5al;791616_5al;2743568_5al;2741646_5al;280457…	-	-	-	-	-	-	-	-	-	2773016_5al;2808952_5al;2776964_5al;2809627_5al;2739936_5al;2024367_5al;2748930_5al;2808283_5al;2811388_5al;2705565_5al;1174889_5al;2746445_5al;2743568_5al;2329585_5al;2808303_5al;2729844_5al;2758397_5al;1414115_5al;621106_5al;2751803_5al;2735487_5al;2764866_5al;2681198_5al;2806946_5al;2803739_5al;2732817_5al;2743916_5al;2756121_5al;2796056_5al;1269415_5al;2282984_5al;2741646_5al;2763787_5al;6815…	-	-	WHE1788_B11_C22ZS;0758_G06_N12Z_040	-	Traes_5AL_555669B33.1;Traes_5AL_ED0D49AB9.1;Traes_5AL_2F742634B.1;Traes_5AL_F6FD8FEFF.1;Traes_5AL_B7D6EC6B4.1	Traes_5AL_ED0D49AB9.1
-	-	Bradi1g76590.1	-	-	-	-	-	-	-	-	-	2757305_5al	-	-	-	-	-	-	-	-	-	-	-	-	-	2757305_5al	-	-	-	Traes_5AL_E24612301.1	Traes_5AL_E24612301.1	Traes_5AL_E24612301.1
-	-	Bradi1g76600.1	-	-	-	-	-	-	-	-	-	736553_5al	-	-	-	-	-	-	-	-	-	-	-	-	-	736553_5al	-	-	-	Traes_5AL_C018E235A.1	Traes_5AL_C018E235A.1	Traes_5AL_C018E235A.1
-	-	-	Os03g0128200	-	-	-	-	-	-	-	-	-	-	2736938_5al	-	-	-	-	-	-	-	-	-	-	-	2736938_5al	-	-	WHE2494_D06_H12ZT	-	Traes_5AL_1EDC5886C.1	-
-	-	-	-	Sb01g048620.1	-	-	-	-	-	-	-	-	-	-	-	2736938_5al	-	-	-	-	-	-	-	-	-	2736938_5al	-	-	WHE2494_D06_H12ZT	-	Traes_5AL_1EDC5886C.1	-
-	-	Bradi1g76617.1	Os03g0128100	Sb01g048630.1	-	-	-	-	-	-	2736938_5al	2736938_5al	2736938_5al	2736938_5al;2162121_5al	2736938_5al	2736938_5al	-	-	-	-	-	-	-	-	2736938_5al	2162121_5al;2736938_5al	-	WHE2494_D06_H12ZT	WHE2494_D06_H12ZT	Traes_5AL_1EDC5886C.1	Traes_5AL_1EDC5886C.1	Traes_5AL_1EDC5886C.1
-	-	Bradi1g76650.1	-	Sb01g048680.1	-	-	-	-	-	-	-	2755117_5al	-	-	-	2755117_5al	-	-	-	-	-	-	-	-	-	2755117_5al	-	-	-	Traes_5AL_8A84844D9.1	Traes_5AL_8A84844D9.1	Traes_5AL_8A84844D9.1
-	-	Bradi1g76660.1	Os03g0127700	Sb01g048690.1	-	-	-	-	-	-	2755117_5al	2755117_5al	2755117_5al	2755117_5al	2755117_5al	2755117_5al	-	-	-	-	-	-	-	-	2755117_5al	2755117_5al	-	-	-	-	Traes_5AL_8A84844D9.1	-
-	-	Bradi1g76677.1	Os03g0127600	-	-	-	-	-	-	-	-	2760801_5al	-	2760801_5al	-	-	-	-	-	-	-	-	-	-	-	2760801_5al	-	-	WHE2809_E11_I21ZS	Traes_5AL_BCB482BD0.1	Traes_5AL_BCB482BD0.1;Traes_5AL_D2023D300.1	Traes_5AL_BCB482BD0.1
-	-	Bradi1g76690.1	-	-	-	-	-	-	-	-	-	2760801_5al	-	-	-	-	-	-	-	-	-	-	-	-	-	2760801_5al	-	-	WHE2809_E11_I21ZS	-	Traes_5AL_BCB482BD0.1;Traes_5AL_D2023D300.1	-
-	-	-	Os03g0127200	Sb01g048730.1	-	-	-	-	-	-	-	-	-	2743785_5al	-	2743785_5al	-	-	-	-	-	-	-	-	-	2743785_5al	-	-	WHE3513_F08_K15ZS	-	Traes_5AL_DD30903BD.1	Traes_5AL_DD30903BD.1
-	-	Bradi1g76740.2	Os03g0127000	Sb01g048740.1	-	-	-	-	-	-	-	2779699_5al	-	2779699_5al	-	2779699_5al	-	-	-	-	-	-	-	-	-	2779699_5al	-	-	-	Traes_5AL_A9F269FD1.1	Traes_5AL_A9F269FD1.1	Traes_5AL_A9F269FD1.1
-	-	-	-	Sb01g048750.1	-	-	-	RFL_Contig3102	-	-	-	-	-	-	-	2782282_5al	-	-	-	-	-	-	1668033_5al	1668033_5al	1668033_5al	1668033_5al;2782282_5al	-	WHE0821-0824_C09_C09ZY	WHE0821-0824_C09_C09ZY	-	Traes_5AL_256BEC5B9.1	Traes_5AL_256BEC5B9.1
-	-	Bradi1g76770.1	-	Sb01g048760.1	-	-	-	-	-	-	-	379847_5al	-	-	-	379847_5al	-	-	-	-	-	-	-	-	-	379847_5al	-	-	WHE3461_E06_J11ZS	-	Traes_5AL_19DBD0B75.1	Traes_5AL_19DBD0B75.1
-	-	-	Os03g0126300	-	-	-	-	-	-	-	-	-	-	2806003_5al;2807753_5al	-	-	-	-	-	-	-	-	-	-	-	2806003_5al;2807753_5al	-	-	-	-	Traes_5AL_B33C7B80F.1;Traes_5AL_34B37D21F.1	Traes_5AL_34B37D21F.1;Traes_5AL_B33C7B80F.1
-	-	Bradi1g76792.1	Os03g0126100	Sb01g048780.1	-	-	-	-	-	-	2548774_5al	2548774_5al	-	2548774_5al	-	2548774_5al	-	-	-	-	-	-	-	-	2548774_5al	2548774_5al	-	-	-	Traes_5AL_D8DC40ABF.1	Traes_5AL_D8DC40ABF.1	Traes_5AL_D8DC40ABF.1
-	-	-	Os03g0132300	-	-	-	-	-	-	-	-	-	-	2669878_5al	-	-	-	-	-	-	-	-	-	-	-	2669878_5al	-	-	-	-	Traes_5AL_BC34CE69A.1	-
-	-	-	Os03g0132900	Sb01g048140.1	-	-	-	-	-	-	-	-	-	2461354_5al	-	2461354_5al	-	-	-	-	-	-	-	-	-	2461354_5al	-	-	WHE2105_H10_O19ZS	Traes_5AL_065C24752.1	Traes_5AL_065C24752.1	Traes_5AL_065C24752.1
-	-	Bradi1g76190.1	Os03g0133300	Sb01g048110.1	-	-	-	-	-	-	2805011_5al	2805011_5al	2805011_5al	2805011_5al	2805011_5al	2805011_5al	-	-	-	-	-	-	-	-	2805011_5al	2805011_5al	-	-	-	Traes_5AL_B4B3A41C8.1	Traes_5AL_B4B3A41C8.1	Traes_5AL_B4B3A41C8.1
-	-	-	-	Sb01g048100.1	-	-	-	-	-	-	-	-	-	-	-	2671537_5al	-	-	-	-	-	-	-	-	-	2671537_5al	-	-	-	-	Traes_5AL_FFACB1DE8.1	Traes_5AL_FFACB1DE8.1
-	-	-	-	Sb01g048095.1	-	-	-	-	-	-	-	-	-	-	-	2682509_5al	-	-	-	-	-	-	-	-	-	2682509_5al	-	-	-	-	Traes_5AL_B41260B46.1	-
-	-	-	-	Sb01g048080.1	-	-	-	-	-	-	-	-	-	-	-	2804961_5al	-	-	-	-	-	-	-	-	-	2804961_5al	-	-	-	-	Traes_5AL_60C44B0CA.1	-
-	-	Bradi1g76157.1	Os03g0133600	Sb01g048050.1	-	-	-	-	-	-	-	2702907_5al;2804961_5al	-	2702907_5al;2804961_5al	-	2702907_5al	-	-	-	-	-	-	-	-	-	2702907_5al;2804961_5al	-	-	-	Traes_5AL_F575EBB171.1	Traes_5AL_F575EBB171.1;Traes_5AL_60C44B0CA.1	Traes_5AL_F575EBB171.1
-	-	Bradi1g76130.1	Os03g0134300	Sb02g028140.1	-	-	-	-	-	-	-	145198_5al;2752140_5al	-	145198_5al;2752140_5al	2752140_5al	145198_5al;2752140_5al	-	-	-	-	-	-	-	-	2752140_5al	145198_5al;2752140_5al	-	-	-	Traes_5AL_619BDF609.1	Traes_5AL_619BDF609.1	Traes_5AL_619BDF609.1
-	-	Bradi1g76070.1	-	-	-	-	-	-	-	-	-	2793881_5al	-	-	-	-	-	-	-	-	-	-	-	-	-	2793881_5al	-	-	-	Traes_5AL_5DE2B4126.1	Traes_5AL_5DE2B4126.1;Traes_5AL_B773B0536.1	Traes_5AL_5DE2B4126.1
-	-	-	Os03g0135100	Sb01g048000.1	-	-	-	-	-	-	-	-	-	2793881_5al	-	2793881_5al	-	-	-	-	-	-	-	-	-	2793881_5al	-	-	-	-	Traes_5AL_5DE2B4126.1;Traes_5AL_B773B0536.1	-
-	-	-	-	Sb01g048010.1	-	-	-	-	-	-	-	-	-	-	-	2776357_5al	-	-	-	-	-	-	-	-	-	2776357_5al	-	-	-	-	Traes_5AL_CA4323CE1.1;Traes_5AL_83C2FC849.1	-
-	-	Bradi1g76060.1	Os03g0135300	Sb01g047970.1	-	RFL_Contig224	-	-	-	-	-	2791254_5al	-	2791254_5al	-	2791254_5al	-	-	2793881_5al	2793881_5al;2791254_5al	-	-	-	-	2793881_5al	2791254_5al;2793881_5al	-	-	WHE0804_G08_N16ZS	-	Traes_5AL_E79841D2F.1;Traes_5AL_B773B0536.1;Traes_5AL_5DE2B4126.1	Traes_5AL_E79841D2F.1
-	-	Bradi1g76050.1	Os03g0135400	Sb01g047960.1	-	-	-	-	-	-	2778212_5al	2778212_5al	2778212_5al	2778212_5al	2778212_5al	2778212_5al	-	-	-	-	-	-	-	-	2778212_5al	2778212_5al	-	-	-	Traes_5AL_800481A96.1	Traes_5AL_800481A96.1	Traes_5AL_800481A96.1
-	-	-	Os03g0135600	-	-	-	-	-	-	-	-	-	-	2803547_5al	-	-	-	-	-	-	-	-	-	-	-	2803547_5al	-	-	-	-	Traes_5AL_7A9E368C2.1	Traes_5AL_7A9E368C2.1
-	-	Bradi1g76030.1	Os03g0135700	Sb01g047940.1	-	-	-	-	-	-	-	1308459_5al;159349_5al;2793394_5al	-	1308459_5al;159349_5al;2793394_5al	-	1308459_5al;159349_5al;2793394_5al	-	-	-	-	-	-	-	-	-	2793394_5al;1308459_5al;159349_5al	-	-	-	Traes_5AL_5983E8F92.1	-	Traes_5AL_5983E8F92.1
-	-	Bradi1g75980.1	-	Sb01g047870.1	-	-	-	-	-	-	388701_5al	388701_5al	-	-	388701_5al	388701_5al	-	-	-	-	-	-	-	-	388701_5al	388701_5al	-	-	-	Traes_5AL_B84365C59.1	Traes_5AL_B84365C59.1	Traes_5AL_B84365C59.1
-	-	-	Os03g0136800	Sb01g047860.1	-	-	-	-	-	-	-	-	-	2685795_5al	-	2685795_5al	-	-	-	-	-	-	-	-	-	2685795_5al	-	-	-	-	-	-
wsnp_Ra_c11532_18688426_5A	214.32	-	Os03g0132800	Sb01g048160.1	-	-	tplb0009d19	-	-	-	-	-	2671066_5al	2671066_5al	-	2671066_5al	-	-	-	-	-	-	-	-	2671066_5al	2671066_5al	-	-	-	-	Traes_5AL_E5FB83F56.1	-
wsnp_CAP8_c7723_3536264_5A	214.82	-	-	-	-	-	-	-	-	-	-	-	-	-	-	-	-	-	-	-	-	-	-	-	-	-	-	-	-	-	-	-
wsnp_JD_c21776_19013462_5A	214.82	-	-	-	-	-	-	-	931534_5al	931534_5al	-	-	-	-	-	-	-	-	-	-	-	-	-	-	931534_5al	931534_5al	WHE1109_B05_C09ZY	WHE1109_B05_C09ZY;WHE0842_C03_E06ZS	WHE1109_B05_C09ZY;WHE0842_C03_E06ZS	-	Traes_5AL_5A3A592D9.1	-
wsnp_Ex_c54211_57168122_5A	214.82	Bradi1g75960.1	Os03g0136900	Sb01g047850.1	tplb0015g09	-	-	-	-	-	-	931534_5al	-	931534_5al	-	931534_5al	931534_5al	931534_5al	-	-	-	-	-	-	931534_5al	931534_5al	-	WHE0842_C03_E06ZS	WHE0842_C03_E06ZS	Traes_5AL_5A3A592D9.1	Traes_5AL_5A3A592D9.1	Traes_5AL_5A3A592D9.1
-	-	Bradi1g75940.1	Os03g0137200	Sb01g047830.1	-	RFL_Contig840	-	-	-	-	2735114_5al	2735114_5al	-	2735114_5al	-	2735114_5al	-	-	2735114_5al	2735114_5al;2805946_5al	-	-	-	-	2735114_5al	2735114_5al;2805946_5al	-	WHE2829_G10_M19ZS	WHE2829_G10_M19ZS	Traes_5AL_DB9B36ACF.1	Traes_5AL_230C2A244.1;Traes_5AL_DB9B36ACF.1	Traes_5AL_DB9B36ACF.1
-	-	Bradi1g75930.1	Os03g0137300	Sb01g047820.1	-	-	-	-	-	-	-	2735114_5al	2735114_5al	2735114_5al	-	2735114_5al	-	-	-	-	-	-	-	-	2735114_5al	2735114_5al	-	WHE2829_G10_M19ZS	WHE2829_G10_M19ZS	Traes_5AL_230C2A244.1	Traes_5AL_230C2A244.1;Traes_5AL_DB9B36ACF.1	Traes_5AL_230C2A244.1
-	-	Bradi1g75920.1	Os03g0137400	Sb01g047810.1	-	-	-	-	-	-	-	2752504_5al	2752504_5al	2752504_5al	2752504_5al	2752504_5al	-	-	-	-	-	-	-	-	2752504_5al	2752504_5al	-	-	-	Traes_5AL_F2EDEFE70.1	Traes_5AL_F2EDEFE70.1	Traes_5AL_F2EDEFE70.1
-	-	Bradi1g75910.1	Os03g0137500	Sb01g047800.1	-	-	-	-	-	-	-	2696005_5al	2696005_5al	2696005_5al	-	2696005_5al	-	-	-	-	-	-	-	-	2696005_5al	2696005_5al	-	-	WHE2820_F03_L06ZS	Traes_5AL_4DA57EEF6.1	Traes_5AL_4DA57EEF6.1	Traes_5AL_4DA57EEF6.1
-	-	Bradi1g75200.1	-	-	-	-	-	-	-	-	-	2805798_5al	-	-	-	-	-	-	-	-	-	-	-	-	-	2805798_5al	-	-	WHE1215_C10_F19ZS	-	Traes_5AL_9BB8F318F.1;Traes_5AL_B4C8694F7.1	Traes_5AL_B4C8694F7.1;Traes_5AL_9BB8F318F.1
-	-	Bradi1g75240.1	-	-	-	-	-	-	-	-	-	2676588_5al;2671768_5al;2803597_5al	-	-	-	-	-	-	-	-	-	-	-	-	-	2676588_5al;2803597_5al;2671768_5al	-	-	-	-	Traes_5AL_1897141E0.1	Traes_5AL_1897141E0.1
-	-	Bradi1g75330.1	-	-	-	-	-	-	-	-	-	2767370_5al	-	-	-	-	-	-	-	-	-	-	-	-	-	2767370_5al	-	-	BRY_1406	-	-	-
-	-	-	-	Sb01g047260.1	-	-	-	-	-	-	-	-	-	-	-	2788148_5al;2312438_5al	-	-	-	-	-	-	-	-	-	2312438_5al;2788148_5al	-	-	WHE4103_F06_L11ZS	Traes_5AL_DAA2D9C36.1	Traes_5AL_E6DD18006.1;Traes_5AL_DAA2D9C36.1	Traes_5AL_DAA2D9C36.1;Traes_5AL_E6DD18006.1
-	-	Bradi1g75560.1	-	Sb01g047400.1	-	-	-	-	-	-	-	300602_5al	-	-	-	300602_5al	-	-	-	-	-	-	-	-	-	300602_5al	-	-	-	Traes_5AL_14E90BA27.1	Traes_5AL_14E90BA27.1	Traes_5AL_14E90BA27.1
-	-	Bradi1g75580.1	-	Sb01g047420.1	-	-	-	-	-	-	-	2806806_5al	-	-	-	2806806_5al	-	-	-	-	-	-	-	-	-	2806806_5al	-	-	-	Traes_5AL_31B0A489E.1	Traes_5AL_31B0A489E.1	Traes_5AL_31B0A489E.1
-	-	Bradi1g75590.1	-	Sb01g047430.1	-	-	-	-	-	-	2668947_5al	2668947_5al	-	-	-	2805900_5al;2668947_5al	-	-	-	-	-	-	-	-	2668947_5al	2668947_5al;2805900_5al	-	-	-	Traes_5AL_FA71552A8.1	Traes_5AL_FA71552A8.1	Traes_5AL_FA71552A8.1
-	-	Bradi1g75600.1	-	-	-	-	-	-	-	-	2783071_5al	2783071_5al	-	-	-	-	-	-	-	-	-	-	-	-	2783071_5al	2783071_5al	-	-	-	Traes_5AL_4BF22D465.1	Traes_5AL_4BF22D465.1	Traes_5AL_4BF22D465.1
-	-	Bradi1g75620.1	-	Sb01g047510.1	-	-	-	-	-	-	-	2605103_5al	-	-	-	2605103_5al	-	-	-	-	-	-	-	-	-	2605103_5al	-	-	WHE3505_H10_O19ZS	Traes_5AL_0C11FAA4D.1	Traes_5AL_0C11FAA4D.1	Traes_5AL_0C11FAA4D.1
-	-	Bradi1g75640.1	-	-	-	-	-	-	-	-	2745037_5al	2176913_5al	-	-	-	-	-	-	-	-	-	-	-	-	2745037_5al	2176913_5al	-	-	-	Traes_5AL_FAF0DDBCB.1	Traes_5AL_FAF0DDBCB.1	Traes_5AL_FAF0DDBCB.1
-	-	Bradi1g75660.2	-	-	-	-	-	-	-	-	-	2309395_5al	-	-	-	-	-	-	-	-	-	-	-	-	-	2309395_5al	-	-	-	Traes_5AL_418807F2A.1	Traes_5AL_418807F2A.1	Traes_5AL_418807F2A.1
-	-	-	Os03g0140200	Sb01g047640.1	-	-	-	-	-	-	-	-	-	2800302_5al	-	2731017_5al	-	-	-	-	-	-	-	-	-	2731017_5al;2800302_5al	-	-	-	-	-	-
-	-	-	-	Sb01g047580.1	-	-	-	-	-	-	-	-	-	-	-	2811475_5al	-	-	-	-	-	-	-	-	-	2811475_5al	-	-	-	-	-	-
-	-	-	-	Sb01g047600.1	-	-	-	-	-	-	-	-	-	-	-	2756870_5al	-	-	-	-	-	-	-	-	-	2756870_5al	-	-	-	-	-	-
-	-	Bradi1g75740.1	Os03g0140100	Sb01g047630.1	-	-	-	-	-	-	-	89183_5al	-	89183_5al	-	89183_5al	-	-	-	-	-	-	-	-	-	89183_5al	-	-	-	-	Traes_5AL_5FA89A506.1	Traes_5AL_5FA89A506.1
wsnp_Ex_c2441_4568016_5A	219.54	-	-	-	-	-	-	-	-	-	-	-	-	-	-	-	-	-	-	-	-	-	-	-	-	-	-	-	-	-	-	-
wsnp_Ku_c18023_27232712_5A	219.54	-	-	-	-	-	-	-	-	-	-	-	-	-	-	-	-	-	-	-	-	-	-	-	-	-	-	-	-	-	-	-
wsnp_Ra_c3095_5835193_5A	219.54	-	-	-	-	-	-	-	-	-	-	-	-	-	-	-	-	-	-	-	-	-	-	-	-	-	-	-	-	-	-	-
wsnp_Ex_c12684_20157261_5A	220.82	-	-	-	-	-	-	-	2298535_5al	2298535_5al	-	-	-	-	-	-	-	-	-	-	-	-	-	-	2298535_5al	2298535_5al	-	-	-	Traes_5AL_DE8EB60C0.1	Traes_5AL_DE8EB60C0.1	Traes_5AL_DE8EB60C0.1
wsnp_Ku_c5445_9668131_5A	221.32	-	-	-	-	-	-	-	-	-	-	-	-	-	-	-	-	-	-	-	-	-	-	-	-	-	-	-	-	Traes_5AL_2525FF4C7.1	-	-
wsnp_Ex_c23689_32927141_5A	221.32	Bradi1g75760.1	-	-	-	-	-	-	2740913_5al	2740913_5al	2740913_5al	2740913_5al	-	-	-	-	-	-	-	-	-	-	-	-	2740913_5al	2740913_5al	-	-	-	-	Traes_5AL_2525FF4C7.1	Traes_5AL_2525FF4C7.1
-	-	Bradi1g75780.1	Os03g0139200	Sb01g047670.1	-	RFL_Contig5944	-	-	-	-	2735932_5al	2298535_5al	-	2703568_5al;2298535_5al	-	2703568_5al;2298535_5al	-	-	-	2703568_5al;2735932_5al	-	-	-	-	2735932_5al	2298535_5al;2703568_5al;2735932_5al	-	WHE3559_A04_A07ZS	WHE3559_A04_A07ZS	Traes_5AL_A767FDC45.1	Traes_5AL_DE8EB60C0.1;Traes_5AL_A767FDC45.1	Traes_5AL_A767FDC45.1
-	-	-	-	Sb01g047690.1	-	-	-	-	-	-	-	-	-	-	-	706672_5al	-	-	-	-	-	-	-	-	-	706672_5al	-	-	-	-	-	-
-	-	-	Os03g0138200	-	-	-	-	-	-	-	-	-	-	2743057_5al;2775398_5al;2807892_5al;2757477_5al;2731017_5al;2778518_5al	-	-	-	-	-	-	-	-	-	-	-	2778518_5al;2775398_5al;2731017_5al;2807892_5al;2743057_5al;2757477_5al	-	-	-	-	-	-
-	-	Bradi1g75790.1	-	-	-	-	-	-	-	-	-	2801368_5al	-	-	-	-	-	-	-	-	-	-	-	-	-	2801368_5al	-	-	WHE3570_B10_D20ZS	Traes_5AL_8AF1A235B.1	Traes_5AL_8AF1A235B.1	Traes_5AL_8AF1A235B.1
-	-	Bradi1g76830.1	Os03g0125800	Sb01g048800.1	-	-	-	-	-	-	-	2730761_5al	-	2730761_5al	-	2730761_5al	-	-	-	-	-	-	-	-	-	2730761_5al	-	-	-	Traes_5AL_7102B2151.1	Traes_5AL_7102B2151.1	Traes_5AL_7102B2151.1
-	-	Bradi1g76840.1	-	-	-	-	-	-	-	-	-	2675906_5al	-	-	-	-	-	-	-	-	-	-	-	-	-	2675906_5al	-	-	-	Traes_5AL_9789C9D42.1	Traes_5AL_9789C9D42.1	Traes_5AL_9789C9D42.1
-	-	-	Os03g0125400	Sb01g048830.1	-	-	-	-	-	-	-	-	-	2808760_5al	-	2808760_5al	-	-	-	-	-	-	-	-	-	2808760_5al	-	-	-	-	Traes_5AL_6745F8C1C.1	Traes_5AL_6745F8C1C.1
-	-	Bradi1g76880.1	Os03g0125000	Sb01g048870.1	-	-	-	-	-	-	-	1047161_5al	-	1047161_5al	-	1047161_5al	-	-	-	-	-	-	-	-	-	1047161_5al	-	-	-	Traes_5AL_42D9F1EC5.1	Traes_5AL_42D9F1EC5.1	Traes_5AL_42D9F1EC5.1
-	-	Bradi1g76960.1	Os03g0123600	Sb01g048960.1	-	-	-	-	-	-	-	2805825_5al	-	2805825_5al	2805825_5al	2805825_5al	-	-	-	-	-	-	-	-	2805825_5al	2805825_5al	-	WHE0961_C01_F01ZY	WHE0961_C01_F01ZY	Traes_5AL_3E260EBAE.1	Traes_5AL_3E260EBAE.1;Traes_5AL_A66D34380.1	Traes_5AL_3E260EBAE.1
-	-	Bradi1g76970.1	Os03g0123500	Sb01g048970.1	-	-	-	-	-	-	-	2805825_5al	-	2805825_5al	-	2805825_5al	-	-	-	-	-	-	-	-	-	2805825_5al	-	-	WHE0961_C01_F01ZY	Traes_5AL_A66D34380.1	Traes_5AL_3E260EBAE.1;Traes_5AL_A66D34380.1	Traes_5AL_A66D34380.1
-	-	-	-	Sb01g048980.1	-	-	-	tplb0007d01	-	-	-	-	-	-	-	2679481_5al	-	-	-	-	-	-	2679481_5al	2679481_5al	2679481_5al	2679481_5al	-	-	-	-	Traes_5AL_836409322.1	Traes_5AL_836409322.1
-	-	Bradi1g77000.1	Os03g0123200	Sb01g048990.1	-	RFL_Contig6016	-	-	-	-	-	1899990_5al	-	1899990_5al	1899990_5al	1899990_5al	-	-	1899990_5al	1899990_5al	-	-	-	-	1899990_5al	1899990_5al	-	WHE2817_D05_G09ZS	WHE2817_D05_G09ZS	Traes_5AL_A75F5F801.1	Traes_5AL_A75F5F801.1	Traes_5AL_A75F5F801.1
-	-	-	Os03g0123100	-	-	-	-	-	-	-	-	-	-	1501699_5al	-	-	-	-	-	-	-	-	-	-	-	1501699_5al	-	-	WHE2252_D10_G20ZE	-	Traes_5AL_2618E7CE3.1	Traes_5AL_2618E7CE3.1
-	-	-	Os03g0122600	Sb01g049020.1	-	-	-	-	-	-	-	-	-	2756996_5al	-	2756996_5al	-	-	-	-	-	-	-	-	-	2756996_5al	-	-	-	Traes_5AL_21C395CA8.1	Traes_5AL_21C395CA8.1	Traes_5AL_21C395CA8.1
-	-	Bradi1g77040.1	Os03g0122300	-	-	tplb0010k14	-	-	-	-	2774615_5al	2774615_5al	-	2774615_5al	-	-	-	-	2774615_5al	2774615_5al	-	-	-	-	2774615_5al	2774615_5al	-	WHE2473_D06_H11ZS	WHE2473_D06_H11ZS	Traes_5AL_3C74F0AAC.1	Traes_5AL_3C74F0AAC.1	Traes_5AL_3C74F0AAC.1
-	-	Bradi1g77060.1	Os03g0122200	Sb01g049050.1	-	-	-	-	-	-	-	2749325_5al;2739064_5al;2198928_5al	-	2749325_5al;2739064_5al;2198928_5al	-	2749325_5al;2739064_5al;2198928_5al	-	-	-	-	-	-	-	-	-	2749325_5al;2739064_5al;2198928_5al	-	-	WHE0329_E05_I09ZS;WHE4162_D12_H24ZS	Traes_5AL_6C347CE42.1	Traes_5AL_232414653.1;Traes_5AL_6C347CE42.1	Traes_5AL_232414653.1;Traes_5AL_6C347CE42.1
wsnp_Ex_c23795_33033959_5A	224.5	-	-	-	-	-	-	-	-	-	-	-	-	-	-	-	-	-	-	-	-	-	-	-	-	-	-	-	-	-	-	-
wsnp_Ex_c23795_33034037_5A	224.5	-	-	-	-	-	-	-	-	-	-	-	-	-	-	-	-	-	-	-	-	-	-	-	-	-	-	-	-	-	-	-
wsnp_Ex_c23795_33033010_5A	224.5	-	-	-	-	-	-	-	-	-	-	-	-	-	-	-	-	-	-	-	-	-	-	-	-	-	-	-	-	-	-	-
wsnp_Ku_rep_c71232_70948744_5A	224.5	Bradi1g77087.1	Os03g0121800	Sb01g049110.1	-	-	-	-	2752914_5al	2752914_5al	2752914_5al	2752914_5al	-	2752914_5al	-	2752914_5al	-	-	-	-	-	-	-	-	2752914_5al	2752914_5al	-	-	-	Traes_5AL_72A7552B9.1	Traes_5AL_72A7552B9.1	Traes_5AL_72A7552B9.1
-	-	-	-	Sb01g049130.1	-	-	-	-	-	-	-	-	-	-	2808106_5al	2808106_5al	-	-	-	-	-	-	-	-	2808106_5al	2808106_5al	-	-	-	-	-	-
-	-	Bradi1g77110.1	-	-	-	-	-	-	-	-	-	2808106_5al	-	-	-	-	-	-	-	-	-	-	-	-	-	2808106_5al	-	-	-	-	-	-
-	-	Bradi1g77140.1	Os03g0121200	-	-	-	RFL_Contig3629	-	-	-	-	2735311_5al	-	2735311_5al	-	-	-	-	-	-	2735311_5al	2735311_5al	-	-	2735311_5al	2735311_5al	-	WHE3591_D03_G05ZS	WHE3591_D03_G05ZS	-	-	-
-	-	Bradi1g77170.1	Os03g0120400	Sb01g049160.1	-	-	-	-	-	-	-	2808889_5al	-	2808889_5al	-	2808889_5al;2778963_5al	-	-	-	-	-	-	-	-	-	2808889_5al;2778963_5al	-	-	-	-	Traes_5AL_1F8A0E58E.1;Traes_5AL_90BCD474E.1	Traes_5AL_1F8A0E58E.1
-	-	Bradi1g77177.1	Os03g0120200	-	-	-	-	-	-	-	-	1934787_5al	-	1934787_5al	-	-	-	-	-	-	-	-	-	-	-	1934787_5al	-	-	-	Traes_5AL_94EDFFA8B.1	Traes_5AL_94EDFFA8B.1	Traes_5AL_94EDFFA8B.1
-	-	Bradi1g77187.1	-	-	-	-	-	-	-	-	-	2799652_5al;2676193_5al;2748581_5al;2808094_5al	-	-	-	-	-	-	-	-	-	-	-	-	-	2808094_5al;2799652_5al;2748581_5al;2676193_5al	-	-	-	Traes_5AL_CF7D6479A.1	-	Traes_5AL_CF7D6479A.1
-	-	Bradi1g77200.1	Os03g0120100	Sb01g049200.1	-	-	-	-	-	-	2702309_5al	2702309_5al;2737450_5al	-	2702309_5al;2737450_5al	-	2737450_5al	-	-	-	-	-	-	-	-	2702309_5al	2702309_5al;2737450_5al	-	-	-	Traes_5AL_8F5626F78.1	Traes_5AL_B26E3C2C8.1;Traes_5AL_8F5626F78.1	Traes_5AL_8F5626F78.1
-	-	Bradi1g77210.1	Os03g0120000	Sb01g049210.1	-	-	-	-	-	-	-	2702309_5al;2810052_5al;2806705_5al	-	2810052_5al;2806705_5al	-	2702309_5al;2810052_5al;2806705_5al	-	-	-	-	-	-	-	-	-	2806705_5al;2702309_5al;2810052_5al	-	-	-	Traes_5AL_E0CBE8FFF.1;Traes_5AL_B26E3C2C8.1	Traes_5AL_B26E3C2C8.1;Traes_5AL_8F5626F78.1;Traes_5AL_E0CBE8FFF.1	Traes_5AL_E0CBE8FFF.1;Traes_5AL_B26E3C2C8.1
-	-	-	-	Sb01g049250.1	-	-	-	-	-	-	-	-	-	-	-	2810894_5al;2760554_5al	-	-	-	-	-	-	-	-	-	2810894_5al;2760554_5al	-	-	WHE0833_F07_K13ZS	-	Traes_5AL_2570FD4B7.1;Traes_5AL_EA74144D2.1;Traes_5AL_2570FD4B71.1	-
-	-	Bradi1g77247.1	-	-	-	-	-	-	-	-	-	2805097_5al;2162121_5al	-	-	-	-	-	-	-	-	-	-	-	-	-	2162121_5al;2805097_5al	-	-	-	-	-	-
-	-	-	Os03g0119100	Sb01g049290.1	-	-	-	-	-	-	-	-	-	2808028_5al	-	2808028_5al;2742039_5al	-	-	-	-	-	-	-	-	-	2808028_5al;2742039_5al	-	-	WHE1795_E12_I23ZS	-	Traes_5AL_7264D958D.1;Traes_5AL_2F97350D2.1	Traes_5AL_7264D958D.1
-	-	Bradi1g77270.1	Os03g0119000	Sb01g049300.1	-	-	-	-	-	-	-	235019_5al	-	235019_5al	-	235019_5al	-	-	-	-	-	-	-	-	-	235019_5al	-	-	WHE0964_B03_C06ZT	Traes_5AL_CD4EE8FB4.1	Traes_5AL_CD4EE8FB4.1;Traes_5AL_36A17A1D7.1	Traes_5AL_CD4EE8FB4.1
-	-	Bradi1g77280.2	Os03g0118900	Sb01g049305.1	-	-	-	-	-	-	235019_5al	235019_5al	235019_5al	235019_5al	235019_5al	235019_5al	-	-	-	-	-	-	-	-	235019_5al	235019_5al	-	WHE0964_B03_C06ZT	WHE0964_B03_C06ZT	Traes_5AL_36A17A1D7.1	Traes_5AL_CD4EE8FB4.1;Traes_5AL_36A17A1D7.1	Traes_5AL_36A17A1D7.1
-	-	Bradi1g77290.3	Os03g0118800	Sb01g049310.1	-	RFL_Contig4100	-	-	-	-	-	2783994_5al;2681198_5al	-	2783994_5al;2681198_5al	-	2783994_5al;2681198_5al	-	-	2783994_5al	2783994_5al	-	-	-	-	2783994_5al	2681198_5al;2783994_5al	-	-	-	Traes_5AL_B77340601.1	Traes_5AL_B77340601.1	Traes_5AL_B77340601.1
-	-	Bradi1g77310.1	-	-	-	-	-	-	-	-	-	2732817_5al;2808087_5al;2790972_5al;2767651_5al;2788630_5al;1828960_5al	-	-	-	-	-	-	-	-	-	-	-	-	-	2808087_5al;2767651_5al;2732817_5al;2790972_5al;1828960_5al;2788630_5al	-	-	-	-	-	-
-	-	Bradi1g77320.1	-	Sb01g049340.1	-	-	-	-	-	-	-	2796641_5al;665181_5al	-	-	-	2796641_5al;665181_5al	-	-	-	-	-	-	-	-	-	2796641_5al;665181_5al	-	-	WHE0954_F08_L16ZS	Traes_5AL_288FEC909.1	Traes_5AL_288FEC909.1	Traes_5AL_288FEC909.1
-	-	Bradi1g77325.1	Os03g0118400	Sb01g049350.1	-	-	-	-	-	-	-	2673798_5al	-	2673798_5al;2738497_5al	-	2673798_5al;2738497_5al	-	-	-	-	-	-	-	-	-	2673798_5al;2738497_5al	-	-	WHE0951_C03_E05ZS	Traes_5AL_EE3A00A12.1	Traes_5AL_EE3A00A12.1	Traes_5AL_EE3A00A12.1
-	-	Bradi1g77330.1	Os03g0118200	Sb01g049360.1	-	-	-	-	-	-	2792037_5al	2792037_5al	-	2792037_5al	-	2792037_5al	-	-	-	-	-	-	-	-	2792037_5al	2792037_5al	-	-	-	Traes_5AL_099F2FB96.1	Traes_5AL_099F2FB96.1	Traes_5AL_099F2FB96.1
-	-	-	Os03g0106300	-	-	-	-	-	-	-	-	-	-	1217769_5al	-	-	-	-	-	-	-	-	-	-	-	1217769_5al	-	-	-	-	-	-
-	-	-	-	Sb01g050280.1	-	-	-	-	-	-	-	-	-	-	-	2730866_5al	-	-	-	-	-	-	-	-	-	2730866_5al	-	-	-	-	Traes_5AL_0B70FE57B.1	Traes_5AL_0B70FE57B.1
-	-	Bradi1g78180.1	Os03g0106000	Sb01g050290.1	-	-	-	-	-	-	-	2677384_5al	2677384_5al	2677384_5al	2677384_5al	2677384_5al	-	-	-	-	-	-	-	-	2677384_5al	2677384_5al	-	1405-1408_K17_K17ZS5_075	1405-1408_K17_K17ZS5_075	Traes_5AL_DCCF0E1E3.1	Traes_5AL_DCCF0E1E3.1	Traes_5AL_DCCF0E1E3.1
-	-	Bradi1g78190.1	Os03g0105800	Sb01g050295.1	-	-	-	-	-	-	2684408_5al	2684408_5al;282415_5al	2684408_5al	2684408_5al;282415_5al	2684408_5al	2684408_5al;282415_5al	-	-	-	-	-	-	-	-	2684408_5al	282415_5al;2684408_5al	-	-	-	Traes_5AL_FA1DCC250.1	Traes_5AL_74179A47F.1;Traes_5AL_FA1DCC250.1	Traes_5AL_FA1DCC250.1;Traes_5AL_74179A47F.1
[truncated: 103 more rows]

## Sheet: Supp Data 2
Supplementary Data 2.	The genetics of rhizosheath size in a multiparent mapping population of wheat. Emmanuel Delhaize, Tina M. Rathjen and Colin R. Cavanagh
[truncated: 2,605 more rows]

[truncated: 1 more sheets: Supp Data 3]
